# Supplementary material for: Plasmonic twinned silver nanoparticles with molecular precision
Source: Nat Commun. 2016 Sep 9;7:12809. doi: 10.1038/ncomms12809 (PMC5023969; doi:10.1038/ncomms12809)
Supplement: Supplementary Data 1 — Crystallographic information file for Ag374. [file ncomms12809-s2.cif]

data_global 
_audit_creation_date        "2015-11-10"
_audit_creation_method CRYSTALS_ver_14.61

_oxford_structure_analysis_title  'final_ag136 in C:\Users\aed\Desk At 15:30 on'
_chemical_name_systematic         ?
_chemical_melting_point           ?

 
data_Ag136 
 
_exptl_special_details 
; 
 The crystal was 
placed in the cold stream of an Oxford 
Cryosystems open-flow nitrogen cryostat (Cosier & 
Glazer, 1986) with a nominal stability of 0.1K. 
 
Cosier, J. & Glazer, A.M., 1986. J. Appl. Cryst. 105-107. 
; 
_refine_special_details 
; 
? 
; 
_cell_length_a                    28.8117(4)
_cell_length_b                    29.9302(4)
_cell_length_c                    54.0382(5)
_cell_angle_alpha                 79.5910(10)
_cell_angle_beta                  86.1790(10)
_cell_angle_gamma                 83.4260(12)
_cell_volume                      45480.7(10)

 
_symmetry_cell_setting            'triclinic' 
_symmetry_space_group_name_H-M    'P -1 ' 
_symmetry_space_group_name_Hall   '-P 1' 
loop_
 _symmetry_equiv_pos_as_xyz
 'x,y,z'
 '-x,-y,-z'

loop_
_atom_type_symbol
_atom_type_scat_dispersion_real
_atom_type_scat_dispersion_imag
_atom_type_scat_Cromer_Mann_a1
_atom_type_scat_Cromer_Mann_b1
_atom_type_scat_Cromer_Mann_a2
_atom_type_scat_Cromer_Mann_b2
_atom_type_scat_Cromer_Mann_a3
_atom_type_scat_Cromer_Mann_b3
_atom_type_scat_Cromer_Mann_a4
_atom_type_scat_Cromer_Mann_b4
_atom_type_scat_Cromer_Mann_c
_atom_type_scat_source  
 C       0.0181   0.0091   2.3100  20.8439   1.0200  10.2075   1.5886   0.5687
   0.8650  51.6512   0.2156 'International Tables Vol C 4.2.6.8 and 6.1.1.4'
 H       0.0000   0.0000   0.4930  10.5109   0.3229  26.1257   0.1402   3.1424
   0.0408  57.7998   0.0030 'International Tables Vol C 4.2.6.8 and 6.1.1.4'
 Ag      0.1306   4.2820  19.2808   0.6446  16.6885   7.4726   4.8045  24.6605
   1.0463  99.8156   5.1790 'International Tables Vol C 4.2.6.8 and 6.1.1.4'
 Br     -0.6763   1.2805  17.1789   2.1723   5.2358  16.5796   5.6377   0.2609
   3.9851  41.4328   2.9557 'International Tables Vol C 4.2.6.8 and 6.1.1.4'
 Cl      0.3639   0.7018  11.4604   0.0104   7.1964   1.1662   6.2556  18.5194
   1.6455  47.7784  -9.5574 'International Tables Vol C 4.2.6.8 and 6.1.1.4'
 Na      0.1353   0.1239   4.7626   3.2850   3.1736   8.8422   1.2674   0.3136
   1.1128 129.4240   0.6760 'International Tables Vol C 4.2.6.8 and 6.1.1.4'
 O       0.0492   0.0322   3.0485  13.2771   2.2868   5.7011   1.5463   0.3239
   0.8670  32.9089   0.2508 'International Tables Vol C 4.2.6.8 and 6.1.1.4'
 P       0.2955   0.4335   6.4345   1.9067   4.1791  27.1570   1.7800   0.5260
   1.4908  68.1645   1.1149 'International Tables Vol C 4.2.6.8 and 6.1.1.4'
 S       0.3331   0.5567   6.9053   1.4679   5.2034  22.2151   1.4379   0.2536
   1.5863  56.1720   0.8669 'International Tables Vol C 4.2.6.8 and 6.1.1.4'
 
 
_cell_formula_units_Z                    2

# Given Formula = C664 H852 Ag136 Br2 Cl2 Na1 O1 P1 S64 
# Dc =      1.89 Fooo =  24678.31 Mu =    246.92 M =  25857.02
# Found Formula = C664 H852 Ag136.45 Cl3 P1 S64 
# Dc =      1.88 FOOO =  24678.31 Mu =    246.85 M =  25742.63

_chemical_formula_sum             'C664 H852 Ag136.45 Cl3 P1 S64'
_chemical_formula_moiety        'C24 H20 P, C640 H852 Ag136.45 Cl3'
_chemical_compound_source                ?
_chemical_formula_weight          25742.63
 
 
_cell_measurement_temperature          100
_cell_measurement_reflns_used     79806
_cell_measurement_theta_min       3.6790
_cell_measurement_theta_max       56.4740
 
_exptl_absorpt_coefficient_mu     24.7
_exptl_absorpt_correction_T_max   0.419
_exptl_absorpt_correction_T_min   0.059
_exptl_absorpt_correction_type    analytical
_exptl_absorpt_process_details
;
CrysAlisPro, Agilent Technologies,
Version 1.171.36.32 (release 02-08-2013 CrysAlis171 .NET)
(compiled Aug  2 2013,16:46:58)
Analytical numeric absorption correction using a multifaceted crystal
			model based on expressions derived by R.C. Clark & J.S. Reid.
(Clark, R. C. & Reid, J. S. (1995). Acta Cryst. A51, 887-897)
;
_exptl_crystal_description        hexagonal
_exptl_crystal_size_max           0.2715
_exptl_crystal_size_mid           0.0656
_exptl_crystal_size_min           0.0437
_exptl_absorpt_special_details    ?
_exptl_crystal_colour             'metallic dark black'
_exptl_crystal_density_diffrn     1.885

# Non-dispersive F(000): 
_exptl_crystal_F_000              24678.309 
 
_diffrn_reflns_Laue_measured_fraction_max 0.999
_diffrn_reflns_limit_h_max        24
_diffrn_reflns_limit_h_min        -24
_diffrn_reflns_limit_k_max        24
_diffrn_reflns_limit_k_min        -24
_diffrn_reflns_limit_l_max        45
_diffrn_reflns_limit_l_min        -45
_diffrn_reflns_number             241791
_diffrn_reflns_point_group_measured_fraction_full 0.999
_diffrn_reflns_point_group_measured_fraction_max 0.999
_diffrn_reflns_theta_full         39.973
_diffrn_reflns_theta_max          39.973
_diffrn_reflns_theta_min          3.362
_diffrn_ambient_temperature       100.01(10)
_diffrn_detector_area_resol_mean  10.3415
_diffrn_measured_fraction_theta_full 0.999
_diffrn_measured_fraction_theta_max 0.999
_diffrn_measurement_details
;
#__ type_ start__ end____ width___ exp.time_
  1 omega  -82.00  -55.00   0.5000   35.0000
omega____ theta____ kappa____ phi______ frames
    -        0.0000  178.0000   60.0000 54

#__ type_ start__ end____ width___ exp.time_
  2 omega  -28.00   75.00   0.5000   35.0000
omega____ theta____ kappa____ phi______ frames
    -        0.0000   77.0000  -90.0000 206

#__ type_ start__ end____ width___ exp.time_
  3 omega   95.00  141.00   0.5000  100.0000
omega____ theta____ kappa____ phi______ frames
    -       71.9852  125.0000  120.0000 92

#__ type_ start__ end____ width___ exp.time_
  4 omega   44.00  139.00   0.5000  100.0000
omega____ theta____ kappa____ phi______ frames
    -       71.9852   57.0000   30.0000 190

#__ type_ start__ end____ width___ exp.time_
  5 omega  108.00  140.00   0.5000  100.0000
omega____ theta____ kappa____ phi______ frames
    -       71.9852  125.0000    0.0000 64

#__ type_ start__ end____ width___ exp.time_
  6 omega   44.00   88.00   0.5000  100.0000
omega____ theta____ kappa____ phi______ frames
    -       71.9852  -57.0000  120.0000 88

#__ type_ start__ end____ width___ exp.time_
  7 omega   18.00  103.00   0.5000  100.0000
omega____ theta____ kappa____ phi______ frames
    -       71.9852  -77.0000   60.0000 170

#__ type_ start__ end____ width___ exp.time_
  8 omega   51.00  144.00   0.5000  100.0000
omega____ theta____ kappa____ phi______ frames
    -       71.9852   37.0000 -180.0000 186

#__ type_ start__ end____ width___ exp.time_
  9 omega   32.00   58.00   0.5000   35.0000
omega____ theta____ kappa____ phi______ frames
    -        0.0000   19.0000  -30.0000 52

#__ type_ start__ end____ width___ exp.time_
 10 omega  -86.00  -60.00   0.5000   35.0000
omega____ theta____ kappa____ phi______ frames
    -        0.0000  178.0000    0.0000 52

#__ type_ start__ end____ width___ exp.time_
 11 omega    5.00   34.00   0.5000   35.0000
omega____ theta____ kappa____ phi______ frames
    -        0.0000  -77.0000 -180.0000 58

#__ type_ start__ end____ width___ exp.time_
 12 omega  -75.00  -10.00   0.5000   35.0000
omega____ theta____ kappa____ phi______ frames
    -        0.0000  -77.0000 -180.0000 130

#__ type_ start__ end____ width___ exp.time_
 13 omega   45.00   71.00   0.5000  100.0000
omega____ theta____ kappa____ phi______ frames
    -       71.9852   77.0000 -120.0000 52

#__ type_ start__ end____ width___ exp.time_
 14 omega  115.00  141.00   0.5000  100.0000
omega____ theta____ kappa____ phi______ frames
    -       71.9852   77.0000 -120.0000 52

#__ type_ start__ end____ width___ exp.time_
 15 omega  101.00  129.00   0.5000  100.0000
omega____ theta____ kappa____ phi______ frames
    -       71.9852  125.0000 -120.0000 56

#__ type_ start__ end____ width___ exp.time_
 16 omega   75.00  100.00   0.5000  100.0000
omega____ theta____ kappa____ phi______ frames
    -       71.9852 -125.0000 -120.0000 50

#__ type_ start__ end____ width___ exp.time_
 17 omega  115.00  147.00   0.5000  100.0000
omega____ theta____ kappa____ phi______ frames
    -       71.9852  125.0000   90.0000 64

#__ type_ start__ end____ width___ exp.time_
 18 omega   29.00   55.00   0.5000  100.0000
omega____ theta____ kappa____ phi______ frames
    -       71.9852 -125.0000 -120.0000 52

#__ type_ start__ end____ width___ exp.time_
 19 omega   61.00  109.00   0.5000  100.0000
omega____ theta____ kappa____ phi______ frames
    -       71.9852 -125.0000   60.0000 96

#__ type_ start__ end____ width___ exp.time_
 20 omega   44.00   96.00   0.5000  100.0000
omega____ theta____ kappa____ phi______ frames
    -       71.9852 -125.0000  -30.0000 104

#__ type_ start__ end____ width___ exp.time_
 21 omega   32.00  132.00   0.5000  100.0000
omega____ theta____ kappa____ phi______ frames
    -       71.9852   19.0000  -30.0000 200

#__ type_ start__ end____ width___ exp.time_
 22 omega  -29.00   59.00   0.5000   35.0000
omega____ theta____ kappa____ phi______ frames
    -        0.0000   57.0000   60.0000 176

#__ type_ start__ end____ width___ exp.time_
 23 omega  -52.00   34.00   0.5000   35.0000
omega____ theta____ kappa____ phi______ frames
    -        0.0000  -77.0000  -90.0000 172

#__ type_ start__ end____ width___ exp.time_
 24 omega  -54.00  -28.00   0.5000  100.0000
omega____ theta____ kappa____ phi______ frames
    -      -61.5000  -77.0000 -120.0000 52

#__ type_ start__ end____ width___ exp.time_
 25 omega -126.00 -100.00   0.5000  100.0000
omega____ theta____ kappa____ phi______ frames
    -      -61.5000  -77.0000   90.0000 52

#__ type_ start__ end____ width___ exp.time_
 26 omega  -53.00  -28.00   0.5000  100.0000
omega____ theta____ kappa____ phi______ frames
    -      -61.5000  -77.0000    0.0000 50

#__ type_ start__ end____ width___ exp.time_
 27 omega  -55.00  -28.00   0.5000  100.0000
omega____ theta____ kappa____ phi______ frames
    -      -61.5000  -77.0000  150.0000 54

#__ type_ start__ end____ width___ exp.time_
 28 omega  -53.00  -28.00   0.5000  100.0000
omega____ theta____ kappa____ phi______ frames
    -      -61.5000  -74.0000 -158.8403 50

#__ type_ start__ end____ width___ exp.time_
 29 omega  -53.00  -28.00   0.5000  100.0000
omega____ theta____ kappa____ phi______ frames
    -      -61.5000  -76.0000   36.6715 50

#__ type_ start__ end____ width___ exp.time_
 30 omega  -54.00  -28.00   0.5000  100.0000
omega____ theta____ kappa____ phi______ frames
    -      -61.5000  -77.0000  -60.0000 52

#__ type_ start__ end____ width___ exp.time_
 31 omega  -54.00  -28.00   0.5000  100.0000
omega____ theta____ kappa____ phi______ frames
    -      -61.5000  -77.0000  -90.0000 52

#__ type_ start__ end____ width___ exp.time_
 32 omega  -54.00  -28.00   0.5000  100.0000
omega____ theta____ kappa____ phi______ frames
    -      -61.5000  -77.0000 -180.0000 52

#__ type_ start__ end____ width___ exp.time_
 33 omega  -54.00  -28.00   0.5000  100.0000
omega____ theta____ kappa____ phi______ frames
    -      -61.5000  -77.0000   90.0000 52

#__ type_ start__ end____ width___ exp.time_
 34 omega  -53.00  -28.00   0.5000  100.0000
omega____ theta____ kappa____ phi______ frames
    -      -61.5000  -77.0000  -30.0000 50

#__ type_ start__ end____ width___ exp.time_
 35 omega  -54.00  -28.00   0.5000  100.0000
omega____ theta____ kappa____ phi______ frames
    -      -61.5000  -77.0000  120.0000 52

#__ type_ start__ end____ width___ exp.time_
 36 omega   39.00  109.00   0.5000  100.0000
omega____ theta____ kappa____ phi______ frames
    -       71.9852   77.0000 -150.0000 140

#__ type_ start__ end____ width___ exp.time_
 37 omega   97.00  143.00   0.5000  100.0000
omega____ theta____ kappa____ phi______ frames
    -       71.9852   77.0000   84.6540 92

#__ type_ start__ end____ width___ exp.time_
 38 omega   95.00  136.00   0.5000  100.0000
omega____ theta____ kappa____ phi______ frames
    -       71.9852  125.0000  -90.0000 82

#__ type_ start__ end____ width___ exp.time_
 39 omega   38.00   64.00   0.5000  100.0000
omega____ theta____ kappa____ phi______ frames
    -       71.9852   77.0000   84.6540 52

#__ type_ start__ end____ width___ exp.time_
 40 omega   39.00   65.00   0.5000  100.0000
omega____ theta____ kappa____ phi______ frames
    -       71.9852   75.0000  -98.8130 52

#__ type_ start__ end____ width___ exp.time_
 41 omega   38.00   51.50   0.5000  100.0000
omega____ theta____ kappa____ phi______ frames
    -       71.9852   77.0000   60.0000 27
;
_diffrn_measurement_device_type   'SuperNova, Dual, Cu at zero, Atlas'
_diffrn_measurement_method        '\w scans'
_diffrn_orient_matrix_UB_11       -0.0143424000
_diffrn_orient_matrix_UB_12       -0.0003019000
_diffrn_orient_matrix_UB_13       -0.0269344000
_diffrn_orient_matrix_UB_21       0.0368332000
_diffrn_orient_matrix_UB_22       -0.0410036000
_diffrn_orient_matrix_UB_23       -0.0018750000
_diffrn_orient_matrix_UB_31       -0.0366994000
_diffrn_orient_matrix_UB_32       -0.0329760000
_diffrn_orient_matrix_UB_33       0.0106538000
_diffrn_radiation_monochromator   mirror
_diffrn_radiation_type            CuK\a
_diffrn_radiation_wavelength      1.54184
_reflns_number_total              55043 
_diffrn_reflns_av_R_equivalents   0.091 
# Number of reflections without Friedels Law is 0 
# Number of reflections with Friedels Law is 55043 
# Theoretical number of reflections is about111209 
 
 
 
_reflns_limit_h_min               -23 
_reflns_limit_h_max               24 
_reflns_limit_k_min               -24 
_reflns_limit_k_max               24 
_reflns_limit_l_min               0 
_reflns_limit_l_max               45 
 
_oxford_diffrn_Wilson_B_factor    0.00 
_oxford_diffrn_Wilson_scale       0.00 
 
_atom_sites_solution_primary      Other  #heavy,direct,difmap,geom,iterative
# _atom_sites_solution_secondary  difmap
_atom_sites_solution_hydrogens    difmap
 
_refine_diff_density_min          -2.23 
_refine_diff_density_max          3.95 
 
 
_oxford_reflns_threshold_expression_ref     I>3.0\s(I)
_refine_ls_number_reflns          37306 
_refine_ls_number_restraints      14548 
_refine_ls_number_parameters      4478 
_oxford_refine_ls_R_factor_ref    0.0783 
_refine_ls_wR_factor_ref          0.0916 
_refine_ls_goodness_of_fit_ref    1.1318 
_refine_ls_shift/su_max           0.9095221 
_refine_ls_shift/su_mean          0.0049669 
 
 
# The values computed with all filters except I/sigma 
_oxford_reflns_number_all         54336 
_refine_ls_R_factor_all           0.0994 
_refine_ls_wR_factor_all          0.1006 
 
# The values computed with a 2 sigma cutoff - a la SHELX 
_reflns_threshold_expression      I>2.0\s(I)
_reflns_number_gt                 41612 
_refine_ls_R_factor_gt            0.0836 
_refine_ls_wR_factor_gt           0.0953 
 
_chemical_absolute_configuration  '.' 
 
 
_refine_ls_structure_factor_coef  F 
_refine_ls_matrix_type            full
_refine_ls_hydrogen_treatment     constr         
_refine_ls_weighting_scheme       calc 
_refine_ls_weighting_details 
;
 Method, part 1, Chebychev polynomial, (Watkin, 1994, Prince, 1982) 
 [weight] = 1.0/[A~0~*T~0~(x)+A~1~*T~1~(x) ... +A~n-1~]*T~n-1~(x)] 
 where A~i~ are the Chebychev coefficients listed below and x= Fcalc/Fmax 
 Method = Robust Weighting (Prince, 1982) 
 W = [weight] * [1-(deltaF/6*sigmaF)^2^]^2^ 
 A~i~ are: 
 415. 304. 406. 229. 129. 
;
# Insert your own references if required - in alphabetical order 
_publ_section_references 
; 
User-defined structure solution reference 
 
User-defined data collection reference 
 
User defined data reduction 
 
User defined cell refinement 
 
Betteridge, P.W., Carruthers, J.R., Cooper, R.I., 
Prout, K. & Watkin, D.J. (2003). J. Appl. Cryst. 36, 1487. 
 
 
Prince, E. 
Mathematical Techniques in Crystallography 
and Materials Science 
Springer-Verlag, New York, 1982. 
 
Watkin D.J. (1994). 
Acta Cryst, A50, 411-437. 
 
Watkin, D.J., Prout, C.K. & Pearce, L.J. (1996). CAMERON, Chemical 
Crystallography Laboratory, Oxford, UK. 
; 
_computing_cell_refinement
;
CrysAlisPro, Agilent Technologies,
Version 1.171.36.32 (release 02-08-2013 CrysAlis171 .NET)
(compiled Aug  2 2013,16:46:58)
;
_computing_data_collection
;
CrysAlisPro, Agilent Technologies,
Version 1.171.36.32 (release 02-08-2013 CrysAlis171 .NET)
(compiled Aug  2 2013,16:46:58)
;
_computing_data_reduction
;
CrysAlisPro, Agilent Technologies,
Version 1.171.36.32 (release 02-08-2013 CrysAlis171 .NET)
(compiled Aug  2 2013,16:46:58)
;

# Uequiv = arithmetic mean of Ui i.e. Ueqiv = (U1+U2+U3)/3

# Replace last . with number of unfound hydrogen atoms attached to an atom.

# ..._refinement_flags_... 
# . no refinement constraints           S special position constraint on site
# G rigid group refinement of site      R riding atom
# D distance or angle restraint on site T thermal displacement constraints
# U Uiso or Uij restraint (rigid bond)  P partial occupancy constraint


loop_
_atom_site_label
_atom_site_type_symbol
_atom_site_fract_x
_atom_site_fract_y
_atom_site_fract_z
_atom_site_U_iso_or_equiv
_atom_site_occupancy
_atom_site_adp_type
_atom_site_refinement_flags_posn
_atom_site_refinement_flags_adp
_atom_site_refinement_flags_occupancy
_atom_site_disorder_assembly
_atom_site_disorder_group
_atom_site_attached_hydrogens
Ag1 Ag 0.59469(6) 0.11995(6) 0.72921(3) 0.0629 1.0000 Uani . U . . . . 
Ag2 Ag 0.68980(5) 0.11810(6) 0.73569(3) 0.0555 1.0000 Uani . U . . . . 
Ag3 Ag 0.78605(6) 0.11660(6) 0.74207(3) 0.0557 1.0000 Uani . U . . . . 
Ag4 Ag 0.88073(6) 0.11572(7) 0.74826(3) 0.0637 1.0000 Uani . U . . . . 
Ag5 Ag 0.58094(6) 0.28032(7) 0.74298(3) 0.0721 1.0000 Uani . U . . . . 
Ag6 Ag 0.59857(6) 0.28197(7) 0.68781(3) 0.0746 1.0000 Uani . U . . . . 
Ag7 Ag 0.62335(6) 0.21914(7) 0.64560(3) 0.0705 1.0000 Uani . U . . . . 
Ag8 Ag 0.63882(6) 0.12210(7) 0.63791(3) 0.0703 1.0000 Uani . U . . . . 
Ag9 Ag 0.64107(6) 0.01802(7) 0.66672(3) 0.0748 1.0000 Uani . U . . . . 
Ag10 Ag 0.63045(6) -0.04201(7) 0.71634(4) 0.0741 1.0000 Uani . U . . . . 
Ag11 Ag 0.60929(6) -0.04101(7) 0.77403(4) 0.0726 1.0000 Uani . U . . . . 
Ag12 Ag 0.59102(6) 0.01809(7) 0.81353(3) 0.0719 1.0000 Uani . U . . . . 
Ag13 Ag 0.57483(6) 0.11694(7) 0.82311(3) 0.0732 1.0000 Uani . U . . . . 
Ag14 Ag 0.57254(6) 0.21721(7) 0.79773(3) 0.0725 1.0000 Uani . U . . . . 
Ag15 Ag 0.84539(6) 0.27609(7) 0.76089(3) 0.0740 1.0000 Uani . U . . . . 
Ag16 Ag 0.86371(6) 0.27791(7) 0.70571(3) 0.0732 1.0000 Uani . U . . . . 
Ag17 Ag 0.88499(6) 0.21553(7) 0.66233(3) 0.0738 1.0000 Uani . U . . . . 
Ag18 Ag 0.90044(6) 0.11756(7) 0.65469(3) 0.0744 1.0000 Uani . U . . . . 
Ag19 Ag 0.90350(6) 0.01641(7) 0.68199(4) 0.0746 1.0000 Uani . U . . . . 
Ag20 Ag 0.89724(6) -0.04400(7) 0.73191(4) 0.0782 1.0000 Uani . U . . . . 
Ag21 Ag 0.87615(6) -0.04578(7) 0.79249(4) 0.0797 1.0000 Uani . U . . . . 
Ag22 Ag 0.85252(6) 0.01400(7) 0.83033(3) 0.0780 1.0000 Uani . U . . . . 
Ag23 Ag 0.83718(6) 0.11625(8) 0.83922(3) 0.0770 1.0000 Uani . U . . . . 
Ag24 Ag 0.83281(6) 0.21344(7) 0.81367(3) 0.0747 1.0000 Uani . U . . . . 
Ag25 Ag 0.62466(7) 0.36536(8) 0.74337(4) 0.0921 1.0000 Uani . U . . . . 
Ag26 Ag 0.64857(7) 0.36502(7) 0.68000(4) 0.0852 1.0000 Uani . U . . . . 
Ag27 Ag 0.68441(10) 0.32711(9) 0.63456(5) 0.1167 1.0000 Uani . U . . . . 
Ag28 Ag 0.69199(7) 0.25177(7) 0.60387(4) 0.0840 1.0000 Uani . U . . . . 
Ag29 Ag 0.70770(7) 0.14234(8) 0.59324(4) 0.0847 1.0000 Uani . U . . . . 
Ag30 Ag 0.73448(8) 0.03502(8) 0.60804(4) 0.0935 1.0000 Uani . U . . . . 
Ag31 Ag 0.71138(7) -0.04596(8) 0.64506(4) 0.0878 1.0000 Uani . U . . . . 
Ag32 Ag 0.70030(8) -0.11945(8) 0.70437(4) 0.0987 1.0000 Uani . U . . . . 
Ag33 Ag 0.71063(12) -0.15046(10) 0.76143(5) 0.1391 1.0000 Uani . U . . . . 
Ag34 Ag 0.66215(7) -0.11664(8) 0.80573(4) 0.0959 1.0000 Uani . U . . . . 
Ag35 Ag 0.63683(7) -0.04653(8) 0.85421(4) 0.0918 1.0000 Uani . U . . . . 
Ag36 Ag 0.64666(7) 0.02989(8) 0.88233(4) 0.0898 1.0000 Uani . U . . . . 
Ag37 Ag 0.61048(7) 0.12828(8) 0.87246(4) 0.0921 1.0000 Uani . U . . . . 
Ag38 Ag 0.60391(7) 0.25497(9) 0.84122(5) 0.1027 1.0000 Uani . U . . . . 
Ag39 Ag 0.62862(8) 0.33215(9) 0.80007(4) 0.1090 1.0000 Uani . U . . . . 
Ag40 Ag 0.78007(7) 0.36089(8) 0.75493(4) 0.0932 1.0000 Uani . U . . . . 
Ag41 Ag 0.80403(8) 0.36338(8) 0.69046(4) 0.0902 1.0000 Uani . U . . . . 
Ag42 Ag 0.80510(9) 0.33386(9) 0.63954(4) 0.1070 1.0000 Uani . U . . . . 
Ag43 Ag 0.84531(7) 0.25613(8) 0.61319(4) 0.0879 1.0000 Uani . U . . . . 
Ag44 Ag 0.86294(7) 0.12972(8) 0.60306(4) 0.0858 1.0000 Uani . U . . . . 
Ag45 Ag 0.84534(7) 0.03235(8) 0.61163(4) 0.0874 1.0000 Uani . U . . . . 
Ag46 Ag 0.86606(7) -0.04935(8) 0.65479(4) 0.0891 1.0000 Uani . U . . . . 
Ag47 Ag 0.85930(8) -0.11642(8) 0.71069(4) 0.0980 1.0000 Uani . U . . . . 
Ag48 Ag 0.82476(10) -0.14836(10) 0.76705(5) 0.1284 1.0000 Uani . U . . . . 
Ag49 Ag 0.81921(8) -0.11933(8) 0.82070(4) 0.0958 1.0000 Uani . U . . . . 
Ag50 Ag 0.79437(7) -0.05312(8) 0.86231(4) 0.0915 1.0000 Uani . U . . . . 
Ag51 Ag 0.75514(8) 0.02700(9) 0.88657(4) 0.1009 1.0000 Uani . U . . . . 
Ag52 Ag 0.76465(7) 0.13469(9) 0.87941(4) 0.0946 1.0000 Uani . U . . . . 
Ag53 Ag 0.75949(8) 0.24673(8) 0.84920(4) 0.0968 1.0000 Uani . U . . . . 
Ag54 Ag 0.74177(10) 0.32855(10) 0.80872(5) 0.1276 1.0000 Uani . U . . . . 
Ag55 Ag 0.69573(10) 0.43655(9) 0.74627(5) 0.1214 1.0000 Uani . U . . . . 
Ag56 Ag 0.71648(11) 0.44143(9) 0.67386(5) 0.1243 1.0000 Uani . U . . . . 
Ag57 Ag 0.74538(11) 0.42117(13) 0.60907(6) 0.1658 1.0000 Uani . U . . . . 
Ag58 Ag 0.77018(11) 0.29223(11) 0.56902(5) 0.1340 1.0000 Uani . U . . . . 
Ag59 Ag 0.79648(8) 0.14683(9) 0.55782(4) 0.1042 1.0000 Uani . U . . . . 
Ag60 Ag 0.80062(9) -0.01506(11) 0.57211(5) 0.1275 1.0000 Uani . U . . . . 
Ag61 Ag 0.79988(11) -0.10922(10) 0.62851(5) 0.1279 1.0000 Uani . U . . . . 
Ag62 Ag 0.79276(10) -0.18497(9) 0.69484(5) 0.1230 1.0000 Uani . U . . . . 
Ag63 Ag 0.73557(11) -0.18362(10) 0.83601(6) 0.1427 1.0000 Uani . U . . . . 
Ag64 Ag 0.71030(13) -0.11416(11) 0.89039(5) 0.1609 1.0000 Uani . U . . . . 
Ag65 Ag 0.69988(9) -0.02691(13) 0.93070(5) 0.1422 1.0000 Uani . U . . . . 
Ag66 Ag 0.67599(11) 0.14402(12) 0.91515(6) 0.1542 1.0000 Uani . U . . . . 
Ag67 Ag 0.67273(14) 0.28454(14) 0.87539(7) 0.1789 1.0000 Uani . U . . . . 
Ag68 Ag 0.66799(10) 0.42222(11) 0.81412(5) 0.1375 1.0000 Uani . U . . . . 
Ag69 Ag 0.76094(19) 0.39834(18) 0.55666(11) 0.2434 1.0000 Uani . U . . . . 
Ag70 Ag 0.72230(18) 0.30535(16) 0.52024(6) 0.2015 1.0000 Uani . U . . . . 
Ag71 Ag 0.76010(11) 0.20281(12) 0.51112(5) 0.1453 1.0000 Uani . U . . . . 
Ag72 Ag 0.81902(9) 0.08472(11) 0.51894(5) 0.1327 1.0000 Uani . U . . . . 
Ag73 Ag 0.66675(10) 0.07317(15) 0.96181(6) 0.1801 1.0000 Uani . U . . . . 
Ag74 Ag 0.70198(18) 0.19691(18) 0.94919(8) 0.2179 1.0000 Uani . U . . . . 
Ag75 Ag 0.6969(2) 0.29601(18) 0.92088(11) 0.2486 1.0000 Uani . U . . . . 
Ag76 Ag 0.65948(14) 0.37914(14) 0.87261(8) 0.1873 1.0000 Uani . U . . . . 
Ag77 Ag 0.83259(6) 0.04685(7) 0.77842(3) 0.0635 1.0000 Uani . U . . . . 
Ag78 Ag 0.85100(6) 0.04803(6) 0.72435(3) 0.0614 1.0000 Uani . U . . . . 
Ag79 Ag 0.84773(5) 0.14299(6) 0.69895(3) 0.0580 1.0000 Uani . U . . . . 
Ag80 Ag 0.82715(6) 0.20077(6) 0.73795(3) 0.0598 1.0000 Uani . U . . . . 
Ag81 Ag 0.81716(6) 0.14212(6) 0.78690(3) 0.0607 1.0000 Uani . U . . . . 
Ag82 Ag 0.73540(6) 0.04876(6) 0.77158(3) 0.0579 1.0000 Uani . U . . . . 
Ag83 Ag 0.75346(5) 0.04968(6) 0.71860(3) 0.0562 1.0000 Uani . U . . . . 
Ag84 Ag 0.74989(6) 0.14429(6) 0.69321(3) 0.0556 1.0000 Uani . U . . . . 
Ag85 Ag 0.72993(5) 0.20131(6) 0.73112(3) 0.0554 1.0000 Uani . U . . . . 
Ag86 Ag 0.72061(5) 0.14236(6) 0.77972(3) 0.0556 1.0000 Uani . U . . . . 
Ag87 Ag 0.63766(6) 0.04966(6) 0.76557(3) 0.0602 1.0000 Uani . U . . . . 
Ag88 Ag 0.65635(6) 0.05005(6) 0.71200(3) 0.0601 1.0000 Uani . U . . . . 
Ag89 Ag 0.65344(6) 0.14602(6) 0.68589(3) 0.0583 1.0000 Uani . U . . . . 
Ag90 Ag 0.63233(6) 0.20365(6) 0.72426(3) 0.0577 1.0000 Uani . U . . . . 
Ag91 Ag 0.62266(6) 0.14407(6) 0.77413(3) 0.0581 1.0000 Uani . U . . . . 
Ag92 Ag 0.78063(6) -0.02122(7) 0.80810(3) 0.0656 1.0000 Uani . U . . . . 
Ag93 Ag 0.80366(6) -0.02215(7) 0.75502(3) 0.0670 1.0000 Uani . U . . . . 
Ag94 Ag 0.81803(6) -0.01965(6) 0.70120(3) 0.0626 1.0000 Uani . U . . . . 
Ag95 Ag 0.81685(6) 0.07483(6) 0.67515(3) 0.0592 1.0000 Uani . U . . . . 
Ag96 Ag 0.81151(6) 0.16903(6) 0.65007(3) 0.0597 1.0000 Uani . U . . . . 
Ag97 Ag 0.79431(6) 0.22875(6) 0.68845(3) 0.0619 1.0000 Uani . U . . . . 
Ag98 Ag 0.77038(6) 0.28490(6) 0.72747(3) 0.0623 1.0000 Uani . U . . . . 
Ag99 Ag 0.76250(6) 0.22814(6) 0.77648(3) 0.0635 1.0000 Uani . U . . . . 
Ag100 Ag 0.75019(6) 0.16754(7) 0.82500(3) 0.0630 1.0000 Uani . U . . . . 
Ag101 Ag 0.76812(6) 0.07306(7) 0.81700(3) 0.0640 1.0000 Uani . U . . . . 
Ag102 Ag 0.68336(6) -0.01989(6) 0.80126(3) 0.0641 1.0000 Uani . U . . . . 
Ag103 Ag 0.69991(6) -0.02116(6) 0.74834(3) 0.0637 1.0000 Uani . U . . . . 
Ag104 Ag 0.72064(6) -0.01879(6) 0.69523(3) 0.0642 1.0000 Uani . U . . . . 
Ag105 Ag 0.71499(6) 0.07604(6) 0.66842(3) 0.0593 1.0000 Uani . U . . . . 
Ag106 Ag 0.71574(6) 0.17203(6) 0.64318(3) 0.0595 1.0000 Uani . U . . . . 
Ag107 Ag 0.69081(6) 0.23144(6) 0.68070(3) 0.0606 1.0000 Uani . U . . . . 
Ag108 Ag 0.67293(6) 0.28654(6) 0.72031(3) 0.0630 1.0000 Uani . U . . . . 
Ag109 Ag 0.66026(6) 0.22856(6) 0.76906(3) 0.0617 1.0000 Uani . U . . . . 
Ag110 Ag 0.65442(6) 0.16686(6) 0.81828(3) 0.0609 1.0000 Uani . U . . . . 
Ag111 Ag 0.66674(6) 0.07354(6) 0.81024(3) 0.0611 1.0000 Uani . U . . . . 
Ag112 Ag 0.72686(7) -0.08859(7) 0.83736(4) 0.0852 1.0000 Uani . U . . . . 
Ag113 Ag 0.74906(6) -0.08741(7) 0.78421(3) 0.0720 1.0000 Uani . U . . . . 
Ag114 Ag 0.76771(6) -0.08710(7) 0.73149(4) 0.0718 1.0000 Uani . U . . . . 
Ag115 Ag 0.78392(7) -0.08739(7) 0.67801(4) 0.0795 1.0000 Uani . U . . . . 
Ag116 Ag 0.78114(6) 0.00857(6) 0.65303(3) 0.0641 1.0000 Uani . U . . . . 
Ag117 Ag 0.77846(6) 0.10172(6) 0.62734(3) 0.0629 1.0000 Uani . U . . . . 
Ag118 Ag 0.78012(7) 0.19684(7) 0.60091(3) 0.0734 1.0000 Uani . U . . . . 
Ag119 Ag 0.75728(6) 0.25430(6) 0.64048(3) 0.0645 1.0000 Uani . U . . . . 
Ag120 Ag 0.73579(6) 0.31062(6) 0.67845(3) 0.0657 1.0000 Uani . U . . . . 
Ag121 Ag 0.71433(7) 0.36857(7) 0.71644(4) 0.0843 1.0000 Uani . U . . . . 
Ag122 Ag 0.70267(6) 0.30966(6) 0.76521(3) 0.0679 1.0000 Uani . U . . . . 
Ag123 Ag 0.69156(6) 0.25129(7) 0.81297(3) 0.0697 1.0000 Uani . U . . . . 
Ag124 Ag 0.68183(7) 0.19214(8) 0.86227(3) 0.0804 1.0000 Uani . U . . . . 
Ag125 Ag 0.70013(6) 0.09736(7) 0.85359(3) 0.0697 1.0000 Uani . U . . . . 
Ag126 Ag 0.71410(6) 0.00552(7) 0.84502(3) 0.0658 1.0000 Uani . U . . . . 
Ag127 Ag 0.54003(6) 0.19139(7) 0.75003(3) 0.0692 1.0000 Uani . U . . . . 
Ag128 Ag 0.55931(6) 0.19222(7) 0.69133(3) 0.0677 1.0000 Uani . U . . . . 
Ag129 Ag 0.57480(6) 0.09300(7) 0.68348(3) 0.0680 1.0000 Uani . U . . . . 
Ag130 Ag 0.56407(6) 0.03208(7) 0.73484(3) 0.0695 1.0000 Uani . U . . . . 
Ag131 Ag 0.54329(6) 0.09284(7) 0.77526(3) 0.0665 1.0000 Uani . U . . . . 
Ag132 Ag 0.90293(6) 0.18560(7) 0.77323(3) 0.0732 1.0000 Uani . U . . . . 
Ag133 Ag 0.92220(6) 0.18705(7) 0.71490(3) 0.0728 1.0000 Uani . U . . . . 
Ag134 Ag 0.93710(6) 0.08956(7) 0.70697(3) 0.0725 1.0000 Uani . U . . . . 
Ag135 Ag 0.92834(6) 0.02644(7) 0.75875(4) 0.0757 1.0000 Uani . U . . . . 
Ag136 Ag 0.90660(6) 0.08796(7) 0.79907(3) 0.0742 1.0000 Uani . U . . . . 
S1 S 0.5543(2) 0.01116(19) 0.69320(12) 0.0729 1.0000 Uani . U . 1 1 . 
S2 S 0.5477(2) 0.1619(2) 0.65231(11) 0.0744 1.0000 Uani . U . 2 1 . 
S3 S 0.5166(2) 0.2517(2) 0.71318(11) 0.0743 1.0000 Uani . U . 3 1 . 
S4 S 0.5018(2) 0.1599(2) 0.79144(11) 0.0713 1.0000 Uani . U . 4 1 . 
S5 S 0.5270(2) 0.0115(2) 0.77778(10) 0.0775 1.0000 Uani . U . 5 1 . 
S6 S 0.9687(2) 0.0073(2) 0.71899(12) 0.0826 1.0000 Uani . U . 6 1 . 
S7 S 0.9670(2) 0.1570(3) 0.67885(11) 0.0832 1.0000 Uani . U . 7 1 . 
S8 S 0.9318(2) 0.2462(2) 0.74044(12) 0.0780 1.0000 Uani . U . 8 1 . 
S9 S 0.9200(2) 0.1551(3) 0.81851(10) 0.0799 1.0000 Uani . U . 9 1 . 
S10 S 0.9418(2) 0.0071(3) 0.80470(11) 0.0844 1.0000 Uani . U . . 1 . 
S11 S 0.6461(2) -0.0785(3) 0.67265(12) 0.0901 1.0000 Uani . U . . 1 . 
S12 S 0.6428(2) 0.0498(2) 0.62062(11) 0.0814 1.0000 Uani . U . . 1 . 
S13 S 0.6358(2) 0.1948(3) 0.59848(12) 0.0889 1.0000 Uani . U . . 1 . 
S14 S 0.5977(3) 0.3036(2) 0.64086(13) 0.0981 1.0000 Uani . U . . 1 . 
S15 S 0.5758(2) 0.3616(2) 0.70738(12) 0.0920 1.0000 Uani . U . . 1 . 
S16 S 0.5515(2) 0.3000(3) 0.78420(11) 0.0859 1.0000 Uani . U . . 1 . 
S17 S 0.5558(2) 0.1904(3) 0.85003(11) 0.0895 1.0000 Uani . U . . 1 . 
S18 S 0.5648(2) 0.0445(2) 0.85411(12) 0.0810 1.0000 Uani . U . . 1 . 
S19 S 0.5917(3) -0.0808(3) 0.82644(12) 0.0944 1.0000 Uani . U . . 1 . 
S20 S 0.6174(3) -0.1062(2) 0.75178(14) 0.0990 1.0000 Uani . U . . 1 . 
S21 S 0.9249(3) -0.0804(3) 0.68682(12) 0.1000 1.0000 Uani . U . . 1 . 
S22 S 0.9241(2) 0.0453(2) 0.63664(12) 0.0777 1.0000 Uani . U . . 1 . 
S23 S 0.9069(2) 0.1902(3) 0.61458(11) 0.0869 1.0000 Uani . U . . 1 . 
S24 S 0.8885(2) 0.2989(3) 0.66049(11) 0.0904 1.0000 Uani . U . . 1 . 
S25 S 0.8524(2) 0.3595(2) 0.72714(13) 0.0890 1.0000 Uani . U . . 1 . 
S26 S 0.8381(2) 0.2983(2) 0.80398(12) 0.0868 1.0000 Uani . U . . 1 . 
S27 S 0.8271(2) 0.1878(3) 0.86737(13) 0.0982 1.0000 Uani . U . 1 1 . 
S28 S 0.8441(2) 0.0440(3) 0.87033(12) 0.0892 1.0000 Uani . U . 2 1 . 
S29 S 0.8698(2) -0.0833(3) 0.84350(11) 0.0950 1.0000 Uani . U . 3 1 . 
S30 S 0.9032(3) -0.1065(2) 0.76817(15) 0.1034 1.0000 Uani . U . 4 1 . 
S31 S 0.7239(3) -0.1977(3) 0.72742(13) 0.1207 1.0000 Uani . U . 5 1 . 
S32 S 0.7392(2) -0.0532(2) 0.60109(14) 0.0967 1.0000 Uani . U . 6 1 . 
S33 S 0.7402(2) 0.0881(2) 0.56518(13) 0.0886 1.0000 Uani . U . 7 1 . 
S34 S 0.6994(3) 0.3349(3) 0.58617(13) 0.1153 1.0000 Uani . U . 8 1 . 
S35 S 0.6734(3) 0.4144(2) 0.63964(13) 0.0998 1.0000 Uani . U . 9 1 . 
S36 S 0.6229(3) 0.4173(3) 0.77543(14) 0.1076 1.0000 Uani . U . . 1 . 
S37 S 0.6067(3) 0.3354(3) 0.84680(14) 0.1111 1.0000 Uani . U . . 1 . 
S38 S 0.6187(2) 0.0805(3) 0.91596(12) 0.0986 1.0000 Uani . U . . 1 . 
S39 S 0.6447(2) -0.0562(2) 0.90091(13) 0.1023 1.0000 Uani . U . . 1 . 
S40 S 0.8469(3) -0.1951(3) 0.73099(17) 0.1217 1.0000 Uani . U . . 1 . 
S41 S 0.8598(2) -0.0536(3) 0.60947(14) 0.0957 1.0000 Uani . U . . 1 . 
S42 S 0.8645(2) 0.0834(2) 0.56808(12) 0.0940 1.0000 Uani . U . . 1 . 
S43 S 0.8248(3) 0.3358(3) 0.59188(15) 0.1159 1.0000 Uani . U . . 1 . 
S44 S 0.7922(3) 0.4178(3) 0.65011(13) 0.1049 1.0000 Uani . U . . 1 . 
S45 S 0.7450(2) 0.4112(2) 0.78541(15) 0.0984 1.0000 Uani . U . . 1 . 
S46 S 0.7342(3) 0.3267(3) 0.85764(14) 0.1253 1.0000 Uani . U . . 1 . 
S47 S 0.7419(2) 0.0829(3) 0.91839(13) 0.1043 1.0000 Uani . U . . 1 . 
S48 S 0.7671(3) -0.0618(3) 0.90769(14) 0.1138 1.0000 Uani . U . . 1 . 
S49 S 0.8120(3) -0.1951(3) 0.81093(16) 0.1185 1.0000 Uani . U . . 1 . 
S50 S 0.7975(4) -0.1866(4) 0.65111(15) 0.1569 1.0000 Uani . U . . 1 . 
S51 S 0.8045(3) 0.2283(3) 0.55074(13) 0.1209 1.0000 Uani . U . . 1 . 
S52 S 0.6477(3) 0.2228(4) 0.90431(16) 0.1433 1.0000 Uani . U . . 1 . 
S53 S 0.7127(5) -0.1901(5) 0.8810(2) 0.1987 1.0000 Uani . U . 1 1 . 
S54 S 0.8294(2) 0.0011(4) 0.52953(15) 0.1189 1.0000 Uani . U . 2 1 . 
S55 S 0.8133(3) 0.1532(3) 0.48952(15) 0.1415 1.0000 Uani . U . 3 1 . 
S56 S 0.6848(5) 0.2393(4) 0.5217(2) 0.1850 1.0000 Uani . U . 4 1 . 
S57 S 0.7414(5) 0.3783(3) 0.5200(3) 0.2209 1.0000 Uani . U . 5 1 . 
S58 S 0.7743(4) 0.4654(5) 0.5716(2) 0.2110 1.0000 Uani . U . 6 1 . 
S59 S 0.6920(3) 0.4873(3) 0.70564(14) 0.1274 1.0000 Uani . U . 7 1 . 
S60 S 0.6696(4) 0.4578(4) 0.85062(19) 0.1633 1.0000 Uani . U . 8 1 . 
S61 S 0.6407(4) 0.3633(4) 0.9200(3) 0.1966 1.0000 Uani . U . 9 1 . 
S62 S 0.7559(6) 0.2399(5) 0.9312(2) 0.2267 1.0000 Uani . U . . 1 . 
S63 S 0.6611(4) 0.1439(4) 0.97918(19) 0.1896 1.0000 Uani . U . . 1 . 
S64 S 0.6696(2) -0.0096(4) 0.97094(13) 0.1381 1.0000 Uani . U . . 1 . 
Ag200 Ag 0.7706(3) 0.2127(3) 0.90092(14) 0.1500 0.450(6) Uiso . . P . . . 
P1 P 0.7209(3) -0.3725(2) 0.82208(16) 0.198(5) 1.0000 Uiso D U . . 2 . 
Cl3 Cl 0.4648(4) 0.1175(4) 0.7232(2) 0.170(4) 1.0000 Uiso . . . . . . 
Cl4 Cl 1.0118(5) 0.1103(5) 0.7565(3) 0.204(5) 1.0000 Uiso . . . . . . 
Cl69 Cl 0.6831(3) -0.2003(3) 0.80313(17) 0.126(3) 1.0000 Uiso . . . . 2 . 
C10 C 0.3535(8) -0.0264(4) 0.6764(5) 0.207(17) 1.0000 Uiso D U . 1 1 . 
C11 C 0.4971(6) 0.0005(4) 0.6882(4) 0.092(8) 1.0000 Uiso D U . 1 1 . 
C12 C 0.4666(8) -0.0114(4) 0.7087(4) 0.202(17) 1.0000 Uiso D U . 1 1 . 
C13 C 0.4213(7) -0.0201(4) 0.7050(4) 0.184(15) 1.0000 Uiso D U . 1 1 . 
C14 C 0.4065(6) -0.0170(4) 0.6808(4) 0.138(12) 1.0000 Uiso D U . 1 1 . 
C15 C 0.4371(7) -0.0049(4) 0.6602(4) 0.164(14) 1.0000 Uiso D U . 1 1 . 
C16 C 0.4821(7) 0.0036(4) 0.6641(4) 0.134(11) 1.0000 Uiso D U . 1 1 . 
C17 C 0.3177(12) 0.0152(12) 0.6834(8) 0.231(19) 1.0000 Uiso D U . 1 1 . 
C18 C 0.3421(11) -0.0713(13) 0.6935(9) 0.28(2) 1.0000 Uiso D U . 1 1 . 
C19 C 0.3490(11) -0.0302(13) 0.6488(8) 0.24(2) 1.0000 Uiso D U . 1 1 . 
C20 C 0.3465(7) 0.1636(6) 0.6217(3) 0.154(13) 1.0000 Uiso D U . 2 1 . 
C21 C 0.4892(6) 0.1605(7) 0.6442(3) 0.114(10) 1.0000 Uiso D U . 2 1 . 
C22 C 0.4632(7) 0.1243(7) 0.6535(3) 0.121(10) 1.0000 Uiso D U . 2 1 . 
C23 C 0.4175(6) 0.1252(6) 0.6463(3) 0.159(13) 1.0000 Uiso D U . 2 1 . 
C24 C 0.3977(6) 0.1624(5) 0.6297(2) 0.113(10) 1.0000 Uiso D U . 2 1 . 
C25 C 0.4236(7) 0.1984(6) 0.6204(3) 0.158(13) 1.0000 Uiso D U . 2 1 . 
C26 C 0.4693(6) 0.1973(7) 0.6276(3) 0.130(11) 1.0000 Uiso D U . 2 1 . 
C27 C 0.3450(9) 0.1758(12) 0.5927(6) 0.198(17) 1.0000 Uiso D U . 2 1 . 
C28 C 0.3165(10) 0.1983(11) 0.6331(6) 0.168(14) 1.0000 Uiso D U . 2 1 . 
C29 C 0.3286(10) 0.1162(12) 0.6309(6) 0.198(17) 1.0000 Uiso D U . 2 1 . 
C30 C 0.3092(7) 0.2960(5) 0.6918(3) 0.121(10) 1.0000 Uiso D U . 3 1 . 
C31 C 0.4558(5) 0.2661(5) 0.7076(3) 0.074(7) 1.0000 Uiso D U . 3 1 . 
C32 C 0.4363(6) 0.2428(5) 0.6914(3) 0.116(10) 1.0000 Uiso D U . 3 1 . 
C33 C 0.3892(6) 0.2526(4) 0.6864(2) 0.100(9) 1.0000 Uiso D U . 3 1 . 
C34 C 0.3615(5) 0.2855(4) 0.6973(2) 0.081(8) 1.0000 Uiso D U . 3 1 . 
C35 C 0.3809(6) 0.3085(4) 0.7135(2) 0.113(10) 1.0000 Uiso D U . 3 1 . 
C36 C 0.4280(6) 0.2991(5) 0.7186(2) 0.122(10) 1.0000 Uiso D U . 3 1 . 
C37 C 0.3038(9) 0.3081(11) 0.6645(6) 0.194(16) 1.0000 Uiso D U . 3 1 . 
C38 C 0.2848(10) 0.2548(12) 0.7020(6) 0.210(18) 1.0000 Uiso D U . 3 1 . 
C39 C 0.2881(9) 0.3351(11) 0.7042(6) 0.183(15) 1.0000 Uiso D U . 3 1 . 
C40 C 0.2893(8) 0.1630(6) 0.7883(4) 0.186(16) 1.0000 Uiso D U . 4 1 . 
C41 C 0.4407(6) 0.1617(6) 0.7900(4) 0.090(8) 1.0000 Uiso D U . 4 1 . 
C42 C 0.4162(7) 0.1904(6) 0.7710(3) 0.148(12) 1.0000 Uiso D U . 4 1 . 
C43 C 0.3680(7) 0.1909(5) 0.7704(3) 0.158(13) 1.0000 Uiso D U . 4 1 . 
C44 C 0.3439(6) 0.1626(5) 0.7890(3) 0.156(13) 1.0000 Uiso D U . 4 1 . 
C45 C 0.3684(7) 0.1337(5) 0.8080(3) 0.153(13) 1.0000 Uiso D U . 4 1 . 
C46 C 0.4166(7) 0.1334(5) 0.8085(3) 0.127(11) 1.0000 Uiso D U . 4 1 . 
C47 C 0.2659(10) 0.2085(12) 0.7928(7) 0.193(16) 1.0000 Uiso D U . 4 1 . 
C48 C 0.2724(10) 0.1248(11) 0.8092(7) 0.192(16) 1.0000 Uiso D U . 4 1 . 
C49 C 0.2767(10) 0.1545(13) 0.7623(7) 0.24(2) 1.0000 Uiso D U . 4 1 . 
C50 C 0.3275(9) -0.0468(9) 0.78906(18) 0.178(15) 1.0000 Uiso D U . 5 1 . 
C51 C 0.4693(7) -0.0028(8) 0.78071(18) 0.101(9) 1.0000 Uiso D U . 5 1 . 
C52 C 0.4306(8) 0.0286(7) 0.78300(18) 0.146(12) 1.0000 Uiso D U . 5 1 . 
C53 C 0.3857(7) 0.0150(7) 0.78552(18) 0.164(14) 1.0000 Uiso D U . 5 1 . 
C54 C 0.3794(7) -0.0305(6) 0.78584(18) 0.167(14) 1.0000 Uiso D U . 5 1 . 
C55 C 0.4181(7) -0.0621(7) 0.78372(18) 0.155(13) 1.0000 Uiso D U . 5 1 . 
C56 C 0.4628(7) -0.0481(8) 0.78120(18) 0.128(11) 1.0000 Uiso D U . 5 1 . 
C57 C 0.3257(12) -0.0883(16) 0.8113(8) 0.29(2) 1.0000 Uiso D U . 5 1 . 
C58 C 0.3163(11) -0.0602(14) 0.7664(6) 0.220(18) 1.0000 Uiso D U . 5 1 . 
C59 C 0.2933(12) -0.0088(14) 0.7947(7) 0.25(2) 1.0000 Uiso D U . 5 1 . 
C60 C 1.1791(8) -0.0520(6) 0.7226(4) 0.172(14) 1.0000 Uiso D U . 6 1 . 
C61 C 1.0283(8) -0.0102(7) 0.7205(5) 0.101(9) 1.0000 Uiso D U . 6 1 . 
C62 C 1.0582(9) 0.0073(6) 0.7009(5) 0.26(2) 1.0000 Uiso D U . 6 1 . 
C63 C 1.1061(8) -0.0060(6) 0.7016(4) 0.29(2) 1.0000 Uiso D U . 6 1 . 
C64 C 1.1241(7) -0.0369(5) 0.7218(3) 0.130(11) 1.0000 Uiso D U . 6 1 . 
C65 C 1.0942(8) -0.0543(6) 0.7416(4) 0.40(3) 1.0000 Uiso D U . 6 1 . 
C66 C 1.0464(8) -0.0409(7) 0.7409(5) 0.38(3) 1.0000 Uiso D U . 6 1 . 
C67 C 1.1962(10) -0.0717(14) 0.6984(8) 0.24(2) 1.0000 Uiso D U . 6 1 . 
C68 C 1.2032(10) -0.0131(12) 0.7237(7) 0.212(18) 1.0000 Uiso D U . 6 1 . 
C69 C 1.1891(11) -0.0881(13) 0.7455(7) 0.231(19) 1.0000 Uiso D U . 6 1 . 
C70 C 1.1807(8) 0.1523(9) 0.6824(2) 0.185(16) 1.0000 Uiso D U . 7 1 . 
C71 C 1.0282(8) 0.1559(11) 0.6800(2) 0.104(9) 1.0000 Uiso D U . 7 1 . 
C72 C 1.0555(9) 0.1146(10) 0.6866(2) 0.23(2) 1.0000 Uiso D U . 7 1 . 
C73 C 1.1039(9) 0.1134(8) 0.6873(2) 0.30(2) 1.0000 Uiso D U . 7 1 . 
C74 C 1.1251(8) 0.1537(7) 0.6814(2) 0.146(12) 1.0000 Uiso D U . 7 1 . 
C75 C 1.0979(9) 0.1951(8) 0.6750(2) 0.35(3) 1.0000 Uiso D U . 7 1 . 
C76 C 1.0495(9) 0.1961(10) 0.6742(2) 0.27(2) 1.0000 Uiso D U . 7 1 . 
C77 C 1.2044(11) 0.1172(15) 0.6675(7) 0.228(19) 1.0000 Uiso D U . 7 1 . 
C78 C 1.1954(11) 0.1983(15) 0.6714(7) 0.27(2) 1.0000 Uiso D U . 7 1 . 
C79 C 1.1942(10) 0.1399(14) 0.7087(7) 0.215(18) 1.0000 Uiso D U . 7 1 . 
C80 C 1.1326(6) 0.2913(3) 0.7486(4) 0.107(9) 1.0000 Uiso D U . 8 1 . 
C81 C 0.9913(7) 0.2595(4) 0.7426(6) 0.114(10) 1.0000 Uiso D U . 8 1 . 
C82 C 1.0177(8) 0.2756(5) 0.7211(5) 0.32(3) 1.0000 Uiso D U . 8 1 . 
C83 C 1.0630(8) 0.2858(4) 0.7230(4) 0.35(3) 1.0000 Uiso D U . 8 1 . 
C84 C 1.0820(7) 0.2802(4) 0.7465(3) 0.118(10) 1.0000 Uiso D U . 8 1 . 
C85 C 1.0557(8) 0.2639(4) 0.7679(4) 0.205(17) 1.0000 Uiso D U . 8 1 . 
C86 C 1.0103(8) 0.2537(4) 0.7661(5) 0.34(3) 1.0000 Uiso D U . 8 1 . 
C87 C 1.1674(9) 0.2510(9) 0.7428(6) 0.142(12) 1.0000 Uiso D U . 8 1 . 
C88 C 1.1417(9) 0.3338(11) 0.7301(7) 0.219(18) 1.0000 Uiso D U . 8 1 . 
C89 C 1.1389(9) 0.2990(10) 0.7754(7) 0.191(16) 1.0000 Uiso D U . 8 1 . 
C90 C 1.1244(7) 0.1530(7) 0.8474(2) 0.144(12) 1.0000 Uiso D U . 9 1 . 
C91 C 0.9794(8) 0.1512(10) 0.8264(2) 0.105(9) 1.0000 Uiso D U . 9 1 . 
C92 C 1.0123(9) 0.1138(9) 0.8248(2) 0.24(2) 1.0000 Uiso D U . 9 1 . 
C93 C 1.0580(8) 0.1144(7) 0.8314(2) 0.24(2) 1.0000 Uiso D U . 9 1 . 
C94 C 1.0712(7) 0.1523(6) 0.8395(2) 0.128(11) 1.0000 Uiso D U . 9 1 . 
C95 C 1.0384(8) 0.1896(7) 0.8411(2) 0.37(3) 1.0000 Uiso D U . 9 1 . 
C96 C 0.9927(8) 0.1890(9) 0.8345(3) 0.24(2) 1.0000 Uiso D U . 9 1 . 
C97 C 1.1236(9) 0.1641(12) 0.8745(6) 0.194(16) 1.0000 Uiso D U . 9 1 . 
C98 C 1.1483(10) 0.1897(12) 0.8288(6) 0.180(15) 1.0000 Uiso D U . 9 1 . 
C99 C 1.1508(10) 0.1074(12) 0.8468(6) 0.199(17) 1.0000 Uiso D U . 9 1 . 
C100 C 1.1449(7) -0.0533(7) 0.83156(19) 0.146(12) 1.0000 Uiso D U . . 1 . 
C101 C 1.0002(7) -0.0078(9) 0.8127(2) 0.109(10) 1.0000 Uiso D U . . 1 . 
C102 C 1.0193(7) -0.0517(9) 0.8107(2) 0.168(14) 1.0000 Uiso D U . . 1 . 
C103 C 1.0655(7) -0.0662(7) 0.8167(2) 0.25(2) 1.0000 Uiso D U . . 1 . 
C104 C 1.0926(7) -0.0368(6) 0.8248(2) 0.131(11) 1.0000 Uiso D U . . 1 . 
C105 C 1.0736(7) 0.0073(6) 0.8268(2) 0.180(15) 1.0000 Uiso D U . . 1 . 
C106 C 1.0274(8) 0.0216(7) 0.8209(2) 0.179(15) 1.0000 Uiso D U . . 1 . 
C107 C 1.1720(9) -0.0675(11) 0.8087(5) 0.156(13) 1.0000 Uiso D U . . 1 . 
C108 C 1.1671(10) -0.0145(12) 0.8396(6) 0.216(18) 1.0000 Uiso D U . . 1 . 
C109 C 1.1461(8) -0.0939(11) 0.8530(5) 0.153(13) 1.0000 Uiso D U . . 1 . 
C110 C 0.4839(9) -0.1710(11) 0.6437(4) 0.24(2) 1.0000 Uiso D U . . 1 . 
C111 C 0.5999(7) -0.1063(9) 0.6645(3) 0.110(10) 1.0000 Uiso D U . . 1 . 
C112 C 0.5971(7) -0.1526(9) 0.6729(3) 0.159(13) 1.0000 Uiso D U . . 1 . 
C113 C 0.5600(8) -0.1734(7) 0.6662(3) 0.199(17) 1.0000 Uiso D U . . 1 . 
C114 C 0.5260(6) -0.1477(8) 0.6511(3) 0.147(12) 1.0000 Uiso D U . . 1 . 
C115 C 0.5288(7) -0.1014(8) 0.6426(3) 0.188(16) 1.0000 Uiso D U . . 1 . 
C116 C 0.5658(8) -0.0807(8) 0.6493(3) 0.183(15) 1.0000 Uiso D U . . 1 . 
C117 C 0.4922(16) -0.2231(16) 0.6525(9) 0.29(2) 1.0000 Uiso D U . . 1 . 
C118 C 0.4799(14) -0.1606(17) 0.6151(8) 0.27(2) 1.0000 Uiso D U . . 1 . 
C119 C 0.4383(17) -0.152(2) 0.6564(10) 0.55(3) 1.0000 Uiso D U . . 1 . 
C120 C 0.4573(7) 0.0199(7) 0.5791(2) 0.170(14) 1.0000 Uiso D U . . 1 . 
C121 C 0.5891(6) 0.0423(8) 0.6088(2) 0.098(9) 1.0000 Uiso D U . . 1 . 
C122 C 0.5853(6) 0.0022(7) 0.5998(2) 0.141(12) 1.0000 Uiso D U . . 1 . 
C123 C 0.5434(7) -0.0048(6) 0.5905(2) 0.194(16) 1.0000 Uiso D U . . 1 . 
C124 C 0.5053(6) 0.0282(5) 0.5899(2) 0.124(11) 1.0000 Uiso D U . . 1 . 
C125 C 0.5091(6) 0.0682(6) 0.5987(2) 0.121(10) 1.0000 Uiso D U . . 1 . 
C126 C 0.5508(7) 0.0752(7) 0.6082(2) 0.142(12) 1.0000 Uiso D U . . 1 . 
C127 C 0.4621(9) 0.0275(12) 0.5493(6) 0.167(14) 1.0000 Uiso D U . . 1 . 
C128 C 0.4468(10) -0.0257(11) 0.5886(5) 0.158(13) 1.0000 Uiso D U . . 1 . 
C129 C 0.4171(11) 0.0541(12) 0.5876(6) 0.226(19) 1.0000 Uiso D U . . 1 . 
C130 C 0.4657(7) 0.2182(7) 0.5323(3) 0.134(11) 1.0000 Uiso D U . . 1 . 
C131 C 0.5867(6) 0.2015(7) 0.5790(3) 0.090(8) 1.0000 Uiso D U . . 1 . 
C132 C 0.5539(7) 0.2393(7) 0.5787(3) 0.143(12) 1.0000 Uiso D U . . 1 . 
C133 C 0.5153(6) 0.2446(6) 0.5638(3) 0.165(14) 1.0000 Uiso D U . . 1 . 
C134 C 0.5098(6) 0.2123(5) 0.5490(3) 0.147(12) 1.0000 Uiso D U . . 1 . 
C135 C 0.5426(6) 0.1743(6) 0.5494(3) 0.166(14) 1.0000 Uiso D U . . 1 . 
C136 C 0.5810(6) 0.1690(6) 0.5643(3) 0.127(11) 1.0000 Uiso D U . . 1 . 
C137 C 0.4341(12) 0.2592(14) 0.5369(6) 0.25(2) 1.0000 Uiso D U . . 1 . 
C138 C 0.4391(13) 0.1755(15) 0.5393(6) 0.27(2) 1.0000 Uiso D U . . 1 . 
C139 C 0.4817(10) 0.2241(14) 0.5044(7) 0.212(18) 1.0000 Uiso D U . . 1 . 
C140 C 0.4077(7) 0.3601(5) 0.5953(3) 0.154(13) 1.0000 Uiso D U . . 1 . 
C141 C 0.5432(6) 0.3202(5) 0.6272(4) 0.085(8) 1.0000 Uiso D U . . 1 . 
C142 C 0.5031(7) 0.3049(4) 0.6403(3) 0.128(11) 1.0000 Uiso D U . . 1 . 
C143 C 0.4596(6) 0.3179(4) 0.6299(3) 0.143(12) 1.0000 Uiso D U . . 1 . 
C144 C 0.4559(6) 0.3461(4) 0.6066(3) 0.127(11) 1.0000 Uiso D U . . 1 . 
C145 C 0.4959(6) 0.3616(4) 0.5936(3) 0.134(11) 1.0000 Uiso D U . . 1 . 
C146 C 0.5393(6) 0.3486(5) 0.6040(4) 0.128(11) 1.0000 Uiso D U . . 1 . 
C147 C 0.3778(10) 0.3901(11) 0.6115(6) 0.166(14) 1.0000 Uiso D U . . 1 . 
C148 C 0.4138(10) 0.3865(11) 0.5688(7) 0.218(18) 1.0000 Uiso D U . . 1 . 
C149 C 0.3840(10) 0.3177(10) 0.5945(6) 0.180(15) 1.0000 Uiso D U . . 1 . 
C150 C 0.3854(7) 0.4724(6) 0.6826(3) 0.128(11) 1.0000 Uiso D U . . 1 . 
C151 C 0.5216(6) 0.3937(6) 0.7003(3) 0.103(9) 1.0000 Uiso D U . . 1 . 
C152 C 0.5036(6) 0.4275(6) 0.7140(3) 0.130(11) 1.0000 Uiso D U . . 1 . 
C153 C 0.4607(6) 0.4524(5) 0.7084(3) 0.187(16) 1.0000 Uiso D U . . 1 . 
C154 C 0.4354(5) 0.4435(5) 0.6892(3) 0.126(11) 1.0000 Uiso D U . . 1 . 
C155 C 0.4533(6) 0.4097(5) 0.6755(3) 0.109(9) 1.0000 Uiso D U . . 1 . 
C156 C 0.4962(6) 0.3848(5) 0.6811(3) 0.103(9) 1.0000 Uiso D U . . 1 . 
C157 C 0.3534(11) 0.4643(11) 0.7037(7) 0.226(19) 1.0000 Uiso D U . . 1 . 
C158 C 0.3914(9) 0.5221(11) 0.6765(6) 0.163(14) 1.0000 Uiso D U . . 1 . 
C159 C 0.3667(11) 0.4577(11) 0.6602(8) 0.30(2) 1.0000 Uiso D U . . 1 . 
C160 C 0.3398(8) 0.3602(8) 0.7844(3) 0.150(13) 1.0000 Uiso D U . . 1 . 
C161 C 0.4898(6) 0.3185(7) 0.7840(3) 0.095(9) 1.0000 Uiso D U . . 1 . 
C162 C 0.4727(7) 0.3616(7) 0.7719(3) 0.141(12) 1.0000 Uiso D U . . 1 . 
C163 C 0.4248(7) 0.3750(6) 0.7720(2) 0.160(14) 1.0000 Uiso D U . . 1 . 
C164 C 0.3937(6) 0.3453(5) 0.7843(2) 0.106(9) 1.0000 Uiso D U . . 1 . 
C165 C 0.4106(7) 0.3022(6) 0.7963(2) 0.125(11) 1.0000 Uiso D U . . 1 . 
C166 C 0.4584(7) 0.2888(6) 0.7961(3) 0.142(12) 1.0000 Uiso D U . . 1 . 
C167 C 0.3298(11) 0.4029(15) 0.7649(8) 0.28(2) 1.0000 Uiso D U . . 1 . 
C168 C 0.3152(11) 0.3229(13) 0.7783(7) 0.24(2) 1.0000 Uiso D U . . 1 . 
C169 C 0.3226(10) 0.3699(15) 0.8104(7) 0.25(2) 1.0000 Uiso D U . . 1 . 
C170 C 0.3448(9) 0.2139(9) 0.8798(2) 0.172(14) 1.0000 Uiso D U . . 1 . 
C171 C 0.4945(6) 0.1979(8) 0.8590(2) 0.119(10) 1.0000 Uiso D U . . 1 . 
C172 C 0.4684(7) 0.1613(7) 0.8608(2) 0.132(11) 1.0000 Uiso D U . . 1 . 
C173 C 0.4207(7) 0.1663(6) 0.8674(2) 0.122(10) 1.0000 Uiso D U . . 1 . 
C174 C 0.3995(6) 0.2081(6) 0.87221(19) 0.113(10) 1.0000 Uiso D U . . 1 . 
C175 C 0.4256(7) 0.2447(6) 0.8705(2) 0.135(11) 1.0000 Uiso D U . . 1 . 
C176 C 0.4733(7) 0.2398(8) 0.8639(2) 0.151(13) 1.0000 Uiso D U . . 1 . 
C177 C 0.3168(12) 0.2158(17) 0.8563(7) 0.26(2) 1.0000 Uiso D U . . 1 . 
C178 C 0.3326(12) 0.2583(17) 0.8903(8) 0.35(3) 1.0000 Uiso D U . . 1 . 
C179 C 0.3329(11) 0.1744(16) 0.8993(8) 0.30(2) 1.0000 Uiso D U . . 1 . 
C180 C 0.3612(7) 0.0016(3) 0.8802(4) 0.173(15) 1.0000 Uiso D U . . 1 . 
C181 C 0.5041(6) 0.0317(3) 0.8618(4) 0.091(8) 1.0000 Uiso D U . . 1 . 
C182 C 0.4869(6) 0.0252(3) 0.8867(4) 0.115(10) 1.0000 Uiso D U . . 1 . 
C183 C 0.4410(6) 0.0155(3) 0.8926(3) 0.184(15) 1.0000 Uiso D U . . 1 . 
C184 C 0.4119(6) 0.0126(3) 0.8736(3) 0.122(10) 1.0000 Uiso D U . . 1 . 
C185 C 0.4290(6) 0.0188(3) 0.8487(3) 0.150(13) 1.0000 Uiso D U . . 1 . 
C186 C 0.4750(6) 0.0285(3) 0.8429(4) 0.105(9) 1.0000 Uiso D U . . 1 . 
C187 C 0.3505(8) -0.0018(9) 0.9090(5) 0.123(10) 1.0000 Uiso D U . . 1 . 
C188 C 0.3548(9) -0.0442(11) 0.8724(6) 0.204(17) 1.0000 Uiso D U . . 1 . 
C189 C 0.3283(9) 0.0387(9) 0.8663(5) 0.139(12) 1.0000 Uiso D U . . 1 . 
C190 C 0.4407(11) -0.2063(10) 0.8708(3) 0.166(14) 1.0000 Uiso D U . . 1 . 
C191 C 0.5495(10) -0.1178(10) 0.8395(3) 0.123(11) 1.0000 Uiso D U . . 1 . 
C192 C 0.5620(9) -0.1627(11) 0.8510(3) 0.29(2) 1.0000 Uiso D U . . 1 . 
C193 C 0.5276(9) -0.1908(9) 0.8609(3) 0.36(3) 1.0000 Uiso D U . . 1 . 
C194 C 0.4806(9) -0.1740(8) 0.8595(3) 0.191(16) 1.0000 Uiso D U . . 1 . 
C195 C 0.4682(9) -0.1292(9) 0.8480(3) 0.228(19) 1.0000 Uiso D U . . 1 . 
C196 C 0.5027(11) -0.1012(8) 0.8381(3) 0.220(19) 1.0000 Uiso D U . . 1 . 
C197 C 0.4548(16) -0.2338(16) 0.8956(8) 0.31(3) 1.0000 Uiso D U . . 1 . 
C198 C 0.4343(18) -0.2381(18) 0.8527(8) 0.38(3) 1.0000 Uiso D U . . 1 . 
C199 C 0.3950(16) -0.1769(15) 0.8745(9) 0.32(3) 1.0000 Uiso D U . . 1 . 
C200 C 0.4410(7) -0.2103(5) 0.7606(5) 0.183(15) 1.0000 Uiso D U . . 1 . 
C201 C 0.5661(7) -0.1349(6) 0.7523(6) 0.178(15) 1.0000 Uiso D U . . 1 . 
C202 C 0.5401(9) -0.1348(5) 0.7315(5) 0.231(19) 1.0000 Uiso D U . . 1 . 
C203 C 0.5007(8) -0.1583(6) 0.7340(4) 0.229(19) 1.0000 Uiso D U . . 1 . 
C204 C 0.4872(7) -0.1823(5) 0.7575(4) 0.181(15) 1.0000 Uiso D U . . 1 . 
C205 C 0.5133(7) -0.1825(6) 0.7782(4) 0.180(15) 1.0000 Uiso D U . . 1 . 
C206 C 0.5526(7) -0.1589(6) 0.7756(5) 0.150(13) 1.0000 Uiso D U . . 1 . 
C207 C 0.4277(11) -0.2177(12) 0.7341(7) 0.194(16) 1.0000 Uiso D U . . 1 . 
C208 C 0.4516(10) -0.2562(13) 0.7774(8) 0.27(2) 1.0000 Uiso D U . . 1 . 
C209 C 0.4008(11) -0.1834(10) 0.7724(7) 0.185(15) 1.0000 Uiso D U . . 1 . 
C210 C 1.1113(9) -0.1943(9) 0.6697(3) 0.171(14) 1.0000 Uiso D U . . 1 . 
C211 C 0.9800(7) -0.1142(8) 0.6817(3) 0.117(10) 1.0000 Uiso D U . . 1 . 
C212 C 0.9845(7) -0.1613(9) 0.6895(2) 0.135(11) 1.0000 Uiso D U . . 1 . 
C213 C 1.0267(7) -0.1871(7) 0.6856(2) 0.176(15) 1.0000 Uiso D U . . 1 . 
C214 C 1.0648(7) -0.1659(7) 0.6739(2) 0.141(12) 1.0000 Uiso D U . . 1 . 
C215 C 1.0604(7) -0.1190(7) 0.6661(2) 0.160(13) 1.0000 Uiso D U . . 1 . 
C216 C 1.0181(9) -0.0932(7) 0.6700(3) 0.177(15) 1.0000 Uiso D U . . 1 . 
C217 C 1.1309(12) -0.2158(14) 0.6948(7) 0.24(2) 1.0000 Uiso D U . . 1 . 
C218 C 1.1035(12) -0.2319(16) 0.6549(8) 0.31(2) 1.0000 Uiso D U . . 1 . 
C219 C 1.1453(13) -0.1638(14) 0.6550(7) 0.26(2) 1.0000 Uiso D U . . 1 . 
C220 C 1.1374(7) 0.0095(4) 0.6174(4) 0.120(10) 1.0000 Uiso D U . . 1 . 
C221 C 0.9862(7) 0.0348(4) 0.6310(4) 0.081(8) 1.0000 Uiso D U . . 1 . 
C222 C 1.0042(7) 0.0177(4) 0.6097(4) 0.163(14) 1.0000 Uiso D U . . 1 . 
C223 C 1.0523(7) 0.0096(4) 0.6054(3) 0.210(18) 1.0000 Uiso D U . . 1 . 
C224 C 1.0827(6) 0.0187(4) 0.6223(3) 0.123(11) 1.0000 Uiso D U . . 1 . 
C225 C 1.0648(7) 0.0358(4) 0.6435(3) 0.203(17) 1.0000 Uiso D U . . 1 . 
C226 C 1.0167(8) 0.0438(4) 0.6479(4) 0.203(17) 1.0000 Uiso D U . . 1 . 
C227 C 1.1481(9) 0.0065(10) 0.5904(6) 0.145(12) 1.0000 Uiso D U . . 1 . 
C228 C 1.1615(10) 0.0487(11) 0.6242(6) 0.200(17) 1.0000 Uiso D U . . 1 . 
C229 C 1.1555(10) -0.0356(13) 0.6338(7) 0.28(2) 1.0000 Uiso D U . . 1 . 
C230 C 1.1103(8) 0.2172(9) 0.5801(2) 0.163(14) 1.0000 Uiso D U . . 1 . 
C231 C 0.9652(7) 0.1981(9) 0.6043(2) 0.108(9) 1.0000 Uiso D U . . 1 . 
C232 C 0.9779(7) 0.2415(9) 0.5950(3) 0.158(13) 1.0000 Uiso D U . . 1 . 
C233 C 1.0241(8) 0.2476(7) 0.5871(2) 0.172(14) 1.0000 Uiso D U . . 1 . 
C234 C 1.0578(7) 0.2102(7) 0.5888(2) 0.160(14) 1.0000 Uiso D U . . 1 . 
C235 C 1.0452(8) 0.1667(7) 0.5984(2) 0.174(15) 1.0000 Uiso D U . . 1 . 
C236 C 0.9989(9) 0.1607(8) 0.6062(2) 0.211(18) 1.0000 Uiso D U . . 1 . 
C237 C 1.1126(11) 0.2638(15) 0.5648(8) 0.30(2) 1.0000 Uiso D U . . 1 . 
C238 C 1.1294(10) 0.1821(13) 0.5644(7) 0.196(16) 1.0000 Uiso D U . . 1 . 
C239 C 1.1384(12) 0.2122(17) 0.6026(7) 0.30(2) 1.0000 Uiso D U . . 1 . 
C240 C 1.0865(8) 0.3598(7) 0.6466(2) 0.191(16) 1.0000 Uiso D U . . 1 . 
C241 C 0.9462(7) 0.3158(8) 0.6562(2) 0.093(8) 1.0000 Uiso D U . . 1 . 
C242 C 0.9543(7) 0.3569(8) 0.6628(2) 0.26(2) 1.0000 Uiso D U . . 1 . 
C243 C 0.9990(8) 0.3710(7) 0.6597(2) 0.31(2) 1.0000 Uiso D U . . 1 . 
C244 C 1.0358(7) 0.3440(6) 0.6501(2) 0.138(12) 1.0000 Uiso D U . . 1 . 
C245 C 1.0277(8) 0.3027(7) 0.6437(2) 0.26(2) 1.0000 Uiso D U . . 1 . 
C246 C 0.9830(8) 0.2887(7) 0.6468(2) 0.155(13) 1.0000 Uiso D U . . 1 . 
C247 C 1.1227(10) 0.3179(11) 0.6534(6) 0.173(14) 1.0000 Uiso D U . . 1 . 
C248 C 1.0909(10) 0.3942(12) 0.6640(6) 0.197(17) 1.0000 Uiso D U . . 1 . 
C249 C 1.0958(10) 0.3836(12) 0.6177(6) 0.190(16) 1.0000 Uiso D U . . 1 . 
C250 C 1.0178(7) 0.4723(7) 0.7269(4) 0.145(12) 1.0000 Uiso D U . . 1 . 
C251 C 0.8995(6) 0.3952(6) 0.7249(5) 0.095(9) 1.0000 Uiso D U . . 1 . 
C252 C 0.9284(7) 0.3849(6) 0.7452(4) 0.205(17) 1.0000 Uiso D U . . 1 . 
C253 C 0.9660(7) 0.4097(6) 0.7460(4) 0.224(19) 1.0000 Uiso D U . . 1 . 
C254 C 0.9752(6) 0.4449(5) 0.7262(3) 0.117(10) 1.0000 Uiso D U . . 1 . 
C255 C 0.9467(7) 0.4550(6) 0.7058(4) 0.206(17) 1.0000 Uiso D U . . 1 . 
C256 C 0.9089(6) 0.4302(7) 0.7051(4) 0.202(17) 1.0000 Uiso D U . . 1 . 
C257 C 1.0376(13) 0.4605(15) 0.7525(8) 0.29(2) 1.0000 Uiso D U . . 1 . 
C258 C 1.0024(11) 0.5225(15) 0.7212(10) 0.31(3) 1.0000 Uiso D U . . 1 . 
C259 C 1.0545(13) 0.4603(13) 0.7076(8) 0.26(2) 1.0000 Uiso D U . . 1 . 
C260 C 1.0266(7) 0.3435(5) 0.8350(3) 0.132(11) 1.0000 Uiso D U . . 1 . 
C261 C 0.8929(8) 0.3123(6) 0.8135(4) 0.105(9) 1.0000 Uiso D U . . 1 . 
C262 C 0.8944(8) 0.3387(6) 0.8321(4) 0.25(2) 1.0000 Uiso D U . . 1 . 
C263 C 0.9372(8) 0.3487(5) 0.8390(3) 0.206(17) 1.0000 Uiso D U . . 1 . 
C264 C 0.9786(7) 0.3324(5) 0.8273(3) 0.158(13) 1.0000 Uiso D U . . 1 . 
C265 C 0.9770(9) 0.3060(5) 0.8088(3) 0.35(3) 1.0000 Uiso D U . . 1 . 
C266 C 0.9343(10) 0.2959(5) 0.8019(4) 0.25(2) 1.0000 Uiso D U . . 1 . 
C267 C 1.0596(10) 0.3005(10) 0.8391(6) 0.153(13) 1.0000 Uiso D U . . 1 . 
C268 C 1.0197(10) 0.3632(11) 0.8591(6) 0.193(16) 1.0000 Uiso D U . . 1 . 
C269 C 1.0469(11) 0.3783(12) 0.8140(6) 0.213(18) 1.0000 Uiso D U . . 1 . 
C270 C 0.9949(6) 0.2022(7) 0.9289(3) 0.161(14) 1.0000 Uiso D U . 1 1 . 
C271 C 0.8760(7) 0.1920(11) 0.8854(4) 0.144(12) 1.0000 Uiso D U . 1 1 . 
C272 C 0.8936(8) 0.1548(10) 0.9026(5) 0.25(2) 1.0000 Uiso D U . 1 1 . 
C273 C 0.9316(8) 0.1579(8) 0.9166(4) 0.24(2) 1.0000 Uiso D U . 1 1 . 
C274 C 0.9521(7) 0.1986(7) 0.9133(3) 0.154(13) 1.0000 Uiso D U . 1 1 . 
C275 C 0.9346(7) 0.2358(8) 0.8960(3) 0.205(17) 1.0000 Uiso D U . 1 1 . 
C276 C 0.8966(8) 0.2325(10) 0.8821(3) 0.26(2) 1.0000 Uiso D U . 1 1 . 
C277 C 0.9781(9) 0.2199(13) 0.9525(7) 0.206(17) 1.0000 Uiso D U . 1 1 . 
C278 C 1.0277(11) 0.2353(12) 0.9129(6) 0.198(17) 1.0000 Uiso D U . 1 1 . 
C279 C 1.0214(10) 0.1554(12) 0.9357(6) 0.169(14) 1.0000 Uiso D U . 1 1 . 
C280 C 1.0395(7) 0.0072(6) 0.9164(3) 0.120(10) 1.0000 Uiso D U . 2 1 . 
C281 C 0.8992(7) 0.0292(7) 0.8854(3) 0.096(9) 1.0000 Uiso D U . 2 1 . 
C282 C 0.9106(7) -0.0076(7) 0.9043(4) 0.177(15) 1.0000 Uiso D U . 2 1 . 
C283 C 0.9548(7) -0.0147(6) 0.9141(3) 0.153(13) 1.0000 Uiso D U . 2 1 . 
C284 C 0.9879(6) 0.0151(5) 0.9049(3) 0.134(11) 1.0000 Uiso D U . 2 1 . 
C285 C 0.9766(7) 0.0520(6) 0.8861(3) 0.26(2) 1.0000 Uiso D U . 2 1 . 
C286 C 0.9324(8) 0.0590(7) 0.8763(3) 0.174(15) 1.0000 Uiso D U . 2 1 . 
C287 C 1.0362(9) 0.0213(12) 0.9427(6) 0.183(15) 1.0000 Uiso D U . 2 1 . 
C288 C 1.0571(10) -0.0406(12) 0.9187(6) 0.173(14) 1.0000 Uiso D U . 2 1 . 
C289 C 1.0729(12) 0.0364(14) 0.8988(7) 0.35(3) 1.0000 Uiso D U . 2 1 . 
C290 C 1.0365(7) -0.2011(7) 0.8970(2) 0.159(13) 1.0000 Uiso D U . 3 1 . 
C291 C 0.9194(6) -0.1182(8) 0.8596(2) 0.096(9) 1.0000 Uiso D U . 3 1 . 
C292 C 0.9215(6) -0.1655(8) 0.8639(2) 0.126(11) 1.0000 Uiso D U . 3 1 . 
C293 C 0.9590(6) -0.1919(6) 0.8760(2) 0.166(14) 1.0000 Uiso D U . 3 1 . 
C294 C 0.9947(6) -0.1714(6) 0.8839(2) 0.130(11) 1.0000 Uiso D U . 3 1 . 
C295 C 0.9929(6) -0.1239(6) 0.8796(2) 0.133(11) 1.0000 Uiso D U . 3 1 . 
C296 C 0.9552(7) -0.0977(6) 0.8675(2) 0.151(13) 1.0000 Uiso D U . 3 1 . 
C297 C 1.0685(12) -0.2238(12) 0.8768(6) 0.219(18) 1.0000 Uiso D U . 3 1 . 
C298 C 1.0190(10) -0.2378(11) 0.9169(6) 0.179(15) 1.0000 Uiso D U . 3 1 . 
C299 C 1.0646(10) -0.1717(10) 0.9089(6) 0.172(14) 1.0000 Uiso D U . 3 1 . 
C300 C 1.0991(8) -0.2077(5) 0.7889(4) 0.194(16) 1.0000 Uiso D U . 4 1 . 
C301 C 0.9607(7) -0.1354(4) 0.7723(5) 0.125(11) 1.0000 Uiso D U . 4 1 . 
C302 C 0.9925(8) -0.1438(5) 0.7527(4) 0.167(14) 1.0000 Uiso D U . 4 1 . 
C303 C 1.0364(7) -0.1669(5) 0.7580(4) 0.194(16) 1.0000 Uiso D U . 4 1 . 
C304 C 1.0488(6) -0.1813(4) 0.7828(3) 0.116(10) 1.0000 Uiso D U . 4 1 . 
C305 C 1.0171(7) -0.1728(5) 0.8023(4) 0.138(12) 1.0000 Uiso D U . 4 1 . 
C306 C 0.9732(7) -0.1497(5) 0.7971(5) 0.144(12) 1.0000 Uiso D U . 4 1 . 
C307 C 1.1257(11) -0.2156(11) 0.7643(7) 0.216(18) 1.0000 Uiso D U . 4 1 . 
C308 C 1.0932(10) -0.2556(12) 0.8066(8) 0.24(2) 1.0000 Uiso D U . 4 1 . 
C309 C 1.1266(11) -0.1788(11) 0.8025(7) 0.215(18) 1.0000 Uiso D U . 4 1 . 
C310 C 0.5849(9) -0.3330(8) 0.7250(2) 0.174(15) 1.0000 Uiso D U . 5 1 . 
C311 C 0.6832(10) -0.2358(10) 0.7267(3) 0.158(13) 1.0000 Uiso D U . 5 1 . 
C312 C 0.6983(8) -0.2779(11) 0.7199(3) 0.30(2) 1.0000 Uiso D U . 5 1 . 
C313 C 0.6667(8) -0.3094(9) 0.7193(2) 0.220(19) 1.0000 Uiso D U . 5 1 . 
C314 C 0.6196(8) -0.2988(7) 0.7255(2) 0.161(14) 1.0000 Uiso D U . 5 1 . 
C315 C 0.6045(9) -0.2569(8) 0.7324(2) 0.171(14) 1.0000 Uiso D U . 5 1 . 
C316 C 0.6361(11) -0.2255(8) 0.7331(2) 0.181(15) 1.0000 Uiso D U . 5 1 . 
C317 C 0.6084(13) -0.3721(12) 0.7130(7) 0.216(18) 1.0000 Uiso D U . 5 1 . 
C318 C 0.5448(13) -0.3105(12) 0.7104(7) 0.227(19) 1.0000 Uiso D U . 5 1 . 
C319 C 0.5679(15) -0.3514(15) 0.7521(8) 0.31(2) 1.0000 Uiso D U . 5 1 . 
C320 C 0.5950(7) -0.1253(5) 0.5444(5) 0.167(14) 1.0000 Uiso D U . 6 1 . 
C321 C 0.6962(5) -0.0748(4) 0.5853(4) 0.084(8) 1.0000 Uiso D U . 6 1 . 
C322 C 0.6989(5) -0.0670(4) 0.5591(4) 0.134(11) 1.0000 Uiso D U . 6 1 . 
C323 C 0.6662(6) -0.0832(5) 0.5460(3) 0.160(13) 1.0000 Uiso D U . 6 1 . 
C324 C 0.6310(5) -0.1071(4) 0.5591(3) 0.134(11) 1.0000 Uiso D U . 6 1 . 
C325 C 0.6285(5) -0.1152(4) 0.5853(4) 0.160(13) 1.0000 Uiso D U . 6 1 . 
C326 C 0.6611(6) -0.0988(5) 0.5984(3) 0.110(10) 1.0000 Uiso D U . 6 1 . 
C327 C 0.5842(13) -0.0918(13) 0.5207(8) 0.26(2) 1.0000 Uiso D U . 6 1 . 
C328 C 0.6151(13) -0.1704(16) 0.5377(9) 0.40(3) 1.0000 Uiso D U . 6 1 . 
C329 C 0.5499(12) -0.1316(13) 0.5608(7) 0.205(17) 1.0000 Uiso D U . 6 1 . 
C330 C 0.5968(9) 0.0698(8) 0.4918(6) 0.24(2) 1.0000 Uiso D U . 7 1 . 
C331 C 0.6974(7) 0.0818(6) 0.5449(4) 0.098(9) 1.0000 Uiso D U . 7 1 . 
C332 C 0.7001(7) 0.1061(6) 0.5205(5) 0.178(15) 1.0000 Uiso D U . 7 1 . 
C333 C 0.6675(7) 0.1021(6) 0.5033(4) 0.198(17) 1.0000 Uiso D U . 7 1 . 
C334 C 0.6323(6) 0.0738(6) 0.5105(4) 0.150(13) 1.0000 Uiso D U . 7 1 . 
C335 C 0.6294(7) 0.0495(6) 0.5350(4) 0.23(2) 1.0000 Uiso D U . 7 1 . 
C336 C 0.6621(8) 0.0536(6) 0.5521(4) 0.164(14) 1.0000 Uiso D U . 7 1 . 
C337 C 0.6216(13) 0.0525(16) 0.4694(8) 0.26(2) 1.0000 Uiso D U . 7 1 . 
C338 C 0.5629(15) 0.0370(18) 0.5041(8) 0.31(2) 1.0000 Uiso D U . 7 1 . 
C339 C 0.5708(19) 0.1160(18) 0.4832(10) 0.50(3) 1.0000 Uiso D U . 7 1 . 
C340 C 0.5452(8) 0.3912(11) 0.5095(4) 0.204(17) 1.0000 Uiso D U . 8 1 . 
C341 C 0.6545(5) 0.3577(9) 0.5638(3) 0.114(10) 1.0000 Uiso D U . 8 1 . 
C342 C 0.6336(6) 0.3233(7) 0.5562(3) 0.125(11) 1.0000 Uiso D U . 8 1 . 
C343 C 0.5986(6) 0.3339(7) 0.5389(3) 0.171(14) 1.0000 Uiso D U . 8 1 . 
C344 C 0.5844(5) 0.3792(7) 0.5292(3) 0.172(14) 1.0000 Uiso D U . 8 1 . 
C345 C 0.6054(6) 0.4138(7) 0.5367(3) 0.175(15) 1.0000 Uiso D U . 8 1 . 
C346 C 0.6404(6) 0.4031(8) 0.5541(3) 0.139(12) 1.0000 Uiso D U . 8 1 . 
C347 C 0.5200(15) 0.4370(17) 0.5114(7) 0.27(2) 1.0000 Uiso D U . 8 1 . 
C348 C 0.5673(12) 0.3920(19) 0.4833(8) 0.31(2) 1.0000 Uiso D U . 8 1 . 
C349 C 0.5107(17) 0.355(2) 0.5148(8) 0.57(3) 1.0000 Uiso D U . 8 1 . 
C350 C 0.4985(9) 0.5180(6) 0.5888(4) 0.158(13) 1.0000 Uiso D U . 9 1 . 
C351 C 0.6223(7) 0.4449(5) 0.6248(3) 0.102(9) 1.0000 Uiso D U . 9 1 . 
C352 C 0.5781(8) 0.4355(5) 0.6345(3) 0.138(12) 1.0000 Uiso D U . 9 1 . 
C353 C 0.5383(7) 0.4588(5) 0.6232(3) 0.124(11) 1.0000 Uiso D U . 9 1 . 
C354 C 0.5428(6) 0.4920(5) 0.6018(3) 0.115(10) 1.0000 Uiso D U . 9 1 . 
C355 C 0.5870(7) 0.5013(5) 0.5918(3) 0.157(13) 1.0000 Uiso D U . 9 1 . 
C356 C 0.6265(6) 0.4779(6) 0.6034(3) 0.098(9) 1.0000 Uiso D U . 9 1 . 
C357 C 0.4569(14) 0.5140(15) 0.6071(7) 0.31(3) 1.0000 Uiso D U . 9 1 . 
C358 C 0.4898(13) 0.4968(13) 0.5656(8) 0.25(2) 1.0000 Uiso D U . 9 1 . 
C359 C 0.5058(13) 0.5683(14) 0.5803(8) 0.30(2) 1.0000 Uiso D U . 9 1 . 
C360 C 0.4394(8) 0.5445(7) 0.7694(4) 0.160(13) 1.0000 Uiso D U . . 1 . 
C361 C 0.5689(6) 0.4547(6) 0.7737(4) 0.104(9) 1.0000 Uiso D U . . 1 . 
C362 C 0.5331(8) 0.4467(5) 0.7918(4) 0.149(13) 1.0000 Uiso D U . . 1 . 
C363 C 0.4915(7) 0.4755(6) 0.7905(3) 0.206(17) 1.0000 Uiso D U . . 1 . 
C364 C 0.4856(6) 0.5123(5) 0.7708(3) 0.107(9) 1.0000 Uiso D U . . 1 . 
C365 C 0.5215(6) 0.5205(6) 0.7525(3) 0.144(12) 1.0000 Uiso D U . . 1 . 
C366 C 0.5630(6) 0.4915(7) 0.7539(3) 0.114(10) 1.0000 Uiso D U . . 1 . 
C367 C 0.3967(12) 0.5154(11) 0.7714(8) 0.224(19) 1.0000 Uiso D U . . 1 . 
C368 C 0.4357(11) 0.5700(13) 0.7903(8) 0.26(2) 1.0000 Uiso D U . . 1 . 
C369 C 0.4392(11) 0.5769(12) 0.7451(8) 0.24(2) 1.0000 Uiso D U . . 1 . 
C370 C 0.4052(8) 0.4161(6) 0.8697(3) 0.151(13) 1.0000 Uiso D U . . 1 . 
C371 C 0.5471(7) 0.3579(6) 0.8530(3) 0.109(10) 1.0000 Uiso D U . . 1 . 
C372 C 0.5095(7) 0.3451(5) 0.8422(3) 0.104(9) 1.0000 Uiso D U . . 1 . 
C373 C 0.4643(7) 0.3636(5) 0.8475(3) 0.160(13) 1.0000 Uiso D U . . 1 . 
C374 C 0.4565(6) 0.3950(5) 0.8638(2) 0.151(13) 1.0000 Uiso D U . . 1 . 
C375 C 0.4942(8) 0.4081(5) 0.8746(3) 0.195(16) 1.0000 Uiso D U . . 1 . 
C376 C 0.5395(7) 0.3896(6) 0.8691(3) 0.149(13) 1.0000 Uiso D U . . 1 . 
C377 C 0.3731(10) 0.3803(11) 0.8728(7) 0.187(16) 1.0000 Uiso D U . . 1 . 
C378 C 0.3905(10) 0.4536(12) 0.8483(7) 0.214(18) 1.0000 Uiso D U . . 1 . 
C379 C 0.4038(11) 0.4364(13) 0.8947(8) 0.29(2) 1.0000 Uiso D U . . 1 . 
C380 C 0.4206(7) 0.0655(6) 0.9643(3) 0.145(12) 1.0000 Uiso D U . . 1 . 
C381 C 0.5598(8) 0.0802(8) 0.9277(4) 0.133(11) 1.0000 Uiso D U . . 1 . 
C382 C 0.5209(9) 0.1078(7) 0.9176(4) 0.162(14) 1.0000 Uiso D U . . 1 . 
C383 C 0.4767(8) 0.1032(6) 0.9293(3) 0.205(17) 1.0000 Uiso D U . . 1 . 
C384 C 0.4712(7) 0.0709(5) 0.9509(3) 0.162(14) 1.0000 Uiso D U . . 1 . 
C385 C 0.5099(8) 0.0435(6) 0.9610(4) 0.24(2) 1.0000 Uiso D U . . 1 . 
C386 C 0.5541(8) 0.0480(7) 0.9495(5) 0.190(16) 1.0000 Uiso D U . . 1 . 
C387 C 0.3839(10) 0.0914(10) 0.9471(6) 0.183(15) 1.0000 Uiso D U . . 1 . 
C388 C 0.4172(9) 0.0848(11) 0.9892(6) 0.165(14) 1.0000 Uiso D U . . 1 . 
C389 C 0.4122(10) 0.0123(11) 0.9703(6) 0.158(13) 1.0000 Uiso D U . . 1 . 
C390 C 0.4712(7) -0.1369(4) 0.9546(4) 0.145(12) 1.0000 Uiso D U . . 1 . 
C391 C 0.5947(8) -0.0786(6) 0.9180(7) 0.152(13) 1.0000 Uiso D U . . 1 . 
C392 C 0.5837(8) -0.0774(5) 0.9433(7) 0.34(3) 1.0000 Uiso D U . . 1 . 
C393 C 0.5441(8) -0.0960(5) 0.9550(5) 0.26(2) 1.0000 Uiso D U . . 1 . 
C394 C 0.5153(8) -0.1157(5) 0.9414(4) 0.172(14) 1.0000 Uiso D U . . 1 . 
C395 C 0.5263(9) -0.1172(6) 0.9161(4) 0.30(2) 1.0000 Uiso D U . . 1 . 
C396 C 0.5660(9) -0.0986(6) 0.9045(5) 0.24(2) 1.0000 Uiso D U . . 1 . 
C397 C 0.4622(11) -0.1230(11) 0.9800(7) 0.218(18) 1.0000 Uiso D U . . 1 . 
C398 C 0.4277(11) -0.1194(11) 0.9382(6) 0.187(16) 1.0000 Uiso D U . . 1 . 
C399 C 0.4795(10) -0.1883(12) 0.9578(7) 0.209(18) 1.0000 Uiso D U . . 1 . 
C400 C 1.0170(8) -0.3329(7) 0.7353(5) 0.169(14) 1.0000 Uiso D U . . 1 . 
C401 C 0.8946(7) -0.2340(6) 0.7303(5) 0.115(10) 1.0000 Uiso D U . . 1 . 
C402 C 0.9222(8) -0.2407(6) 0.7511(4) 0.192(16) 1.0000 Uiso D U . . 1 . 
C403 C 0.9616(7) -0.2723(6) 0.7526(4) 0.196(17) 1.0000 Uiso D U . . 1 . 
C404 C 0.9736(6) -0.2972(6) 0.7333(3) 0.168(14) 1.0000 Uiso D U . . 1 . 
C405 C 0.9460(7) -0.2906(6) 0.7126(4) 0.159(13) 1.0000 Uiso D U . . 1 . 
C406 C 0.9065(7) -0.2589(6) 0.7111(4) 0.143(12) 1.0000 Uiso D U . . 1 . 
C407 C 1.0576(13) -0.3130(11) 0.7441(9) 0.27(2) 1.0000 Uiso D U . . 1 . 
C408 C 1.0298(13) -0.3460(12) 0.7098(8) 0.26(2) 1.0000 Uiso D U . . 1 . 
C409 C 1.0058(11) -0.3748(14) 0.7539(9) 0.28(2) 1.0000 Uiso D U . . 1 . 
C410 C 1.0546(9) -0.1267(7) 0.5717(5) 0.181(15) 1.0000 Uiso D U . . 1 . 
C411 C 0.9163(6) -0.0741(6) 0.5982(5) 0.103(9) 1.0000 Uiso D U . . 1 . 
C412 C 0.9448(8) -0.1050(6) 0.6144(4) 0.159(13) 1.0000 Uiso D U . . 1 . 
C413 C 0.9890(7) -0.1218(5) 0.6060(4) 0.152(13) 1.0000 Uiso D U . . 1 . 
C414 C 1.0048(6) -0.1076(5) 0.5813(4) 0.145(12) 1.0000 Uiso D U . . 1 . 
C415 C 0.9763(7) -0.0767(5) 0.5651(4) 0.182(15) 1.0000 Uiso D U . . 1 . 
C416 C 0.9321(7) -0.0601(5) 0.5735(5) 0.152(13) 1.0000 Uiso D U . . 1 . 
C417 C 1.0898(11) -0.1283(13) 0.5918(7) 0.191(16) 1.0000 Uiso D U . . 1 . 
C418 C 1.0525(11) -0.1739(16) 0.5665(10) 0.37(3) 1.0000 Uiso D U . . 1 . 
C419 C 1.0695(13) -0.0957(16) 0.5476(9) 0.37(3) 1.0000 Uiso D U . . 1 . 
C420 C 1.0673(7) 0.0699(5) 0.5229(3) 0.109(9) 1.0000 Uiso D U . . 1 . 
C421 C 0.9248(7) 0.0801(6) 0.5552(4) 0.095(9) 1.0000 Uiso D U . . 1 . 
C422 C 0.9588(8) 0.1016(5) 0.5641(3) 0.227(19) 1.0000 Uiso D U . . 1 . 
C423 C 1.0044(8) 0.0986(5) 0.5538(3) 0.190(16) 1.0000 Uiso D U . . 1 . 
C424 C 1.0161(7) 0.0739(4) 0.5344(3) 0.158(13) 1.0000 Uiso D U . . 1 . 
C425 C 0.9822(7) 0.0521(5) 0.5255(3) 0.162(14) 1.0000 Uiso D U . . 1 . 
C426 C 0.9367(7) 0.0553(6) 0.5359(4) 0.200(17) 1.0000 Uiso D U . . 1 . 
C427 C 1.0962(10) 0.0945(11) 0.5358(6) 0.215(18) 1.0000 Uiso D U . . 1 . 
C428 C 1.0862(9) 0.0212(11) 0.5262(6) 0.169(14) 1.0000 Uiso D U . . 1 . 
C429 C 1.0677(9) 0.0900(12) 0.4954(7) 0.213(18) 1.0000 Uiso D U . . 1 . 
C430 C 1.0033(10) 0.4156(7) 0.5474(5) 0.27(2) 1.0000 Uiso D U . . 1 . 
C431 C 0.8764(9) 0.3588(7) 0.5791(5) 0.130(11) 1.0000 Uiso D U . . 1 . 
C432 C 0.9176(11) 0.3473(6) 0.5918(4) 0.183(15) 1.0000 Uiso D U . . 1 . 
C433 C 0.9584(9) 0.3654(6) 0.5816(4) 0.40(3) 1.0000 Uiso D U . . 1 . 
C434 C 0.9581(8) 0.3951(6) 0.5586(4) 0.173(15) 1.0000 Uiso D U . . 1 . 
C435 C 0.9169(9) 0.4067(6) 0.5459(4) 0.33(3) 1.0000 Uiso D U . . 1 . 
C436 C 0.8761(9) 0.3884(8) 0.5561(6) 0.35(3) 1.0000 Uiso D U . . 1 . 
C437 C 0.9983(14) 0.4340(14) 0.5193(8) 0.27(2) 1.0000 Uiso D U . . 1 . 
C438 C 1.0459(13) 0.3776(13) 0.5511(9) 0.25(2) 1.0000 Uiso D U . . 1 . 
C439 C 1.0116(13) 0.4554(15) 0.5612(8) 0.28(2) 1.0000 Uiso D U . . 1 . 
C440 C 0.9605(8) 0.5306(7) 0.6282(3) 0.191(16) 1.0000 Uiso D U . . 1 . 
C441 C 0.8408(8) 0.4504(9) 0.6436(4) 0.129(11) 1.0000 Uiso D U . . 1 . 
C442 C 0.8414(8) 0.4894(9) 0.6540(3) 0.226(19) 1.0000 Uiso D U . . 1 . 
C443 C 0.8793(8) 0.5150(8) 0.6491(3) 0.26(2) 1.0000 Uiso D U . . 1 . 
C444 C 0.9169(7) 0.5016(7) 0.6337(3) 0.169(14) 1.0000 Uiso D U . . 1 . 
C445 C 0.9165(8) 0.4624(7) 0.6232(3) 0.24(2) 1.0000 Uiso D U . . 1 . 
C446 C 0.8785(10) 0.4369(7) 0.6282(4) 0.204(17) 1.0000 Uiso D U . . 1 . 
C447 C 0.9600(11) 0.5565(13) 0.6014(7) 0.212(18) 1.0000 Uiso D U . . 1 . 
C448 C 1.0060(12) 0.4982(11) 0.6318(7) 0.190(16) 1.0000 Uiso D U . . 1 . 
C449 C 0.9577(12) 0.5641(13) 0.6463(7) 0.25(2) 1.0000 Uiso D U . . 1 . 
C450 C 0.9040(7) 0.5087(5) 0.8149(5) 0.154(13) 1.0000 Uiso D U . . 1 . 
C451 C 0.7915(7) 0.4401(5) 0.7933(6) 0.118(10) 1.0000 Uiso D U . . 1 . 
C452 C 0.7990(7) 0.4385(5) 0.8185(6) 0.29(2) 1.0000 Uiso D U . . 1 . 
C453 C 0.8348(7) 0.4605(5) 0.8255(4) 0.26(2) 1.0000 Uiso D U . . 1 . 
C454 C 0.8634(6) 0.4841(5) 0.8071(4) 0.121(10) 1.0000 Uiso D U . . 1 . 
C455 C 0.8561(7) 0.4855(5) 0.7819(4) 0.24(2) 1.0000 Uiso D U . . 1 . 
C456 C 0.8202(8) 0.4636(6) 0.7749(5) 0.33(3) 1.0000 Uiso D U . . 1 . 
C457 C 0.9477(15) 0.4760(13) 0.8177(9) 0.37(3) 1.0000 Uiso D U . . 1 . 
C458 C 0.9126(11) 0.5489(12) 0.7952(7) 0.203(17) 1.0000 Uiso D U . . 1 . 
C459 C 0.8904(11) 0.5242(12) 0.8395(7) 0.215(18) 1.0000 Uiso D U . . 1 . 
C460 C 0.8883(10) 0.3801(8) 0.9163(3) 0.218(18) 1.0000 Uiso D U . . 1 . 
C461 C 0.7769(10) 0.3429(9) 0.8746(3) 0.120(10) 1.0000 Uiso D U . . 1 . 
C462 C 0.7680(8) 0.3784(9) 0.8882(4) 0.26(2) 1.0000 Uiso D U . . 1 . 
C463 C 0.8032(9) 0.3902(7) 0.9014(3) 0.31(3) 1.0000 Uiso D U . . 1 . 
C464 C 0.8476(8) 0.3665(6) 0.9012(3) 0.149(13) 1.0000 Uiso D U . . 1 . 
C465 C 0.8565(9) 0.3310(7) 0.8875(3) 0.33(3) 1.0000 Uiso D U . . 1 . 
C466 C 0.8212(11) 0.3193(8) 0.8743(3) 0.23(2) 1.0000 Uiso D U . . 1 . 
C467 C 0.8664(14) 0.4021(16) 0.9387(8) 0.27(2) 1.0000 Uiso D U . . 1 . 
C468 C 0.9160(14) 0.4137(15) 0.8989(6) 0.25(2) 1.0000 Uiso D U . . 1 . 
C469 C 0.9203(15) 0.3379(15) 0.9260(8) 0.30(2) 1.0000 Uiso D U . . 1 . 
C470 C 0.9028(8) 0.0583(8) 0.9912(4) 0.146(12) 1.0000 Uiso D U . . 1 . 
C471 C 0.7877(7) 0.0773(8) 0.9394(3) 0.096(9) 1.0000 Uiso D U . . 1 . 
C472 C 0.7902(7) 0.1082(7) 0.9555(4) 0.204(17) 1.0000 Uiso D U . . 1 . 
C473 C 0.8266(7) 0.1024(7) 0.9718(3) 0.228(19) 1.0000 Uiso D U . . 1 . 
C474 C 0.8607(7) 0.0655(6) 0.9721(3) 0.166(14) 1.0000 Uiso D U . . 1 . 
C475 C 0.8582(7) 0.0345(7) 0.9561(4) 0.31(3) 1.0000 Uiso D U . . 1 . 
C476 C 0.8218(8) 0.0405(8) 0.9397(3) 0.227(19) 1.0000 Uiso D U . . 1 . 
C477 C 0.9385(14) 0.0912(15) 0.9812(6) 0.27(2) 1.0000 Uiso D U . . 1 . 
C478 C 0.9257(14) 0.0100(16) 0.9936(8) 0.30(2) 1.0000 Uiso D U . . 1 . 
C479 C 0.8828(12) 0.0673(17) 1.0175(8) 0.30(2) 1.0000 Uiso D U . . 1 . 
C480 C 0.9245(8) -0.1404(5) 0.9771(5) 0.173(15) 1.0000 Uiso D U . . 1 . 
C481 C 0.8130(7) -0.0842(5) 0.9270(4) 0.114(10) 1.0000 Uiso D U . . 1 . 
C482 C 0.8092(6) -0.0781(4) 0.9520(4) 0.093(8) 1.0000 Uiso D U . . 1 . 
C483 C 0.8451(6) -0.0962(5) 0.9680(3) 0.146(12) 1.0000 Uiso D U . . 1 . 
C484 C 0.8848(6) -0.1204(4) 0.9593(3) 0.124(11) 1.0000 Uiso D U . . 1 . 
C485 C 0.8887(6) -0.1264(4) 0.9344(4) 0.153(13) 1.0000 Uiso D U . . 1 . 
C486 C 0.8528(8) -0.1086(5) 0.9183(3) 0.151(13) 1.0000 Uiso D U . . 1 . 
C487 C 0.9373(13) -0.1049(12) 0.9899(8) 0.26(2) 1.0000 Uiso D U . . 1 . 
C488 C 0.9082(13) -0.1788(15) 0.9962(9) 0.33(3) 1.0000 Uiso D U . . 1 . 
C489 C 0.9663(13) -0.1580(14) 0.9621(7) 0.24(2) 1.0000 Uiso D U . . 1 . 
C490 C 0.9631(9) -0.3415(7) 0.8557(4) 0.158(13) 1.0000 Uiso D U . . 1 . 
C491 C 0.8559(8) -0.2362(6) 0.8236(4) 0.100(9) 1.0000 Uiso D U . . 1 . 
C492 C 0.9017(8) -0.2370(6) 0.8132(3) 0.143(12) 1.0000 Uiso D U . . 1 . 
C493 C 0.9359(7) -0.2706(6) 0.8236(3) 0.166(14) 1.0000 Uiso D U . . 1 . 
C494 C 0.9244(7) -0.3035(6) 0.8441(3) 0.162(14) 1.0000 Uiso D U . . 1 . 
C495 C 0.8787(7) -0.3027(6) 0.8544(3) 0.163(14) 1.0000 Uiso D U . . 1 . 
C496 C 0.8445(7) -0.2692(7) 0.8441(4) 0.179(15) 1.0000 Uiso D U . . 1 . 
C497 C 0.9418(13) -0.3729(12) 0.8773(7) 0.24(2) 1.0000 Uiso D U . . 1 . 
C498 C 0.9835(13) -0.3690(13) 0.8355(7) 0.25(2) 1.0000 Uiso D U . . 1 . 
C499 C 1.0014(15) -0.3196(11) 0.8650(8) 0.31(3) 1.0000 Uiso D U . . 1 . 
C500 C 0.9825(12) -0.2858(12) 0.6245(3) 0.222(19) 1.0000 Uiso D U . . 1 . 
C501 C 0.8509(14) -0.2114(15) 0.6441(3) 0.218(18) 1.0000 Uiso D U . . 1 . 
C502 C 0.8928(17) -0.1927(11) 0.6448(3) 0.44(3) 1.0000 Uiso D U . . 1 . 
C503 C 0.9350(14) -0.2165(10) 0.6385(3) 0.29(2) 1.0000 Uiso D U . . 1 . 
C504 C 0.9353(12) -0.2591(10) 0.6315(3) 0.25(2) 1.0000 Uiso D U . . 1 . 
C505 C 0.8935(12) -0.2778(11) 0.6308(3) 0.24(2) 1.0000 Uiso D U . . 1 . 
C506 C 0.8513(12) -0.2539(15) 0.6371(3) 0.40(3) 1.0000 Uiso D U . . 1 . 
C507 C 1.0201(18) -0.252(2) 0.6167(12) 0.51(3) 1.0000 Uiso D U . . 1 . 
C508 C 0.9760(17) -0.310(2) 0.6028(10) 0.38(3) 1.0000 Uiso D U . . 1 . 
C509 C 0.9985(18) -0.322(2) 0.6475(8) 0.37(3) 1.0000 Uiso D U . . 1 . 
C510 C 1.0018(10) 0.2536(12) 0.5027(3) 0.27(2) 1.0000 Uiso D U . . 1 . 
C511 C 0.8605(9) 0.2387(13) 0.5376(3) 0.155(13) 1.0000 Uiso D U . . 1 . 
C512 C 0.8797(10) 0.2798(12) 0.5355(3) 0.26(2) 1.0000 Uiso D U . . 1 . 
C513 C 0.9242(10) 0.2847(9) 0.5245(3) 0.28(2) 1.0000 Uiso D U . . 1 . 
C514 C 0.9500(9) 0.2482(9) 0.5156(3) 0.186(16) 1.0000 Uiso D U . . 1 . 
C515 C 0.9309(10) 0.2071(9) 0.5177(3) 0.28(2) 1.0000 Uiso D U . . 1 . 
C516 C 0.8863(10) 0.2024(11) 0.5287(3) 0.227(19) 1.0000 Uiso D U . . 1 . 
C517 C 1.0004(12) 0.2544(18) 0.4756(8) 0.30(2) 1.0000 Uiso D U . . 1 . 
C518 C 1.0185(14) 0.2990(17) 0.5072(8) 0.24(2) 1.0000 Uiso D U . . 1 . 
C519 C 1.0364(16) 0.213(2) 0.5143(8) 0.60(3) 1.0000 Uiso D U . . 1 . 
C520 C 0.4455(8) 0.2563(8) 0.9488(3) 0.146(12) 1.0000 Uiso D U . . 1 . 
C521 C 0.5889(6) 0.2313(7) 0.9174(3) 0.092(8) 1.0000 Uiso D U . . 1 . 
C522 C 0.5694(7) 0.1978(7) 0.9348(3) 0.130(11) 1.0000 Uiso D U . . 1 . 
C523 C 0.5239(7) 0.2055(6) 0.9447(3) 0.178(15) 1.0000 Uiso D U . . 1 . 
C524 C 0.4977(6) 0.2472(6) 0.9374(3) 0.136(11) 1.0000 Uiso D U . . 1 . 
C525 C 0.5173(7) 0.2809(6) 0.9201(3) 0.133(11) 1.0000 Uiso D U . . 1 . 
C526 C 0.5627(7) 0.2730(7) 0.9102(3) 0.130(11) 1.0000 Uiso D U . . 1 . 
C527 C 0.4166(12) 0.2170(15) 0.9452(8) 0.28(2) 1.0000 Uiso D U . . 1 . 
C528 C 0.4467(10) 0.2579(16) 0.9765(8) 0.29(2) 1.0000 Uiso D U . . 1 . 
C529 C 0.4235(11) 0.3000(14) 0.9357(7) 0.226(19) 1.0000 Uiso D U . . 1 . 
C530 C 0.8575(11) -0.2976(14) 0.9385(4) 0.30(2) 1.0000 Uiso D U . 1 1 . 
C531 C 0.7487(12) -0.2153(14) 0.8950(4) 0.177(15) 1.0000 Uiso D U . 1 1 . 
C532 C 0.7464(10) -0.2621(15) 0.9024(4) 0.29(2) 1.0000 Uiso D U . 1 1 . 
C533 C 0.7816(11) -0.2887(12) 0.9164(4) 0.27(2) 1.0000 Uiso D U . 1 1 . 
C534 C 0.8191(10) -0.2686(11) 0.9231(4) 0.29(2) 1.0000 Uiso D U . 1 1 . 
C535 C 0.8212(12) -0.2218(12) 0.9159(4) 0.42(3) 1.0000 Uiso D U . 1 1 . 
C536 C 0.7860(14) -0.1952(12) 0.9018(4) 0.29(2) 1.0000 Uiso D U . 1 1 . 
C537 C 0.8579(18) -0.3485(18) 0.9355(9) 0.31(3) 1.0000 Uiso D U . 1 1 . 
C538 C 0.8487(17) -0.294(2) 0.9657(9) 0.43(3) 1.0000 Uiso D U . 1 1 . 
C539 C 0.9049(17) -0.281(2) 0.9292(9) 0.42(3) 1.0000 Uiso D U . 1 1 . 
C540 C 0.7253(4) -0.0759(6) 0.4537(3) 0.132(11) 1.0000 Uiso D U . 2 1 . 
C541 C 0.7987(4) -0.0220(7) 0.5081(3) 0.116(10) 1.0000 Uiso D U . 2 1 . 
C542 C 0.7924(4) -0.0680(7) 0.5119(3) 0.101(9) 1.0000 Uiso D U . 2 1 . 
C543 C 0.7688(4) -0.0855(6) 0.4947(3) 0.137(12) 1.0000 Uiso D U . 2 1 . 
C544 C 0.7515(4) -0.0565(5) 0.4734(3) 0.122(10) 1.0000 Uiso D U . 2 1 . 
C545 C 0.7580(4) -0.0106(6) 0.4695(3) 0.132(11) 1.0000 Uiso D U . 2 1 . 
C546 C 0.7813(5) 0.0068(6) 0.4868(4) 0.140(12) 1.0000 Uiso D U . 2 1 . 
C547 C 0.7583(10) -0.1125(12) 0.4430(6) 0.186(16) 1.0000 Uiso D U . 2 1 . 
C548 C 0.7096(10) -0.0356(10) 0.4315(5) 0.158(13) 1.0000 Uiso D U . 2 1 . 
C549 C 0.6827(11) -0.0968(11) 0.4665(5) 0.178(15) 1.0000 Uiso D U . 2 1 . 
C550 C 0.7083(9) 0.1179(7) 0.4017(4) 0.29(2) 1.0000 Uiso D U . 3 1 . 
C551 C 0.7806(8) 0.1451(7) 0.4647(3) 0.143(12) 1.0000 Uiso D U . 3 1 . 
C552 C 0.8007(7) 0.1129(7) 0.4505(4) 0.146(12) 1.0000 Uiso D U . 3 1 . 
C553 C 0.7775(7) 0.1043(5) 0.4304(4) 0.155(13) 1.0000 Uiso D U . 3 1 . 
C554 C 0.7343(6) 0.1278(5) 0.4243(3) 0.153(13) 1.0000 Uiso D U . 3 1 . 
C555 C 0.7140(7) 0.1600(5) 0.4385(4) 0.151(13) 1.0000 Uiso D U . 3 1 . 
C556 C 0.7372(9) 0.1687(6) 0.4587(3) 0.146(12) 1.0000 Uiso D U . 3 1 . 
C557 C 0.7380(13) 0.1310(13) 0.3767(6) 0.203(17) 1.0000 Uiso D U . 3 1 . 
C558 C 0.7018(16) 0.0662(14) 0.4058(6) 0.27(2) 1.0000 Uiso D U . 3 1 . 
C559 C 0.6602(15) 0.1462(15) 0.4001(7) 0.31(2) 1.0000 Uiso D U . 3 1 . 
C560 C 0.5635(9) 0.2687(7) 0.4334(5) 0.222(19) 1.0000 Uiso D U . 4 1 . 
C561 C 0.6567(10) 0.2530(8) 0.4941(5) 0.146(12) 1.0000 Uiso D U . 4 1 . 
C562 C 0.6670(8) 0.2802(7) 0.4710(6) 0.220(19) 1.0000 Uiso D U . 4 1 . 
C563 C 0.6369(8) 0.2852(6) 0.4514(5) 0.189(16) 1.0000 Uiso D U . 4 1 . 
C564 C 0.5964(8) 0.2631(6) 0.4548(5) 0.226(19) 1.0000 Uiso D U . 4 1 . 
C565 C 0.5861(9) 0.2361(6) 0.4777(5) 0.31(3) 1.0000 Uiso D U . 4 1 . 
C566 C 0.6162(11) 0.2310(7) 0.4974(5) 0.32(3) 1.0000 Uiso D U . 4 1 . 
C567 C 0.5907(14) 0.2716(16) 0.4094(8) 0.28(2) 1.0000 Uiso D U . 4 1 . 
C568 C 0.5349(16) 0.2272(15) 0.4371(9) 0.32(3) 1.0000 Uiso D U . 4 1 . 
C569 C 0.5299(16) 0.3129(15) 0.4334(8) 0.27(2) 1.0000 Uiso D U . 4 1 . 
C570 C 0.8892(18) 0.4198(9) 0.4374(11) 1.06(3) 1.0000 Uiso D U . 5 1 . 
C571 C 0.7847(14) 0.3909(7) 0.4985(8) 0.200(17) 1.0000 Uiso D U . 5 1 . 
C572 C 0.8256(16) 0.4081(7) 0.5029(8) 0.64(3) 1.0000 Uiso D U . 5 1 . 
C573 C 0.8591(13) 0.4173(6) 0.4833(10) 0.93(3) 1.0000 Uiso D U . 5 1 . 
C574 C 0.8516(13) 0.4094(6) 0.4594(9) 0.77(3) 1.0000 Uiso D U . 5 1 . 
C575 C 0.8105(14) 0.3923(6) 0.4551(8) 0.38(3) 1.0000 Uiso D U . 5 1 . 
C576 C 0.7772(12) 0.3831(6) 0.4746(9) 0.228(19) 1.0000 Uiso D U . 5 1 . 
C577 C 0.937(2) 0.416(3) 0.4482(15) 0.47(3) 1.0000 Uiso D U . 5 1 . 
C578 C 0.877(3) 0.469(2) 0.4226(17) 0.65(3) 1.0000 Uiso D U . 5 1 . 
C579 C 0.890(3) 0.385(2) 0.4194(14) 0.56(3) 1.0000 Uiso D U . 5 1 . 
C580 C 0.6303(11) 0.6244(14) 0.5288(7) 0.36(3) 1.0000 Uiso D U . 6 1 . 
C581 C 0.7348(9) 0.5173(15) 0.5624(7) 0.23(2) 1.0000 Uiso D U . 6 1 . 
C582 C 0.7278(10) 0.5589(17) 0.5709(5) 0.33(3) 1.0000 Uiso D U . 6 1 . 
C583 C 0.6945(11) 0.5930(13) 0.5602(5) 0.45(3) 1.0000 Uiso D U . 6 1 . 
C584 C 0.6682(9) 0.5858(11) 0.5409(5) 0.24(2) 1.0000 Uiso D U . 6 1 . 
C585 C 0.6751(10) 0.5443(12) 0.5324(5) 0.208(18) 1.0000 Uiso D U . 6 1 . 
C586 C 0.7084(11) 0.5102(11) 0.5432(7) 0.25(2) 1.0000 Uiso D U . 6 1 . 
C587 C 0.593(2) 0.634(2) 0.5483(12) 0.60(3) 1.0000 Uiso D U . 6 1 . 
C588 C 0.6529(17) 0.6670(19) 0.5189(13) 0.45(3) 1.0000 Uiso D U . 6 1 . 
C589 C 0.609(2) 0.609(2) 0.5074(12) 0.38(3) 1.0000 Uiso D U . 6 1 . 
C590 C 0.8482(9) 0.6096(9) 0.7077(2) 0.197(17) 1.0000 Uiso D U . 7 1 . 
C591 C 0.7380(9) 0.5219(10) 0.7063(2) 0.127(11) 1.0000 Uiso D U . 7 1 . 
C592 C 0.7828(10) 0.5030(8) 0.7127(2) 0.163(14) 1.0000 Uiso D U . 7 1 . 
C593 C 0.8181(8) 0.5309(8) 0.7130(2) 0.157(13) 1.0000 Uiso D U . 7 1 . 
C594 C 0.8085(7) 0.5780(7) 0.7071(2) 0.149(13) 1.0000 Uiso D U . 7 1 . 
C595 C 0.7636(8) 0.5971(8) 0.7008(2) 0.29(2) 1.0000 Uiso D U . 7 1 . 
C596 C 0.7285(8) 0.5690(11) 0.7004(2) 0.225(19) 1.0000 Uiso D U . 7 1 . 
C597 C 0.8955(14) 0.5816(15) 0.7071(8) 0.27(2) 1.0000 Uiso D U . 7 1 . 
C598 C 0.8455(16) 0.6483(16) 0.6846(8) 0.32(3) 1.0000 Uiso D U . 7 1 . 
C599 C 0.8421(14) 0.6294(15) 0.7309(7) 0.25(2) 1.0000 Uiso D U . 7 1 . 
C600 C 0.4956(14) 0.5883(10) 0.8626(7) 0.71(3) 1.0000 Uiso D U . 8 1 . 
C601 C 0.6205(11) 0.4940(9) 0.8538(6) 0.196(17) 1.0000 Uiso D U . 8 1 . 
C602 C 0.6178(11) 0.5216(11) 0.8721(6) 0.35(3) 1.0000 Uiso D U . 8 1 . 
C603 C 0.5781(13) 0.5516(9) 0.8749(5) 0.28(2) 1.0000 Uiso D U . 8 1 . 
C604 C 0.5408(11) 0.5542(8) 0.8594(5) 0.39(3) 1.0000 Uiso D U . 8 1 . 
C605 C 0.5434(11) 0.5267(9) 0.8411(5) 0.205(17) 1.0000 Uiso D U . 8 1 . 
C606 C 0.5832(13) 0.4967(8) 0.8383(5) 0.192(16) 1.0000 Uiso D U . 8 1 . 
C607 C 0.500(2) 0.6112(19) 0.8853(12) 0.47(3) 1.0000 Uiso D U . 8 1 . 
C608 C 0.4902(19) 0.6270(19) 0.8374(11) 0.40(3) 1.0000 Uiso D U . 8 1 . 
C609 C 0.4526(18) 0.5621(15) 0.8668(13) 0.39(3) 1.0000 Uiso D U . 8 1 . 
C610 C 0.7577(8) 0.4533(11) 0.9855(7) 0.42(3) 1.0000 Uiso D U . 9 1 . 
C611 C 0.6768(8) 0.3916(13) 0.9394(9) 0.211(18) 1.0000 Uiso D U . 9 1 . 
C612 C 0.6814(8) 0.3728(10) 0.9647(9) 0.36(3) 1.0000 Uiso D U . 9 1 . 
C613 C 0.7075(8) 0.3929(10) 0.9796(7) 0.34(3) 1.0000 Uiso D U . 9 1 . 
C614 C 0.7293(7) 0.4315(9) 0.9692(6) 0.32(3) 1.0000 Uiso D U . 9 1 . 
C615 C 0.7247(8) 0.4504(10) 0.9439(6) 0.24(2) 1.0000 Uiso D U . 9 1 . 
C616 C 0.6984(9) 0.4304(13) 0.9291(7) 0.30(2) 1.0000 Uiso D U . 9 1 . 
C617 C 0.7924(17) 0.4166(17) 1.0000(10) 0.36(3) 1.0000 Uiso D U . 9 1 . 
C618 C 0.7249(14) 0.475(2) 1.0041(10) 0.38(3) 1.0000 Uiso D U . 9 1 . 
C619 C 0.7861(16) 0.4916(16) 0.9679(9) 0.27(2) 1.0000 Uiso D U . 9 1 . 
C620 C 0.8791(9) 0.2672(8) 1.0141(4) 0.205(17) 1.0000 Uiso D U . . 1 . 
C621 C 0.7871(10) 0.2523(10) 0.9559(4) 0.156(13) 1.0000 Uiso D U . . 1 . 
C622 C 0.8289(11) 0.2243(9) 0.9594(4) 0.28(2) 1.0000 Uiso D U . . 1 . 
C623 C 0.8581(9) 0.2292(7) 0.9781(4) 0.200(17) 1.0000 Uiso D U . . 1 . 
C624 C 0.8459(8) 0.2620(7) 0.9931(4) 0.192(16) 1.0000 Uiso D U . . 1 . 
C625 C 0.8042(9) 0.2901(7) 0.9896(5) 0.31(3) 1.0000 Uiso D U . . 1 . 
C626 C 0.7748(9) 0.2853(10) 0.9710(5) 0.30(2) 1.0000 Uiso D U . . 1 . 
C627 C 0.9067(14) 0.2225(14) 1.0228(7) 0.24(2) 1.0000 Uiso D U . . 1 . 
C628 C 0.8500(14) 0.2822(16) 1.0362(7) 0.28(2) 1.0000 Uiso D U . . 1 . 
C629 C 0.9100(16) 0.3003(16) 1.0042(6) 0.28(2) 1.0000 Uiso D U . . 1 . 
C630 C 0.7761(6) 0.1056(6) 1.0738(4) 0.204(17) 1.0000 Uiso D U . . 1 . 
C631 C 0.6966(7) 0.1361(7) 1.0048(4) 0.151(13) 1.0000 Uiso D U . . 1 . 
C632 C 0.6842(6) 0.1025(7) 1.0246(5) 0.175(15) 1.0000 Uiso D U . . 1 . 
C633 C 0.7093(6) 0.0929(6) 1.0464(4) 0.148(12) 1.0000 Uiso D U . . 1 . 
C634 C 0.7472(6) 0.1166(5) 1.0484(3) 0.124(11) 1.0000 Uiso D U . . 1 . 
C635 C 0.7597(6) 0.1502(5) 1.0286(4) 0.177(15) 1.0000 Uiso D U . . 1 . 
C636 C 0.7344(8) 0.1600(6) 1.0069(4) 0.150(13) 1.0000 Uiso D U . . 1 . 
C637 C 0.7920(12) 0.0552(12) 1.0797(5) 0.191(16) 1.0000 Uiso D U . . 1 . 
C638 C 0.7436(11) 0.1199(11) 1.0964(6) 0.175(15) 1.0000 Uiso D U . . 1 . 
C639 C 0.8181(12) 0.1322(11) 1.0702(6) 0.198(17) 1.0000 Uiso D U . . 1 . 
C640 C 0.7961(5) -0.0925(7) 1.0577(3) 0.144(12) 1.0000 Uiso D U . . 1 . 
C641 C 0.7070(5) -0.0312(9) 0.9963(3) 0.133(11) 1.0000 Uiso D U . . 1 . 
C642 C 0.7181(5) -0.0781(9) 1.0014(3) 0.136(11) 1.0000 Uiso D U . . 1 . 
C643 C 0.7467(5) -0.0981(7) 1.0211(3) 0.159(13) 1.0000 Uiso D U . . 1 . 
C644 C 0.7644(5) -0.0706(6) 1.0357(3) 0.115(10) 1.0000 Uiso D U . . 1 . 
C645 C 0.7527(5) -0.0235(7) 1.0308(3) 0.159(13) 1.0000 Uiso D U . . 1 . 
C646 C 0.7243(5) -0.0039(7) 1.0110(4) 0.134(11) 1.0000 Uiso D U . . 1 . 
C647 C 0.8041(12) -0.1463(14) 1.0590(6) 0.24(2) 1.0000 Uiso D U . . 1 . 
C648 C 0.7734(10) -0.0825(12) 1.0815(6) 0.204(17) 1.0000 Uiso D U . . 1 . 
C649 C 0.8415(12) -0.0736(12) 1.0537(5) 0.201(17) 1.0000 Uiso D U . . 1 . 
C911 C 0.7435(5) -0.4046(10) 0.8482(6) 0.213(18) 1.0000 Uiso D U . . 2 . 
C912 C 0.7418(7) -0.4516(10) 0.8530(6) 0.197(17) 1.0000 Uiso D U . . 2 . 
C913 C 0.7604(8) -0.4780(12) 0.8746(7) 0.31(3) 1.0000 Uiso D U . . 2 . 
C914 C 0.7809(7) -0.4576(16) 0.8918(6) 0.37(3) 1.0000 Uiso D U . . 2 . 
C915 C 0.7825(6) -0.4107(17) 0.8870(6) 0.25(2) 1.0000 Uiso D U . . 2 . 
C916 C 0.7640(6) -0.3843(13) 0.8653(6) 0.24(2) 1.0000 Uiso D U . . 2 . 
C921 C 0.7047(6) -0.4071(5) 0.8017(4) 0.157(13) 1.0000 Uiso D U . . 2 . 
C922 C 0.6620(7) -0.4251(6) 0.8052(4) 0.177(15) 1.0000 Uiso D U . . 2 . 
C923 C 0.6495(8) -0.4522(5) 0.7888(4) 0.146(12) 1.0000 Uiso D U . . 2 . 
C924 C 0.6799(9) -0.4611(5) 0.7688(4) 0.138(12) 1.0000 Uiso D U . . 2 . 
C925 C 0.7228(9) -0.4431(6) 0.7652(4) 0.24(2) 1.0000 Uiso D U . . 2 . 
C926 C 0.7351(7) -0.4161(6) 0.7816(4) 0.165(14) 1.0000 Uiso D U . . 2 . 
C931 C 0.6681(10) -0.3300(8) 0.8253(4) 0.36(3) 1.0000 Uiso D U . . 2 . 
C932 C 0.6573(11) -0.3154(8) 0.8483(5) 0.26(2) 1.0000 Uiso D U . . 2 . 
C933 C 0.6183(11) -0.2841(8) 0.8508(7) 0.230(19) 1.0000 Uiso D U . . 2 . 
C934 C 0.5906(10) -0.2678(8) 0.8302(7) 0.224(19) 1.0000 Uiso D U . . 2 . 
C935 C 0.6014(9) -0.2823(8) 0.8072(7) 0.181(15) 1.0000 Uiso D U . . 2 . 
C936 C 0.6404(9) -0.3135(8) 0.8048(5) 0.219(18) 1.0000 Uiso D U . . 2 . 
C941 C 0.7654(8) -0.3448(5) 0.8073(4) 0.177(15) 1.0000 Uiso D U . . 2 . 
C942 C 0.8109(8) -0.3581(8) 0.8146(4) 0.182(15) 1.0000 Uiso D U . . 2 . 
C943 C 0.8476(9) -0.3353(9) 0.8024(5) 0.25(2) 1.0000 Uiso D U . . 2 . 
C944 C 0.8391(10) -0.2989(9) 0.7827(5) 0.182(15) 1.0000 Uiso D U . . 2 . 
C945 C 0.7937(11) -0.2856(7) 0.7754(4) 0.160(14) 1.0000 Uiso D U . . 2 . 
C946 C 0.7569(10) -0.3084(6) 0.7876(3) 0.221(19) 1.0000 Uiso D U . . 2 . 
H121 H 0.4766 -0.0137 0.7253 0.2422 1.0000 Uiso R . . 1 1 . 
H131 H 0.4006 -0.0281 0.7191 0.2212 1.0000 Uiso R . . 1 1 . 
H151 H 0.4271 -0.0025 0.6435 0.1971 1.0000 Uiso R . . 1 1 . 
H161 H 0.5029 0.0118 0.6500 0.1604 1.0000 Uiso R . . 1 1 . 
H171 H 0.2867 0.0098 0.6809 0.2780 1.0000 Uiso R . . 1 1 . 
H172 H 0.3204 0.0176 0.7005 0.2780 1.0000 Uiso R . . 1 1 . 
H173 H 0.3249 0.0428 0.6729 0.2780 1.0000 Uiso R . . 1 1 . 
H181 H 0.3111 -0.0768 0.6909 0.3362 1.0000 Uiso R . . 1 1 . 
H182 H 0.3447 -0.0689 0.7106 0.3362 1.0000 Uiso R . . 1 1 . 
H183 H 0.3634 -0.0959 0.6894 0.3362 1.0000 Uiso R . . 1 1 . 
H191 H 0.3180 -0.0357 0.6463 0.2857 1.0000 Uiso R . . 1 1 . 
H192 H 0.3703 -0.0547 0.6447 0.2857 1.0000 Uiso R . . 1 1 . 
H193 H 0.3560 -0.0025 0.6383 0.2857 1.0000 Uiso R . . 1 1 . 
H221 H 0.4766 0.0987 0.6647 0.1460 1.0000 Uiso R . . 2 1 . 
H231 H 0.3998 0.1004 0.6528 0.1912 1.0000 Uiso R . . 2 1 . 
H251 H 0.4102 0.2240 0.6091 0.1894 1.0000 Uiso R . . 2 1 . 
H261 H 0.4870 0.2220 0.6210 0.1553 1.0000 Uiso R . . 2 1 . 
H271 H 0.3138 0.1765 0.5878 0.2391 1.0000 Uiso R . . 2 1 . 
H272 H 0.3560 0.2048 0.5870 0.2391 1.0000 Uiso R . . 2 1 . 
H273 H 0.3645 0.1533 0.5854 0.2391 1.0000 Uiso R . . 2 1 . 
H281 H 0.2853 0.1992 0.6282 0.2009 1.0000 Uiso R . . 2 1 . 
H282 H 0.3174 0.1909 0.6509 0.2009 1.0000 Uiso R . . 2 1 . 
H283 H 0.3275 0.2273 0.6274 0.2009 1.0000 Uiso R . . 2 1 . 
H291 H 0.2974 0.1170 0.6260 0.2371 1.0000 Uiso R . . 2 1 . 
H292 H 0.3293 0.1089 0.6488 0.2371 1.0000 Uiso R . . 2 1 . 
H293 H 0.3480 0.0937 0.6237 0.2371 1.0000 Uiso R . . 2 1 . 
H321 H 0.4552 0.2203 0.6839 0.1391 1.0000 Uiso R . . 3 1 . 
H331 H 0.3759 0.2368 0.6753 0.1205 1.0000 Uiso R . . 3 1 . 
H351 H 0.3619 0.3308 0.7212 0.1359 1.0000 Uiso R . . 3 1 . 
H361 H 0.4412 0.3151 0.7296 0.1457 1.0000 Uiso R . . 3 1 . 
H371 H 0.2716 0.3145 0.6612 0.2329 1.0000 Uiso R . . 3 1 . 
H372 H 0.3195 0.3343 0.6580 0.2329 1.0000 Uiso R . . 3 1 . 
H373 H 0.3170 0.2832 0.6567 0.2329 1.0000 Uiso R . . 3 1 . 
H381 H 0.2525 0.2611 0.6986 0.2516 1.0000 Uiso R . . 3 1 . 
H382 H 0.2882 0.2471 0.7196 0.2516 1.0000 Uiso R . . 3 1 . 
H383 H 0.2981 0.2300 0.6942 0.2516 1.0000 Uiso R . . 3 1 . 
H391 H 0.2559 0.3414 0.7008 0.2185 1.0000 Uiso R . . 3 1 . 
H392 H 0.2914 0.3273 0.7219 0.2185 1.0000 Uiso R . . 3 1 . 
H393 H 0.3038 0.3613 0.6978 0.2185 1.0000 Uiso R . . 3 1 . 
H421 H 0.4326 0.2099 0.7584 0.1773 1.0000 Uiso R . . 4 1 . 
H431 H 0.3515 0.2106 0.7573 0.1889 1.0000 Uiso R . . 4 1 . 
H451 H 0.3521 0.1142 0.8206 0.1843 1.0000 Uiso R . . 4 1 . 
H461 H 0.4332 0.1138 0.8216 0.1530 1.0000 Uiso R . . 4 1 . 
H471 H 0.2329 0.2088 0.7925 0.2310 1.0000 Uiso R . . 4 1 . 
H472 H 0.2736 0.2136 0.8089 0.2310 1.0000 Uiso R . . 4 1 . 
H473 H 0.2762 0.2320 0.7801 0.2310 1.0000 Uiso R . . 4 1 . 
H481 H 0.2394 0.1250 0.8088 0.2302 1.0000 Uiso R . . 4 1 . 
H482 H 0.2802 0.1299 0.8252 0.2302 1.0000 Uiso R . . 4 1 . 
H483 H 0.2872 0.0960 0.8063 0.2302 1.0000 Uiso R . . 4 1 . 
H491 H 0.2438 0.1547 0.7619 0.2936 1.0000 Uiso R . . 4 1 . 
H492 H 0.2915 0.1257 0.7595 0.2936 1.0000 Uiso R . . 4 1 . 
H493 H 0.2871 0.1779 0.7495 0.2936 1.0000 Uiso R . . 4 1 . 
H521 H 0.4348 0.0596 0.7829 0.1751 1.0000 Uiso R . . 5 1 . 
H531 H 0.3594 0.0368 0.7870 0.1967 1.0000 Uiso R . . 5 1 . 
H551 H 0.4141 -0.0933 0.7840 0.1848 1.0000 Uiso R . . 5 1 . 
H561 H 0.4892 -0.0698 0.7798 0.1524 1.0000 Uiso R . . 5 1 . 
H571 H 0.2952 -0.0979 0.8132 0.3433 1.0000 Uiso R . . 5 1 . 
H572 H 0.3332 -0.0794 0.8264 0.3433 1.0000 Uiso R . . 5 1 . 
H573 H 0.3477 -0.1128 0.8077 0.3433 1.0000 Uiso R . . 5 1 . 
H581 H 0.2857 -0.0698 0.7682 0.2638 1.0000 Uiso R . . 5 1 . 
H582 H 0.3382 -0.0847 0.7628 0.2638 1.0000 Uiso R . . 5 1 . 
H583 H 0.3174 -0.0350 0.7529 0.2638 1.0000 Uiso R . . 5 1 . 
H591 H 0.2628 -0.0184 0.7966 0.2956 1.0000 Uiso R . . 5 1 . 
H592 H 0.3008 0.0001 0.8098 0.2956 1.0000 Uiso R . . 5 1 . 
H593 H 0.2944 0.0165 0.7813 0.2956 1.0000 Uiso R . . 5 1 . 
H621 H 1.0460 0.0283 0.6870 0.3172 1.0000 Uiso R . . 6 1 . 
H631 H 1.1265 0.0061 0.6881 0.3424 1.0000 Uiso R . . 6 1 . 
H651 H 1.1064 -0.0754 0.7556 0.4856 1.0000 Uiso R . . 6 1 . 
H661 H 1.0260 -0.0528 0.7544 0.4553 1.0000 Uiso R . . 6 1 . 
H671 H 1.2289 -0.0807 0.6989 0.2880 1.0000 Uiso R . . 6 1 . 
H672 H 1.1802 -0.0974 0.6977 0.2880 1.0000 Uiso R . . 6 1 . 
H673 H 1.1899 -0.0490 0.6840 0.2880 1.0000 Uiso R . . 6 1 . 
H681 H 1.2359 -0.0220 0.7241 0.2546 1.0000 Uiso R . . 6 1 . 
H682 H 1.1928 -0.0010 0.7384 0.2546 1.0000 Uiso R . . 6 1 . 
H683 H 1.1970 0.0096 0.7092 0.2546 1.0000 Uiso R . . 6 1 . 
H691 H 1.2218 -0.0971 0.7459 0.2775 1.0000 Uiso R . . 6 1 . 
H692 H 1.1787 -0.0760 0.7602 0.2775 1.0000 Uiso R . . 6 1 . 
H693 H 1.1731 -0.1138 0.7448 0.2775 1.0000 Uiso R . . 6 1 . 
H721 H 1.0412 0.0870 0.6906 0.2783 1.0000 Uiso R . . 7 1 . 
H731 H 1.1224 0.0851 0.6919 0.3593 1.0000 Uiso R . . 7 1 . 
H751 H 1.1122 0.2227 0.6710 0.4243 1.0000 Uiso R . . 7 1 . 
H761 H 1.0310 0.2244 0.6698 0.3216 1.0000 Uiso R . . 7 1 . 
H771 H 1.2373 0.1165 0.6680 0.2744 1.0000 Uiso R . . 7 1 . 
H772 H 1.1950 0.0880 0.6745 0.2744 1.0000 Uiso R . . 7 1 . 
H773 H 1.1956 0.1252 0.6505 0.2744 1.0000 Uiso R . . 7 1 . 
H781 H 1.2284 0.1975 0.6720 0.3211 1.0000 Uiso R . . 7 1 . 
H782 H 1.1806 0.2204 0.6808 0.3211 1.0000 Uiso R . . 7 1 . 
H783 H 1.1867 0.2064 0.6544 0.3211 1.0000 Uiso R . . 7 1 . 
H791 H 1.2271 0.1391 0.7093 0.2585 1.0000 Uiso R . . 7 1 . 
H792 H 1.1793 0.1619 0.7181 0.2585 1.0000 Uiso R . . 7 1 . 
H793 H 1.1848 0.1107 0.7157 0.2585 1.0000 Uiso R . . 7 1 . 
H821 H 1.0047 0.2797 0.7050 0.3780 1.0000 Uiso R . . 8 1 . 
H831 H 1.0811 0.2966 0.7082 0.4226 1.0000 Uiso R . . 8 1 . 
H851 H 1.0688 0.2597 0.7840 0.2477 1.0000 Uiso R . . 8 1 . 
H861 H 0.9923 0.2429 0.7809 0.4131 1.0000 Uiso R . . 8 1 . 
H871 H 1.1984 0.2578 0.7441 0.1697 1.0000 Uiso R . . 8 1 . 
H872 H 1.1617 0.2242 0.7545 0.1697 1.0000 Uiso R . . 8 1 . 
H873 H 1.1634 0.2462 0.7262 0.1697 1.0000 Uiso R . . 8 1 . 
H881 H 1.1727 0.3405 0.7314 0.2621 1.0000 Uiso R . . 8 1 . 
H882 H 1.1202 0.3586 0.7337 0.2621 1.0000 Uiso R . . 8 1 . 
H883 H 1.1377 0.3290 0.7135 0.2621 1.0000 Uiso R . . 8 1 . 
H891 H 1.1700 0.3058 0.7767 0.2295 1.0000 Uiso R . . 8 1 . 
H892 H 1.1333 0.2721 0.7870 0.2295 1.0000 Uiso R . . 8 1 . 
H893 H 1.1175 0.3238 0.7790 0.2295 1.0000 Uiso R . . 8 1 . 
H921 H 1.0034 0.0878 0.8192 0.2871 1.0000 Uiso R . . 9 1 . 
H931 H 1.0804 0.0888 0.8303 0.2846 1.0000 Uiso R . . 9 1 . 
H951 H 1.0473 0.2155 0.8468 0.4520 1.0000 Uiso R . . 9 1 . 
H961 H 0.9704 0.2146 0.8356 0.2838 1.0000 Uiso R . . 9 1 . 
H971 H 1.1548 0.1645 0.8792 0.2317 1.0000 Uiso R . . 9 1 . 
H972 H 1.1090 0.1413 0.8860 0.2317 1.0000 Uiso R . . 9 1 . 
H973 H 1.1066 0.1931 0.8750 0.2317 1.0000 Uiso R . . 9 1 . 
H981 H 1.1794 0.1900 0.8334 0.2155 1.0000 Uiso R . . 9 1 . 
H982 H 1.1314 0.2188 0.8293 0.2155 1.0000 Uiso R . . 9 1 . 
H983 H 1.1486 0.1831 0.8122 0.2155 1.0000 Uiso R . . 9 1 . 
H991 H 1.1820 0.1079 0.8514 0.2393 1.0000 Uiso R . . 9 1 . 
H992 H 1.1362 0.0848 0.8583 0.2393 1.0000 Uiso R . . 9 1 . 
H993 H 1.1512 0.1007 0.8303 0.2393 1.0000 Uiso R . . 9 1 . 
H1021 H 1.0008 -0.0720 0.8051 0.2031 1.0000 Uiso R . . . 1 . 
H1031 H 1.0784 -0.0963 0.8152 0.2950 1.0000 Uiso R . . . 1 . 
H1051 H 1.0921 0.0277 0.8323 0.2163 1.0000 Uiso R . . . 1 . 
H1061 H 1.0144 0.0517 0.8224 0.2144 1.0000 Uiso R . . . 1 . 
H1071 H 1.2035 -0.0775 0.8127 0.1871 1.0000 Uiso R . . . 1 . 
H1072 H 1.1712 -0.0422 0.7952 0.1871 1.0000 Uiso R . . . 1 . 
H1073 H 1.1582 -0.0917 0.8038 0.1871 1.0000 Uiso R . . . 1 . 
H1081 H 1.1986 -0.0245 0.8436 0.2600 1.0000 Uiso R . . . 1 . 
H1082 H 1.1502 -0.0056 0.8539 0.2600 1.0000 Uiso R . . . 1 . 
H1083 H 1.1664 0.0109 0.8261 0.2600 1.0000 Uiso R . . . 1 . 
H1091 H 1.1776 -0.1039 0.8571 0.1839 1.0000 Uiso R . . . 1 . 
H1092 H 1.1291 -0.0851 0.8673 0.1839 1.0000 Uiso R . . . 1 . 
H1093 H 1.1323 -0.1181 0.8480 0.1839 1.0000 Uiso R . . . 1 . 
H1121 H 0.6203 -0.1701 0.6833 0.1909 1.0000 Uiso R . . . 1 . 
H1131 H 0.5581 -0.2051 0.6720 0.2377 1.0000 Uiso R . . . 1 . 
H1151 H 0.5055 -0.0838 0.6323 0.2265 1.0000 Uiso R . . . 1 . 
H1161 H 0.5678 -0.0490 0.6436 0.2194 1.0000 Uiso R . . . 1 . 
H1171 H 0.4668 -0.2372 0.6481 0.3510 1.0000 Uiso R . . . 1 . 
H1172 H 0.4945 -0.2295 0.6703 0.3510 1.0000 Uiso R . . . 1 . 
H1173 H 0.5204 -0.2349 0.6448 0.3510 1.0000 Uiso R . . . 1 . 
H1181 H 0.4545 -0.1746 0.6106 0.3274 1.0000 Uiso R . . . 1 . 
H1182 H 0.5081 -0.1722 0.6072 0.3274 1.0000 Uiso R . . . 1 . 
H1183 H 0.4748 -0.1285 0.6096 0.3274 1.0000 Uiso R . . . 1 . 
H1191 H 0.4128 -0.1662 0.6520 0.6928 1.0000 Uiso R . . . 1 . 
H1192 H 0.4407 -0.1585 0.6742 0.6928 1.0000 Uiso R . . . 1 . 
H1193 H 0.4332 -0.1201 0.6510 0.6928 1.0000 Uiso R . . . 1 . 
H1221 H 0.6114 -0.0204 0.6001 0.1689 1.0000 Uiso R . . . 1 . 
H1231 H 0.5408 -0.0323 0.5845 0.2320 1.0000 Uiso R . . . 1 . 
H1251 H 0.4831 0.0909 0.5983 0.1457 1.0000 Uiso R . . . 1 . 
H1261 H 0.5532 0.1026 0.6144 0.1701 1.0000 Uiso R . . . 1 . 
H1271 H 0.4335 0.0227 0.5429 0.2009 1.0000 Uiso R . . . 1 . 
H1272 H 0.4690 0.0579 0.5430 0.2009 1.0000 Uiso R . . . 1 . 
H1273 H 0.4866 0.0066 0.5442 0.2009 1.0000 Uiso R . . . 1 . 
H1281 H 0.4183 -0.0305 0.5822 0.1892 1.0000 Uiso R . . . 1 . 
H1282 H 0.4440 -0.0302 0.6065 0.1892 1.0000 Uiso R . . . 1 . 
H1283 H 0.4713 -0.0466 0.5835 0.1892 1.0000 Uiso R . . . 1 . 
H1291 H 0.3885 0.0492 0.5812 0.2709 1.0000 Uiso R . . . 1 . 
H1292 H 0.4143 0.0495 0.6054 0.2709 1.0000 Uiso R . . . 1 . 
H1293 H 0.4240 0.0845 0.5813 0.2709 1.0000 Uiso R . . . 1 . 
H1321 H 0.5576 0.2615 0.5887 0.1722 1.0000 Uiso R . . . 1 . 
H1331 H 0.4928 0.2704 0.5637 0.1979 1.0000 Uiso R . . . 1 . 
H1351 H 0.5387 0.1519 0.5395 0.1989 1.0000 Uiso R . . . 1 . 
H1361 H 0.6035 0.1431 0.5645 0.1527 1.0000 Uiso R . . . 1 . 
H1371 H 0.4077 0.2628 0.5268 0.3066 1.0000 Uiso R . . . 1 . 
H1372 H 0.4240 0.2557 0.5542 0.3066 1.0000 Uiso R . . . 1 . 
H1373 H 0.4506 0.2855 0.5325 0.3066 1.0000 Uiso R . . . 1 . 
H1381 H 0.4127 0.1790 0.5292 0.3291 1.0000 Uiso R . . . 1 . 
H1382 H 0.4291 0.1721 0.5566 0.3291 1.0000 Uiso R . . . 1 . 
H1383 H 0.4591 0.1492 0.5365 0.3291 1.0000 Uiso R . . . 1 . 
H1391 H 0.4552 0.2276 0.4944 0.2549 1.0000 Uiso R . . . 1 . 
H1392 H 0.4982 0.2503 0.5000 0.2549 1.0000 Uiso R . . . 1 . 
H1393 H 0.5016 0.1977 0.5015 0.2549 1.0000 Uiso R . . . 1 . 
H1421 H 0.5054 0.2856 0.6563 0.1526 1.0000 Uiso R . . . 1 . 
H1431 H 0.4324 0.3073 0.6389 0.1713 1.0000 Uiso R . . . 1 . 
H1451 H 0.4936 0.3810 0.5776 0.1615 1.0000 Uiso R . . . 1 . 
H1461 H 0.5666 0.3592 0.5951 0.1535 1.0000 Uiso R . . . 1 . 
H1471 H 0.3480 0.3988 0.6045 0.1993 1.0000 Uiso R . . . 1 . 
H1472 H 0.3926 0.4166 0.6119 0.1993 1.0000 Uiso R . . . 1 . 
H1473 H 0.3739 0.3735 0.6281 0.1993 1.0000 Uiso R . . . 1 . 
H1481 H 0.3840 0.3952 0.5618 0.2632 1.0000 Uiso R . . . 1 . 
H1482 H 0.4287 0.4131 0.5692 0.2632 1.0000 Uiso R . . . 1 . 
H1483 H 0.4325 0.3678 0.5587 0.2632 1.0000 Uiso R . . . 1 . 
H1491 H 0.3543 0.3264 0.5875 0.2171 1.0000 Uiso R . . . 1 . 
H1492 H 0.3802 0.3012 0.6112 0.2171 1.0000 Uiso R . . . 1 . 
H1493 H 0.4028 0.2991 0.5845 0.2171 1.0000 Uiso R . . . 1 . 
H1521 H 0.5207 0.4335 0.7273 0.1560 1.0000 Uiso R . . . 1 . 
H1531 H 0.4487 0.4755 0.7177 0.2246 1.0000 Uiso R . . . 1 . 
H1551 H 0.4361 0.4036 0.6623 0.1307 1.0000 Uiso R . . . 1 . 
H1561 H 0.5081 0.3615 0.6718 0.1240 1.0000 Uiso R . . . 1 . 
H1571 H 0.3240 0.4813 0.6999 0.2712 1.0000 Uiso R . . . 1 . 
H1572 H 0.3651 0.4735 0.7178 0.2712 1.0000 Uiso R . . . 1 . 
H1573 H 0.3495 0.4327 0.7076 0.2712 1.0000 Uiso R . . . 1 . 
H1581 H 0.3621 0.5390 0.6726 0.1964 1.0000 Uiso R . . . 1 . 
H1582 H 0.4032 0.5313 0.6906 0.1964 1.0000 Uiso R . . . 1 . 
H1583 H 0.4128 0.5276 0.6624 0.1964 1.0000 Uiso R . . . 1 . 
H1591 H 0.3373 0.4747 0.6563 0.3653 1.0000 Uiso R . . . 1 . 
H1592 H 0.3628 0.4261 0.6641 0.3653 1.0000 Uiso R . . . 1 . 
H1593 H 0.3881 0.4632 0.6461 0.3653 1.0000 Uiso R . . . 1 . 
H1621 H 0.4939 0.3822 0.7635 0.1691 1.0000 Uiso R . . . 1 . 
H1631 H 0.4134 0.4045 0.7636 0.1929 1.0000 Uiso R . . . 1 . 
H1651 H 0.3894 0.2817 0.8047 0.1495 1.0000 Uiso R . . . 1 . 
H1661 H 0.4697 0.2591 0.8044 0.1693 1.0000 Uiso R . . . 1 . 
H1671 H 0.2971 0.4119 0.7649 0.3442 1.0000 Uiso R . . . 1 . 
H1672 H 0.3456 0.4268 0.7687 0.3442 1.0000 Uiso R . . . 1 . 
H1673 H 0.3405 0.3968 0.7487 0.3442 1.0000 Uiso R . . . 1 . 
H1681 H 0.2825 0.3319 0.7784 0.2868 1.0000 Uiso R . . . 1 . 
H1682 H 0.3215 0.2961 0.7906 0.2868 1.0000 Uiso R . . . 1 . 
H1683 H 0.3260 0.3168 0.7621 0.2868 1.0000 Uiso R . . . 1 . 
H1691 H 0.2899 0.3789 0.8105 0.3059 1.0000 Uiso R . . . 1 . 
H1692 H 0.3384 0.3937 0.8143 0.3059 1.0000 Uiso R . . . 1 . 
H1693 H 0.3288 0.3431 0.8227 0.3059 1.0000 Uiso R . . . 1 . 
H1721 H 0.4830 0.1327 0.8575 0.1582 1.0000 Uiso R . . . 1 . 
H1731 H 0.4028 0.1412 0.8685 0.1463 1.0000 Uiso R . . . 1 . 
H1751 H 0.4111 0.2732 0.8739 0.1620 1.0000 Uiso R . . . 1 . 
H1761 H 0.4912 0.2649 0.8627 0.1816 1.0000 Uiso R . . . 1 . 
H1771 H 0.2843 0.2193 0.8607 0.3094 1.0000 Uiso R . . . 1 . 
H1772 H 0.3244 0.2411 0.8439 0.3094 1.0000 Uiso R . . . 1 . 
H1773 H 0.3243 0.1884 0.8497 0.3094 1.0000 Uiso R . . . 1 . 
H1781 H 0.3001 0.2617 0.8948 0.4255 1.0000 Uiso R . . . 1 . 
H1782 H 0.3500 0.2570 0.9048 0.4255 1.0000 Uiso R . . . 1 . 
H1783 H 0.3401 0.2836 0.8779 0.4255 1.0000 Uiso R . . . 1 . 
H1791 H 0.3004 0.1779 0.9038 0.3600 1.0000 Uiso R . . . 1 . 
H1792 H 0.3503 0.1731 0.9138 0.3600 1.0000 Uiso R . . . 1 . 
H1793 H 0.3404 0.1470 0.8927 0.3600 1.0000 Uiso R . . . 1 . 
H1821 H 0.5066 0.0274 0.8998 0.1380 1.0000 Uiso R . . . 1 . 
H1831 H 0.4295 0.0108 0.9097 0.2215 1.0000 Uiso R . . . 1 . 
H1851 H 0.4094 0.0165 0.8357 0.1793 1.0000 Uiso R . . . 1 . 
H1861 H 0.4865 0.0330 0.8259 0.1265 1.0000 Uiso R . . . 1 . 
H1871 H 0.3192 -0.0086 0.9130 0.1477 1.0000 Uiso R . . . 1 . 
H1872 H 0.3713 -0.0254 0.9178 0.1477 1.0000 Uiso R . . . 1 . 
H1873 H 0.3545 0.0265 0.9138 0.1477 1.0000 Uiso R . . . 1 . 
H1881 H 0.3235 -0.0511 0.8765 0.2441 1.0000 Uiso R . . . 1 . 
H1882 H 0.3756 -0.0677 0.8813 0.2441 1.0000 Uiso R . . . 1 . 
H1883 H 0.3612 -0.0422 0.8548 0.2441 1.0000 Uiso R . . . 1 . 
H1891 H 0.2970 0.0319 0.8703 0.1667 1.0000 Uiso R . . . 1 . 
H1892 H 0.3323 0.0670 0.8710 0.1667 1.0000 Uiso R . . . 1 . 
H1893 H 0.3347 0.0407 0.8487 0.1667 1.0000 Uiso R . . . 1 . 
H1921 H 0.5941 -0.1743 0.8519 0.3451 1.0000 Uiso R . . . 1 . 
H1931 H 0.5361 -0.2215 0.8687 0.4315 1.0000 Uiso R . . . 1 . 
H1951 H 0.4361 -0.1177 0.8471 0.2731 1.0000 Uiso R . . . 1 . 
H1961 H 0.4941 -0.0705 0.8303 0.2616 1.0000 Uiso R . . . 1 . 
H1971 H 0.4312 -0.2529 0.9023 0.3746 1.0000 Uiso R . . . 1 . 
H1972 H 0.4587 -0.2138 0.9069 0.3746 1.0000 Uiso R . . . 1 . 
H1973 H 0.4834 -0.2521 0.8933 0.3746 1.0000 Uiso R . . . 1 . 
H1981 H 0.4107 -0.2573 0.8594 0.4724 1.0000 Uiso R . . . 1 . 
H1982 H 0.4629 -0.2564 0.8504 0.4724 1.0000 Uiso R . . . 1 . 
H1983 H 0.4253 -0.2207 0.8369 0.4724 1.0000 Uiso R . . . 1 . 
H1991 H 0.3714 -0.1960 0.8812 0.3853 1.0000 Uiso R . . . 1 . 
H1992 H 0.3989 -0.1569 0.8858 0.3853 1.0000 Uiso R . . . 1 . 
H1993 H 0.3860 -0.1596 0.8587 0.3853 1.0000 Uiso R . . . 1 . 
H2021 H 0.5492 -0.1184 0.7155 0.2787 1.0000 Uiso R . . . 1 . 
H2031 H 0.4830 -0.1581 0.7198 0.2747 1.0000 Uiso R . . . 1 . 
H2051 H 0.5043 -0.1990 0.7942 0.2151 1.0000 Uiso R . . . 1 . 
H2061 H 0.5703 -0.1592 0.7899 0.1801 1.0000 Uiso R . . . 1 . 
H2071 H 0.4008 -0.2340 0.7360 0.2339 1.0000 Uiso R . . . 1 . 
H2072 H 0.4530 -0.2348 0.7268 0.2339 1.0000 Uiso R . . . 1 . 
H2073 H 0.4210 -0.1889 0.7236 0.2339 1.0000 Uiso R . . . 1 . 
H2081 H 0.4248 -0.2725 0.7792 0.3259 1.0000 Uiso R . . . 1 . 
H2082 H 0.4596 -0.2517 0.7935 0.3259 1.0000 Uiso R . . . 1 . 
H2083 H 0.4770 -0.2732 0.7700 0.3259 1.0000 Uiso R . . . 1 . 
H2091 H 0.3740 -0.1996 0.7742 0.2234 1.0000 Uiso R . . . 1 . 
H2092 H 0.4088 -0.1789 0.7884 0.2234 1.0000 Uiso R . . . 1 . 
H2093 H 0.3941 -0.1545 0.7619 0.2234 1.0000 Uiso R . . . 1 . 
H2121 H 0.9586 -0.1759 0.6977 0.1622 1.0000 Uiso R . . . 1 . 
H2131 H 1.0295 -0.2193 0.6910 0.2113 1.0000 Uiso R . . . 1 . 
H2151 H 1.0864 -0.1044 0.6581 0.1917 1.0000 Uiso R . . . 1 . 
H2161 H 1.0154 -0.0610 0.6646 0.2120 1.0000 Uiso R . . . 1 . 
H2171 H 1.1598 -0.2334 0.6922 0.2878 1.0000 Uiso R . . . 1 . 
H2172 H 1.1358 -0.1926 0.7040 0.2878 1.0000 Uiso R . . . 1 . 
H2173 H 1.1094 -0.2350 0.7041 0.2878 1.0000 Uiso R . . . 1 . 
H2181 H 1.1324 -0.2495 0.6522 0.3675 1.0000 Uiso R . . . 1 . 
H2182 H 1.0820 -0.2512 0.6641 0.3675 1.0000 Uiso R . . . 1 . 
H2183 H 1.0912 -0.2183 0.6391 0.3675 1.0000 Uiso R . . . 1 . 
H2191 H 1.1742 -0.1814 0.6523 0.3156 1.0000 Uiso R . . . 1 . 
H2192 H 1.1501 -0.1406 0.6641 0.3156 1.0000 Uiso R . . . 1 . 
H2193 H 1.1330 -0.1502 0.6391 0.3156 1.0000 Uiso R . . . 1 . 
H2221 H 0.9836 0.0115 0.5981 0.1955 1.0000 Uiso R . . . 1 . 
H2231 H 1.0644 -0.0022 0.5908 0.2520 1.0000 Uiso R . . . 1 . 
H2251 H 1.0854 0.0421 0.6552 0.2438 1.0000 Uiso R . . . 1 . 
H2261 H 1.0046 0.0555 0.6625 0.2430 1.0000 Uiso R . . . 1 . 
H2271 H 1.1809 0.0010 0.5875 0.1730 1.0000 Uiso R . . . 1 . 
H2272 H 1.1368 0.0345 0.5802 0.1730 1.0000 Uiso R . . . 1 . 
H2273 H 1.1332 -0.0177 0.5862 0.1730 1.0000 Uiso R . . . 1 . 
H2281 H 1.1944 0.0431 0.6212 0.2398 1.0000 Uiso R . . . 1 . 
H2282 H 1.1548 0.0505 0.6414 0.2398 1.0000 Uiso R . . . 1 . 
H2283 H 1.1503 0.0767 0.6140 0.2398 1.0000 Uiso R . . . 1 . 
H2291 H 1.1883 -0.0412 0.6309 0.3344 1.0000 Uiso R . . . 1 . 
H2292 H 1.1487 -0.0338 0.6511 0.3344 1.0000 Uiso R . . . 1 . 
H2293 H 1.1407 -0.0599 0.6296 0.3344 1.0000 Uiso R . . . 1 . 
H2321 H 0.9550 0.2672 0.5939 0.1902 1.0000 Uiso R . . . 1 . 
H2331 H 1.0326 0.2773 0.5807 0.2077 1.0000 Uiso R . . . 1 . 
H2351 H 1.0682 0.1410 0.5996 0.2085 1.0000 Uiso R . . . 1 . 
H2361 H 0.9904 0.1310 0.6128 0.2535 1.0000 Uiso R . . . 1 . 
H2371 H 1.1442 0.2680 0.5596 0.3610 1.0000 Uiso R . . . 1 . 
H2372 H 1.1007 0.2860 0.5748 0.3610 1.0000 Uiso R . . . 1 . 
H2373 H 1.0945 0.2672 0.5504 0.3610 1.0000 Uiso R . . . 1 . 
H2381 H 1.1610 0.1863 0.5592 0.2346 1.0000 Uiso R . . . 1 . 
H2382 H 1.1280 0.1523 0.5741 0.2346 1.0000 Uiso R . . . 1 . 
H2383 H 1.1113 0.1854 0.5500 0.2346 1.0000 Uiso R . . . 1 . 
H2391 H 1.1700 0.2164 0.5974 0.3645 1.0000 Uiso R . . . 1 . 
H2392 H 1.1263 0.2344 0.6125 0.3645 1.0000 Uiso R . . . 1 . 
H2393 H 1.1368 0.1825 0.6122 0.3645 1.0000 Uiso R . . . 1 . 
H2421 H 0.9293 0.3755 0.6694 0.3090 1.0000 Uiso R . . . 1 . 
H2431 H 1.0044 0.3993 0.6641 0.3674 1.0000 Uiso R . . . 1 . 
H2451 H 1.0528 0.2840 0.6372 0.3158 1.0000 Uiso R . . . 1 . 
H2461 H 0.9776 0.2605 0.6424 0.1857 1.0000 Uiso R . . . 1 . 
H2471 H 1.1533 0.3274 0.6513 0.2081 1.0000 Uiso R . . . 1 . 
H2472 H 1.1171 0.3039 0.6704 0.2081 1.0000 Uiso R . . . 1 . 
H2473 H 1.1200 0.2966 0.6426 0.2081 1.0000 Uiso R . . . 1 . 
H2481 H 1.1215 0.4037 0.6619 0.2340 1.0000 Uiso R . . . 1 . 
H2482 H 1.0854 0.3802 0.6810 0.2340 1.0000 Uiso R . . . 1 . 
H2483 H 1.0686 0.4200 0.6599 0.2340 1.0000 Uiso R . . . 1 . 
H2491 H 1.1264 0.3931 0.6156 0.2289 1.0000 Uiso R . . . 1 . 
H2492 H 1.0735 0.4094 0.6136 0.2289 1.0000 Uiso R . . . 1 . 
H2493 H 1.0931 0.3623 0.6070 0.2289 1.0000 Uiso R . . . 1 . 
H2521 H 0.9223 0.3608 0.7586 0.2449 1.0000 Uiso R . . . 1 . 
H2531 H 0.9855 0.4027 0.7600 0.2696 1.0000 Uiso R . . . 1 . 
H2551 H 0.9530 0.4789 0.6922 0.2465 1.0000 Uiso R . . . 1 . 
H2561 H 0.8895 0.4372 0.6911 0.2414 1.0000 Uiso R . . . 1 . 
H2571 H 1.0636 0.4772 0.7529 0.3461 1.0000 Uiso R . . . 1 . 
H2572 H 1.0143 0.4681 0.7648 0.3461 1.0000 Uiso R . . . 1 . 
H2573 H 1.0475 0.4287 0.7561 0.3461 1.0000 Uiso R . . . 1 . 
H2581 H 1.0284 0.5391 0.7216 0.3834 1.0000 Uiso R . . . 1 . 
H2582 H 0.9791 0.5301 0.7335 0.3834 1.0000 Uiso R . . . 1 . 
H2583 H 0.9899 0.5300 0.7050 0.3834 1.0000 Uiso R . . . 1 . 
H2591 H 1.0805 0.4769 0.7080 0.3106 1.0000 Uiso R . . . 1 . 
H2592 H 1.0643 0.4285 0.7112 0.3106 1.0000 Uiso R . . . 1 . 
H2593 H 1.0419 0.4678 0.6914 0.3106 1.0000 Uiso R . . . 1 . 
H2621 H 0.8662 0.3498 0.8401 0.2991 1.0000 Uiso R . . . 1 . 
H2631 H 0.9382 0.3667 0.8517 0.2475 1.0000 Uiso R . . . 1 . 
H2651 H 1.0052 0.2948 0.8008 0.4189 1.0000 Uiso R . . . 1 . 
H2661 H 0.9333 0.2777 0.7893 0.2951 1.0000 Uiso R . . . 1 . 
H2671 H 1.0889 0.3072 0.8438 0.1839 1.0000 Uiso R . . . 1 . 
H2672 H 1.0470 0.2788 0.8521 0.1839 1.0000 Uiso R . . . 1 . 
H2673 H 1.0639 0.2883 0.8240 0.1839 1.0000 Uiso R . . . 1 . 
H2681 H 1.0490 0.3700 0.8638 0.2319 1.0000 Uiso R . . . 1 . 
H2682 H 1.0071 0.3416 0.8722 0.2319 1.0000 Uiso R . . . 1 . 
H2683 H 0.9988 0.3904 0.8565 0.2319 1.0000 Uiso R . . . 1 . 
H2691 H 1.0762 0.3850 0.8187 0.2579 1.0000 Uiso R . . . 1 . 
H2692 H 1.0259 0.4054 0.8114 0.2579 1.0000 Uiso R . . . 1 . 
H2693 H 1.0511 0.3660 0.7989 0.2579 1.0000 Uiso R . . . 1 . 
H2721 H 0.8795 0.1271 0.9050 0.2972 1.0000 Uiso R . . 1 1 . 
H2731 H 0.9435 0.1323 0.9283 0.2883 1.0000 Uiso R . . 1 1 . 
H2751 H 0.9487 0.2635 0.8937 0.2457 1.0000 Uiso R . . 1 1 . 
H2761 H 0.8847 0.2581 0.8703 0.3171 1.0000 Uiso R . . 1 1 . 
H2771 H 1.0042 0.2221 0.9619 0.2473 1.0000 Uiso R . . 1 1 . 
H2772 H 0.9581 0.1997 0.9623 0.2473 1.0000 Uiso R . . 1 1 . 
H2773 H 0.9614 0.2493 0.9482 0.2473 1.0000 Uiso R . . 1 1 . 
H2781 H 1.0537 0.2374 0.9223 0.2385 1.0000 Uiso R . . 1 1 . 
H2782 H 1.0110 0.2646 0.9085 0.2385 1.0000 Uiso R . . 1 1 . 
H2783 H 1.0384 0.2240 0.8979 0.2385 1.0000 Uiso R . . 1 1 . 
H2791 H 1.0475 0.1575 0.9452 0.2023 1.0000 Uiso R . . 1 1 . 
H2792 H 1.0014 0.1352 0.9455 0.2023 1.0000 Uiso R . . 1 1 . 
H2793 H 1.0321 0.1441 0.9207 0.2023 1.0000 Uiso R . . 1 1 . 
H2821 H 0.8880 -0.0282 0.9107 0.2117 1.0000 Uiso R . . 2 1 . 
H2831 H 0.9623 -0.0399 0.9272 0.1836 1.0000 Uiso R . . 2 1 . 
H2851 H 0.9991 0.0727 0.8798 0.3122 1.0000 Uiso R . . 2 1 . 
H2861 H 0.9249 0.0843 0.8633 0.2090 1.0000 Uiso R . . 2 1 . 
H2871 H 1.0663 0.0167 0.9494 0.2213 1.0000 Uiso R . . 2 1 . 
H2872 H 1.0156 0.0033 0.9536 0.2213 1.0000 Uiso R . . 2 1 . 
H2873 H 1.0246 0.0527 0.9411 0.2213 1.0000 Uiso R . . 2 1 . 
H2881 H 1.0873 -0.0452 0.9255 0.2073 1.0000 Uiso R . . 2 1 . 
H2882 H 1.0366 -0.0585 0.9297 0.2073 1.0000 Uiso R . . 2 1 . 
H2883 H 1.0591 -0.0493 0.9026 0.2073 1.0000 Uiso R . . 2 1 . 
H2891 H 1.1030 0.0317 0.9055 0.4348 1.0000 Uiso R . . 2 1 . 
H2892 H 1.0613 0.0677 0.8972 0.4348 1.0000 Uiso R . . 2 1 . 
H2893 H 1.0749 0.0276 0.8826 0.4348 1.0000 Uiso R . . 2 1 . 
H2921 H 0.8971 -0.1799 0.8586 0.1516 1.0000 Uiso R . . 3 1 . 
H2931 H 0.9601 -0.2243 0.8788 0.1990 1.0000 Uiso R . . 3 1 . 
H2951 H 1.0172 -0.1095 0.8850 0.1595 1.0000 Uiso R . . 3 1 . 
H2961 H 0.9541 -0.0653 0.8646 0.1814 1.0000 Uiso R . . 3 1 . 
H2971 H 1.0943 -0.2421 0.8847 0.2614 1.0000 Uiso R . . 3 1 . 
H2972 H 1.0796 -0.2005 0.8641 0.2614 1.0000 Uiso R . . 3 1 . 
H2973 H 1.0509 -0.2423 0.8693 0.2614 1.0000 Uiso R . . 3 1 . 
H2981 H 1.0448 -0.2561 0.9249 0.2142 1.0000 Uiso R . . 3 1 . 
H2982 H 0.9996 -0.2242 0.9290 0.2142 1.0000 Uiso R . . 3 1 . 
H2983 H 1.0015 -0.2564 0.9094 0.2142 1.0000 Uiso R . . 3 1 . 
H2991 H 1.0903 -0.1900 0.9169 0.2066 1.0000 Uiso R . . 3 1 . 
H2992 H 1.0452 -0.1580 0.9210 0.2066 1.0000 Uiso R . . 3 1 . 
H2993 H 1.0758 -0.1486 0.8962 0.2066 1.0000 Uiso R . . 3 1 . 
H3021 H 0.9842 -0.1337 0.7357 0.2007 1.0000 Uiso R . . 4 1 . 
H3031 H 1.0579 -0.1729 0.7446 0.2320 1.0000 Uiso R . . 4 1 . 
H3051 H 1.0254 -0.1828 0.8193 0.1663 1.0000 Uiso R . . 4 1 . 
H3061 H 0.9516 -0.1437 0.8105 0.1720 1.0000 Uiso R . . 4 1 . 
H3071 H 1.1557 -0.2313 0.7680 0.2606 1.0000 Uiso R . . 4 1 . 
H3072 H 1.1292 -0.1871 0.7537 0.2606 1.0000 Uiso R . . 4 1 . 
H3073 H 1.1087 -0.2334 0.7560 0.2606 1.0000 Uiso R . . 4 1 . 
H3081 H 1.1232 -0.2713 0.8102 0.2847 1.0000 Uiso R . . 4 1 . 
H3082 H 1.0768 -0.2506 0.8219 0.2847 1.0000 Uiso R . . 4 1 . 
H3083 H 1.0762 -0.2734 0.7983 0.2847 1.0000 Uiso R . . 4 1 . 
H3091 H 1.1566 -0.1944 0.8061 0.2588 1.0000 Uiso R . . 4 1 . 
H3092 H 1.1101 -0.1738 0.8177 0.2588 1.0000 Uiso R . . 4 1 . 
H3093 H 1.1301 -0.1502 0.7919 0.2588 1.0000 Uiso R . . 4 1 . 
H3121 H 0.7305 -0.2851 0.7155 0.3606 1.0000 Uiso R . . 5 1 . 
H3131 H 0.6772 -0.3381 0.7146 0.2657 1.0000 Uiso R . . 5 1 . 
H3151 H 0.5723 -0.2497 0.7367 0.2047 1.0000 Uiso R . . 5 1 . 
H3161 H 0.6255 -0.1969 0.7379 0.2178 1.0000 Uiso R . . 5 1 . 
H3171 H 0.5866 -0.3935 0.7127 0.2606 1.0000 Uiso R . . 5 1 . 
H3172 H 0.6342 -0.3866 0.7224 0.2606 1.0000 Uiso R . . 5 1 . 
H3173 H 0.6189 -0.3607 0.6962 0.2606 1.0000 Uiso R . . 5 1 . 
H3181 H 0.5231 -0.3319 0.7101 0.2747 1.0000 Uiso R . . 5 1 . 
H3182 H 0.5301 -0.2859 0.7180 0.2747 1.0000 Uiso R . . 5 1 . 
H3183 H 0.5554 -0.2990 0.6937 0.2747 1.0000 Uiso R . . 5 1 . 
H3191 H 0.5461 -0.3728 0.7518 0.3719 1.0000 Uiso R . . 5 1 . 
H3192 H 0.5937 -0.3659 0.7615 0.3719 1.0000 Uiso R . . 5 1 . 
H3193 H 0.5531 -0.3268 0.7596 0.3719 1.0000 Uiso R . . 5 1 . 
H3221 H 0.7229 -0.0507 0.5501 0.1602 1.0000 Uiso R . . 6 1 . 
H3231 H 0.6680 -0.0778 0.5281 0.1923 1.0000 Uiso R . . 6 1 . 
H3251 H 0.6046 -0.1318 0.5942 0.1917 1.0000 Uiso R . . 6 1 . 
H3261 H 0.6594 -0.1041 0.6163 0.1328 1.0000 Uiso R . . 6 1 . 
H3271 H 0.5621 -0.1030 0.5117 0.3167 1.0000 Uiso R . . 6 1 . 
H3272 H 0.5717 -0.0632 0.5249 0.3167 1.0000 Uiso R . . 6 1 . 
H3273 H 0.6122 -0.0881 0.5105 0.3167 1.0000 Uiso R . . 6 1 . 
H3281 H 0.5930 -0.1816 0.5287 0.5019 1.0000 Uiso R . . 6 1 . 
H3282 H 0.6219 -0.1915 0.5526 0.5019 1.0000 Uiso R . . 6 1 . 
H3283 H 0.6430 -0.1665 0.5275 0.5019 1.0000 Uiso R . . 6 1 . 
H3291 H 0.5278 -0.1428 0.5518 0.2460 1.0000 Uiso R . . 6 1 . 
H3292 H 0.5566 -0.1528 0.5758 0.2460 1.0000 Uiso R . . 6 1 . 
H3293 H 0.5373 -0.1030 0.5650 0.2460 1.0000 Uiso R . . 6 1 . 
H3321 H 0.7242 0.1254 0.5154 0.2134 1.0000 Uiso R . . 7 1 . 
H3331 H 0.6694 0.1188 0.4867 0.2381 1.0000 Uiso R . . 7 1 . 
H3351 H 0.6051 0.0304 0.5400 0.2788 1.0000 Uiso R . . 7 1 . 
H3361 H 0.6602 0.0369 0.5688 0.1965 1.0000 Uiso R . . 7 1 . 
H3371 H 0.5993 0.0500 0.4577 0.3144 1.0000 Uiso R . . 7 1 . 
H3372 H 0.6379 0.0233 0.4748 0.3144 1.0000 Uiso R . . 7 1 . 
H3373 H 0.6431 0.0731 0.4617 0.3144 1.0000 Uiso R . . 7 1 . 
H3381 H 0.5406 0.0346 0.4923 0.3732 1.0000 Uiso R . . 7 1 . 
H3382 H 0.5472 0.0480 0.5182 0.3732 1.0000 Uiso R . . 7 1 . 
H3383 H 0.5793 0.0079 0.5095 0.3732 1.0000 Uiso R . . 7 1 . 
H3391 H 0.5485 0.1136 0.4714 0.6337 1.0000 Uiso R . . 7 1 . 
H3392 H 0.5551 0.1270 0.4973 0.6337 1.0000 Uiso R . . 7 1 . 
H3393 H 0.5923 0.1367 0.4754 0.6337 1.0000 Uiso R . . 7 1 . 
H3421 H 0.6433 0.2922 0.5628 0.1505 1.0000 Uiso R . . 8 1 . 
H3431 H 0.5844 0.3101 0.5338 0.2057 1.0000 Uiso R . . 8 1 . 
H3451 H 0.5960 0.4448 0.5299 0.2102 1.0000 Uiso R . . 8 1 . 
H3461 H 0.6545 0.4268 0.5593 0.1666 1.0000 Uiso R . . 8 1 . 
H3471 H 0.4963 0.4442 0.4994 0.3232 1.0000 Uiso R . . 8 1 . 
H3472 H 0.5062 0.4364 0.5279 0.3232 1.0000 Uiso R . . 8 1 . 
H3473 H 0.5415 0.4594 0.5080 0.3232 1.0000 Uiso R . . 8 1 . 
H3481 H 0.5437 0.3993 0.4713 0.3740 1.0000 Uiso R . . 8 1 . 
H3482 H 0.5888 0.4145 0.4800 0.3740 1.0000 Uiso R . . 8 1 . 
H3483 H 0.5833 0.3629 0.4821 0.3740 1.0000 Uiso R . . 8 1 . 
H3491 H 0.4870 0.3625 0.5029 0.7208 1.0000 Uiso R . . 8 1 . 
H3492 H 0.4969 0.3546 0.5313 0.7208 1.0000 Uiso R . . 8 1 . 
H3493 H 0.5268 0.3262 0.5136 0.7208 1.0000 Uiso R . . 8 1 . 
H3521 H 0.5750 0.4129 0.6491 0.1660 1.0000 Uiso R . . 9 1 . 
H3531 H 0.5082 0.4520 0.6300 0.1494 1.0000 Uiso R . . 9 1 . 
H3551 H 0.5902 0.5236 0.5771 0.1882 1.0000 Uiso R . . 9 1 . 
H3561 H 0.6567 0.4846 0.5965 0.1173 1.0000 Uiso R . . 9 1 . 
H3571 H 0.4299 0.5299 0.5991 0.3767 1.0000 Uiso R . . 9 1 . 
H3572 H 0.4623 0.5269 0.6213 0.3767 1.0000 Uiso R . . 9 1 . 
H3573 H 0.4523 0.4827 0.6123 0.3767 1.0000 Uiso R . . 9 1 . 
H3581 H 0.4627 0.5127 0.5577 0.3048 1.0000 Uiso R . . 9 1 . 
H3582 H 0.5161 0.4993 0.5541 0.3048 1.0000 Uiso R . . 9 1 . 
H3583 H 0.4852 0.4656 0.5709 0.3048 1.0000 Uiso R . . 9 1 . 
H3591 H 0.4787 0.5841 0.5724 0.3733 1.0000 Uiso R . . 9 1 . 
H3592 H 0.5111 0.5813 0.5945 0.3733 1.0000 Uiso R . . 9 1 . 
H3593 H 0.5320 0.5708 0.5687 0.3733 1.0000 Uiso R . . 9 1 . 
H3621 H 0.5370 0.4215 0.8053 0.1782 1.0000 Uiso R . . . 1 . 
H3631 H 0.4671 0.4700 0.8031 0.2480 1.0000 Uiso R . . . 1 . 
H3651 H 0.5177 0.5458 0.7391 0.1726 1.0000 Uiso R . . . 1 . 
H3661 H 0.5873 0.4968 0.7413 0.1373 1.0000 Uiso R . . . 1 . 
H3671 H 0.3683 0.5351 0.7706 0.2689 1.0000 Uiso R . . . 1 . 
H3672 H 0.3968 0.4947 0.7870 0.2689 1.0000 Uiso R . . . 1 . 
H3673 H 0.3991 0.4987 0.7579 0.2689 1.0000 Uiso R . . . 1 . 
H3681 H 0.4074 0.5898 0.7894 0.3114 1.0000 Uiso R . . . 1 . 
H3682 H 0.4615 0.5876 0.7891 0.3114 1.0000 Uiso R . . . 1 . 
H3683 H 0.4359 0.5493 0.8058 0.3114 1.0000 Uiso R . . . 1 . 
H3691 H 0.4109 0.5966 0.7443 0.2914 1.0000 Uiso R . . . 1 . 
H3692 H 0.4650 0.5945 0.7440 0.2914 1.0000 Uiso R . . . 1 . 
H3693 H 0.4417 0.5603 0.7316 0.2914 1.0000 Uiso R . . . 1 . 
H3721 H 0.5147 0.3235 0.8311 0.1242 1.0000 Uiso R . . . 1 . 
H3731 H 0.4386 0.3548 0.8400 0.1911 1.0000 Uiso R . . . 1 . 
H3751 H 0.4891 0.4296 0.8857 0.2335 1.0000 Uiso R . . . 1 . 
H3761 H 0.5652 0.3987 0.8764 0.1779 1.0000 Uiso R . . . 1 . 
H3771 H 0.3422 0.3931 0.8764 0.2247 1.0000 Uiso R . . . 1 . 
H3772 H 0.3824 0.3566 0.8863 0.2247 1.0000 Uiso R . . . 1 . 
H3773 H 0.3739 0.3682 0.8577 0.2247 1.0000 Uiso R . . . 1 . 
H3781 H 0.3596 0.4664 0.8519 0.2566 1.0000 Uiso R . . . 1 . 
H3782 H 0.4112 0.4766 0.8464 0.2566 1.0000 Uiso R . . . 1 . 
H3783 H 0.3913 0.4414 0.8332 0.2566 1.0000 Uiso R . . . 1 . 
H3791 H 0.3729 0.4491 0.8983 0.3580 1.0000 Uiso R . . . 1 . 
H3792 H 0.4132 0.4127 0.9082 0.3580 1.0000 Uiso R . . . 1 . 
H3793 H 0.4245 0.4595 0.8927 0.3580 1.0000 Uiso R . . . 1 . 
H3821 H 0.5245 0.1298 0.9028 0.1942 1.0000 Uiso R . . . 1 . 
H3831 H 0.4503 0.1221 0.9224 0.2460 1.0000 Uiso R . . . 1 . 
H3851 H 0.5062 0.0214 0.9758 0.2835 1.0000 Uiso R . . . 1 . 
H3861 H 0.5805 0.0291 0.9564 0.2277 1.0000 Uiso R . . . 1 . 
H3871 H 0.3538 0.0881 0.9550 0.2201 1.0000 Uiso R . . . 1 . 
H3872 H 0.3889 0.1228 0.9436 0.2201 1.0000 Uiso R . . . 1 . 
H3873 H 0.3860 0.0796 0.9318 0.2201 1.0000 Uiso R . . . 1 . 
H3881 H 0.3871 0.0816 0.9971 0.1982 1.0000 Uiso R . . . 1 . 
H3882 H 0.4403 0.0684 1.0001 0.1982 1.0000 Uiso R . . . 1 . 
H3883 H 0.4222 0.1162 0.9856 0.1982 1.0000 Uiso R . . . 1 . 
H3891 H 0.3820 0.0091 0.9782 0.1889 1.0000 Uiso R . . . 1 . 
H3892 H 0.4353 -0.0041 0.9812 0.1889 1.0000 Uiso R . . . 1 . 
H3893 H 0.4142 0.0005 0.9550 0.1889 1.0000 Uiso R . . . 1 . 
H3921 H 0.6032 -0.0637 0.9526 0.4119 1.0000 Uiso R . . . 1 . 
H3931 H 0.5367 -0.0950 0.9723 0.3164 1.0000 Uiso R . . . 1 . 
H3951 H 0.5070 -0.1312 0.9069 0.3578 1.0000 Uiso R . . . 1 . 
H3961 H 0.5735 -0.0997 0.8872 0.2897 1.0000 Uiso R . . . 1 . 
H3971 H 0.4353 -0.1359 0.9881 0.2620 1.0000 Uiso R . . . 1 . 
H3972 H 0.4885 -0.1338 0.9900 0.2620 1.0000 Uiso R . . . 1 . 
H3973 H 0.4571 -0.0907 0.9780 0.2620 1.0000 Uiso R . . . 1 . 
H3981 H 0.4009 -0.1324 0.9463 0.2252 1.0000 Uiso R . . . 1 . 
H3982 H 0.4225 -0.0871 0.9361 0.2252 1.0000 Uiso R . . . 1 . 
H3983 H 0.4335 -0.1282 0.9221 0.2252 1.0000 Uiso R . . . 1 . 
H3991 H 0.4526 -0.2013 0.9659 0.2501 1.0000 Uiso R . . . 1 . 
H3992 H 0.5057 -0.1990 0.9678 0.2501 1.0000 Uiso R . . . 1 . 
H3993 H 0.4853 -0.1971 0.9418 0.2501 1.0000 Uiso R . . . 1 . 
H4021 H 0.9140 -0.2236 0.7642 0.2309 1.0000 Uiso R . . . 1 . 
H4031 H 0.9803 -0.2769 0.7668 0.2350 1.0000 Uiso R . . . 1 . 
H4051 H 0.9541 -0.3076 0.6994 0.1898 1.0000 Uiso R . . . 1 . 
H4061 H 0.8877 -0.2544 0.6969 0.1723 1.0000 Uiso R . . . 1 . 
H4071 H 1.0842 -0.3351 0.7453 0.3275 1.0000 Uiso R . . . 1 . 
H4072 H 1.0496 -0.3049 0.7602 0.3275 1.0000 Uiso R . . . 1 . 
H4073 H 1.0646 -0.2866 0.7324 0.3275 1.0000 Uiso R . . . 1 . 
H4081 H 1.0565 -0.3680 0.7110 0.3086 1.0000 Uiso R . . . 1 . 
H4082 H 1.0366 -0.3197 0.6980 0.3086 1.0000 Uiso R . . . 1 . 
H4083 H 1.0043 -0.3587 0.7043 0.3086 1.0000 Uiso R . . . 1 . 
H4091 H 1.0324 -0.3969 0.7552 0.3349 1.0000 Uiso R . . . 1 . 
H4092 H 0.9977 -0.3666 0.7700 0.3349 1.0000 Uiso R . . . 1 . 
H4093 H 0.9803 -0.3873 0.7484 0.3349 1.0000 Uiso R . . . 1 . 
H4121 H 0.9341 -0.1147 0.6313 0.1916 1.0000 Uiso R . . . 1 . 
H4131 H 1.0083 -0.1429 0.6172 0.1817 1.0000 Uiso R . . . 1 . 
H4151 H 0.9871 -0.0670 0.5481 0.2177 1.0000 Uiso R . . . 1 . 
H4161 H 0.9127 -0.0391 0.5623 0.1829 1.0000 Uiso R . . . 1 . 
H4171 H 1.1198 -0.1399 0.5859 0.2290 1.0000 Uiso R . . . 1 . 
H4172 H 1.0804 -0.1477 0.6068 0.2290 1.0000 Uiso R . . . 1 . 
H4173 H 1.0911 -0.0984 0.5951 0.2290 1.0000 Uiso R . . . 1 . 
H4181 H 1.0826 -0.1856 0.5607 0.4460 1.0000 Uiso R . . . 1 . 
H4182 H 1.0431 -0.1932 0.5815 0.4460 1.0000 Uiso R . . . 1 . 
H4183 H 1.0306 -0.1730 0.5540 0.4460 1.0000 Uiso R . . . 1 . 
H4191 H 1.0996 -0.1073 0.5418 0.4481 1.0000 Uiso R . . . 1 . 
H4192 H 1.0707 -0.0658 0.5509 0.4481 1.0000 Uiso R . . . 1 . 
H4193 H 1.0476 -0.0949 0.5351 0.4481 1.0000 Uiso R . . . 1 . 
H4221 H 0.9510 0.1186 0.5773 0.2728 1.0000 Uiso R . . . 1 . 
H4231 H 1.0274 0.1134 0.5600 0.2292 1.0000 Uiso R . . . 1 . 
H4251 H 0.9902 0.0350 0.5124 0.1952 1.0000 Uiso R . . . 1 . 
H4261 H 0.9136 0.0404 0.5297 0.2400 1.0000 Uiso R . . . 1 . 
H4271 H 1.1273 0.0921 0.5288 0.2588 1.0000 Uiso R . . . 1 . 
H4272 H 1.0960 0.0817 0.5532 0.2588 1.0000 Uiso R . . . 1 . 
H4273 H 1.0840 0.1257 0.5337 0.2588 1.0000 Uiso R . . . 1 . 
H4281 H 1.1173 0.0188 0.5192 0.2033 1.0000 Uiso R . . . 1 . 
H4282 H 1.0860 0.0084 0.5436 0.2033 1.0000 Uiso R . . . 1 . 
H4283 H 1.0673 0.0052 0.5178 0.2033 1.0000 Uiso R . . . 1 . 
H4291 H 1.0989 0.0876 0.4884 0.2571 1.0000 Uiso R . . . 1 . 
H4292 H 1.0556 0.1213 0.4933 0.2571 1.0000 Uiso R . . . 1 . 
H4293 H 1.0489 0.0739 0.4870 0.2571 1.0000 Uiso R . . . 1 . 
H4321 H 0.9179 0.3270 0.6075 0.2204 1.0000 Uiso R . . . 1 . 
H4331 H 0.9865 0.3576 0.5903 0.4900 1.0000 Uiso R . . . 1 . 
H4351 H 0.9165 0.4270 0.5302 0.3953 1.0000 Uiso R . . . 1 . 
H4361 H 0.8479 0.3962 0.5474 0.4156 1.0000 Uiso R . . . 1 . 
H4371 H 1.0262 0.4466 0.5124 0.3215 1.0000 Uiso R . . . 1 . 
H4372 H 0.9726 0.4570 0.5170 0.3215 1.0000 Uiso R . . . 1 . 
H4373 H 0.9932 0.4098 0.5109 0.3215 1.0000 Uiso R . . . 1 . 
H4381 H 1.0737 0.3902 0.5442 0.2993 1.0000 Uiso R . . . 1 . 
H4382 H 1.0490 0.3663 0.5686 0.2993 1.0000 Uiso R . . . 1 . 
H4383 H 1.0409 0.3533 0.5428 0.2993 1.0000 Uiso R . . . 1 . 
H4391 H 1.0395 0.4680 0.5543 0.3345 1.0000 Uiso R . . . 1 . 
H4392 H 1.0146 0.4440 0.5787 0.3345 1.0000 Uiso R . . . 1 . 
H4393 H 0.9859 0.4783 0.5589 0.3345 1.0000 Uiso R . . . 1 . 
H4421 H 0.8158 0.4986 0.6646 0.2710 1.0000 Uiso R . . . 1 . 
H4431 H 0.8795 0.5418 0.6562 0.3086 1.0000 Uiso R . . . 1 . 
H4451 H 0.9423 0.4531 0.6128 0.2829 1.0000 Uiso R . . . 1 . 
H4461 H 0.8782 0.4102 0.6210 0.2458 1.0000 Uiso R . . . 1 . 
H4471 H 0.9861 0.5738 0.5981 0.2538 1.0000 Uiso R . . . 1 . 
H4472 H 0.9319 0.5764 0.5991 0.2538 1.0000 Uiso R . . . 1 . 
H4473 H 0.9618 0.5354 0.5901 0.2538 1.0000 Uiso R . . . 1 . 
H4481 H 1.0321 0.5155 0.6285 0.2270 1.0000 Uiso R . . . 1 . 
H4482 H 1.0062 0.4821 0.6487 0.2270 1.0000 Uiso R . . . 1 . 
H4483 H 1.0078 0.4771 0.6205 0.2270 1.0000 Uiso R . . . 1 . 
H4491 H 0.9838 0.5815 0.6430 0.2994 1.0000 Uiso R . . . 1 . 
H4492 H 0.9580 0.5480 0.6631 0.2994 1.0000 Uiso R . . . 1 . 
H4493 H 0.9296 0.5841 0.6440 0.2994 1.0000 Uiso R . . . 1 . 
H4521 H 0.7796 0.4224 0.8311 0.3477 1.0000 Uiso R . . . 1 . 
H4531 H 0.8397 0.4594 0.8428 0.3100 1.0000 Uiso R . . . 1 . 
H4551 H 0.8756 0.5015 0.7693 0.2945 1.0000 Uiso R . . . 1 . 
H4561 H 0.8154 0.4646 0.7576 0.3923 1.0000 Uiso R . . . 1 . 
H4571 H 0.9723 0.4909 0.8225 0.4448 1.0000 Uiso R . . . 1 . 
H4572 H 0.9422 0.4504 0.8304 0.4448 1.0000 Uiso R . . . 1 . 
H4573 H 0.9563 0.4660 0.8022 0.4448 1.0000 Uiso R . . . 1 . 
H4581 H 0.9372 0.5637 0.7999 0.2426 1.0000 Uiso R . . . 1 . 
H4582 H 0.8850 0.5696 0.7934 0.2426 1.0000 Uiso R . . . 1 . 
H4583 H 0.9212 0.5389 0.7796 0.2426 1.0000 Uiso R . . . 1 . 
H4591 H 0.9150 0.5391 0.8443 0.2581 1.0000 Uiso R . . . 1 . 
H4592 H 0.8849 0.4986 0.8521 0.2581 1.0000 Uiso R . . . 1 . 
H4593 H 0.8628 0.5449 0.8377 0.2581 1.0000 Uiso R . . . 1 . 
H4621 H 0.7377 0.3946 0.8885 0.3186 1.0000 Uiso R . . . 1 . 
H4631 H 0.7969 0.4146 0.9106 0.3745 1.0000 Uiso R . . . 1 . 
H4651 H 0.8867 0.3147 0.8873 0.3995 1.0000 Uiso R . . . 1 . 
H4661 H 0.8275 0.2949 0.8651 0.2800 1.0000 Uiso R . . . 1 . 
H4671 H 0.8906 0.4102 0.9476 0.3323 1.0000 Uiso R . . . 1 . 
H4672 H 0.8489 0.3810 0.9496 0.3323 1.0000 Uiso R . . . 1 . 
H4673 H 0.8464 0.4287 0.9325 0.3323 1.0000 Uiso R . . . 1 . 
H4681 H 0.9401 0.4219 0.9079 0.2995 1.0000 Uiso R . . . 1 . 
H4682 H 0.8960 0.4403 0.8928 0.2995 1.0000 Uiso R . . . 1 . 
H4683 H 0.9294 0.4001 0.8852 0.2995 1.0000 Uiso R . . . 1 . 
H4691 H 0.9444 0.3461 0.9350 0.3634 1.0000 Uiso R . . . 1 . 
H4692 H 0.9028 0.3168 0.9369 0.3634 1.0000 Uiso R . . . 1 . 
H4693 H 0.9338 0.3244 0.9123 0.3634 1.0000 Uiso R . . . 1 . 
H4721 H 0.7669 0.1334 0.9553 0.2450 1.0000 Uiso R . . . 1 . 
H4731 H 0.8282 0.1236 0.9827 0.2758 1.0000 Uiso R . . . 1 . 
H4751 H 0.8813 0.0092 0.9563 0.3777 1.0000 Uiso R . . . 1 . 
H4761 H 0.8203 0.0193 0.9287 0.2733 1.0000 Uiso R . . . 1 . 
H4771 H 0.9632 0.0869 0.9924 0.3250 1.0000 Uiso R . . . 1 . 
H4772 H 0.9240 0.1217 0.9797 0.3250 1.0000 Uiso R . . . 1 . 
H4773 H 0.9507 0.0858 0.9651 0.3250 1.0000 Uiso R . . . 1 . 
H4781 H 0.9505 0.0057 1.0048 0.3579 1.0000 Uiso R . . . 1 . 
H4782 H 0.9033 -0.0107 0.9999 0.3579 1.0000 Uiso R . . . 1 . 
H4783 H 0.9378 0.0044 0.9775 0.3579 1.0000 Uiso R . . . 1 . 
H4791 H 0.9076 0.0631 1.0287 0.3589 1.0000 Uiso R . . . 1 . 
H4792 H 0.8682 0.0977 1.0160 0.3589 1.0000 Uiso R . . . 1 . 
H4793 H 0.8605 0.0465 1.0238 0.3589 1.0000 Uiso R . . . 1 . 
H4821 H 0.7820 -0.0616 0.9581 0.1121 1.0000 Uiso R . . . 1 . 
H4831 H 0.8424 -0.0918 0.9851 0.1747 1.0000 Uiso R . . . 1 . 
H4851 H 0.9160 -0.1428 0.9282 0.1834 1.0000 Uiso R . . . 1 . 
H4861 H 0.8555 -0.1132 0.9013 0.1819 1.0000 Uiso R . . . 1 . 
H4871 H 0.9618 -0.1173 1.0008 0.3176 1.0000 Uiso R . . . 1 . 
H4872 H 0.9109 -0.0938 0.9993 0.3176 1.0000 Uiso R . . . 1 . 
H4873 H 0.9476 -0.0805 0.9777 0.3176 1.0000 Uiso R . . . 1 . 
H4881 H 0.9326 -0.1911 1.0072 0.3977 1.0000 Uiso R . . . 1 . 
H4882 H 0.8818 -0.1676 1.0057 0.3977 1.0000 Uiso R . . . 1 . 
H4883 H 0.8998 -0.2019 0.9879 0.3977 1.0000 Uiso R . . . 1 . 
H4891 H 0.9907 -0.1704 0.9731 0.2913 1.0000 Uiso R . . . 1 . 
H4892 H 0.9766 -0.1337 0.9499 0.2913 1.0000 Uiso R . . . 1 . 
H4893 H 0.9579 -0.1812 0.9538 0.2913 1.0000 Uiso R . . . 1 . 
H4921 H 0.9095 -0.2147 0.7992 0.1719 1.0000 Uiso R . . . 1 . 
H4931 H 0.9670 -0.2711 0.8166 0.1985 1.0000 Uiso R . . . 1 . 
H4951 H 0.8710 -0.3252 0.8684 0.1948 1.0000 Uiso R . . . 1 . 
H4961 H 0.8133 -0.2688 0.8510 0.2154 1.0000 Uiso R . . . 1 . 
H4971 H 0.9652 -0.3958 0.8843 0.2912 1.0000 Uiso R . . . 1 . 
H4972 H 0.9291 -0.3558 0.8898 0.2912 1.0000 Uiso R . . . 1 . 
H4973 H 0.9177 -0.3868 0.8714 0.2912 1.0000 Uiso R . . . 1 . 
H4981 H 1.0068 -0.3920 0.8425 0.2963 1.0000 Uiso R . . . 1 . 
H4982 H 0.9969 -0.3493 0.8219 0.2963 1.0000 Uiso R . . . 1 . 
H4983 H 0.9593 -0.3829 0.8297 0.2963 1.0000 Uiso R . . . 1 . 
H4991 H 1.0248 -0.3426 0.8719 0.3741 1.0000 Uiso R . . . 1 . 
H4992 H 0.9888 -0.3025 0.8775 0.3741 1.0000 Uiso R . . . 1 . 
H4993 H 1.0149 -0.2998 0.8513 0.3741 1.0000 Uiso R . . . 1 . 
H5021 H 0.8925 -0.1636 0.6496 0.5320 1.0000 Uiso R . . . 1 . 
H5031 H 0.9635 -0.2037 0.6390 0.3467 1.0000 Uiso R . . . 1 . 
H5051 H 0.8938 -0.3069 0.6261 0.2872 1.0000 Uiso R . . . 1 . 
H5061 H 0.8227 -0.2667 0.6365 0.4882 1.0000 Uiso R . . . 1 . 
H5071 H 1.0489 -0.2684 0.6124 0.6237 1.0000 Uiso R . . . 1 . 
H5072 H 1.0242 -0.2370 0.6303 0.6237 1.0000 Uiso R . . . 1 . 
H5073 H 1.0102 -0.2301 0.6026 0.6237 1.0000 Uiso R . . . 1 . 
H5081 H 1.0048 -0.3258 0.5985 0.4690 1.0000 Uiso R . . . 1 . 
H5082 H 0.9530 -0.3303 0.6076 0.4690 1.0000 Uiso R . . . 1 . 
H5083 H 0.9660 -0.2876 0.5886 0.4690 1.0000 Uiso R . . . 1 . 
H5091 H 1.0273 -0.3380 0.6432 0.4446 1.0000 Uiso R . . . 1 . 
H5092 H 1.0026 -0.3066 0.6611 0.4446 1.0000 Uiso R . . . 1 . 
H5093 H 0.9755 -0.3424 0.6522 0.4446 1.0000 Uiso R . . . 1 . 
H5121 H 0.8623 0.3047 0.5417 0.3102 1.0000 Uiso R . . . 1 . 
H5131 H 0.9371 0.3130 0.5230 0.3358 1.0000 Uiso R . . . 1 . 
H5151 H 0.9483 0.1821 0.5115 0.3301 1.0000 Uiso R . . . 1 . 
H5161 H 0.8734 0.1742 0.5300 0.2722 1.0000 Uiso R . . . 1 . 
H5171 H 1.0307 0.2576 0.4680 0.3613 1.0000 Uiso R . . . 1 . 
H5172 H 0.9792 0.2794 0.4685 0.3613 1.0000 Uiso R . . . 1 . 
H5173 H 0.9902 0.2267 0.4729 0.3613 1.0000 Uiso R . . . 1 . 
H5181 H 1.0489 0.3021 0.4996 0.2823 1.0000 Uiso R . . . 1 . 
H5182 H 1.0194 0.2985 0.5248 0.2823 1.0000 Uiso R . . . 1 . 
H5183 H 0.9975 0.3240 0.5000 0.2823 1.0000 Uiso R . . . 1 . 
H5191 H 1.0668 0.2158 0.5067 0.7471 1.0000 Uiso R . . . 1 . 
H5192 H 1.0372 0.2120 0.5319 0.7471 1.0000 Uiso R . . . 1 . 
H5193 H 1.0262 0.1849 0.5115 0.7471 1.0000 Uiso R . . . 1 . 
H5221 H 0.5872 0.1693 0.9400 0.1556 1.0000 Uiso R . . . 1 . 
H5231 H 0.5108 0.1822 0.9565 0.2138 1.0000 Uiso R . . . 1 . 
H5251 H 0.4996 0.3096 0.9151 0.1590 1.0000 Uiso R . . . 1 . 
H5261 H 0.5759 0.2963 0.8984 0.1563 1.0000 Uiso R . . . 1 . 
H5271 H 0.3856 0.2225 0.9519 0.3380 1.0000 Uiso R . . . 1 . 
H5272 H 0.4308 0.1887 0.9536 0.3380 1.0000 Uiso R . . . 1 . 
H5273 H 0.4159 0.2161 0.9277 0.3380 1.0000 Uiso R . . . 1 . 
H5281 H 0.4157 0.2632 0.9833 0.3525 1.0000 Uiso R . . . 1 . 
H5282 H 0.4643 0.2818 0.9787 0.3525 1.0000 Uiso R . . . 1 . 
H5283 H 0.4610 0.2295 0.9850 0.3525 1.0000 Uiso R . . . 1 . 
H5291 H 0.3925 0.3053 0.9425 0.2710 1.0000 Uiso R . . . 1 . 
H5292 H 0.4410 0.3238 0.9379 0.2710 1.0000 Uiso R . . . 1 . 
H5293 H 0.4227 0.2991 0.9183 0.2710 1.0000 Uiso R . . . 1 . 
H5321 H 0.7209 -0.2758 0.8979 0.3456 1.0000 Uiso R . . 1 1 . 
H5331 H 0.7802 -0.3207 0.9214 0.3209 1.0000 Uiso R . . 1 1 . 
H5351 H 0.8467 -0.2080 0.9205 0.5040 1.0000 Uiso R . . 1 1 . 
H5361 H 0.7874 -0.1632 0.8969 0.3426 1.0000 Uiso R . . 1 1 . 
H5371 H 0.8820 -0.3666 0.9450 0.3771 1.0000 Uiso R . . 1 1 . 
H5372 H 0.8285 -0.3588 0.9413 0.3771 1.0000 Uiso R . . 1 1 . 
H5373 H 0.8634 -0.3511 0.9182 0.3771 1.0000 Uiso R . . 1 1 . 
H5381 H 0.8727 -0.3119 0.9753 0.5242 1.0000 Uiso R . . 1 1 . 
H5382 H 0.8485 -0.2628 0.9675 0.5242 1.0000 Uiso R . . 1 1 . 
H5383 H 0.8193 -0.3041 0.9716 0.5242 1.0000 Uiso R . . 1 1 . 
H5391 H 0.9289 -0.2989 0.9388 0.5211 1.0000 Uiso R . . 1 1 . 
H5392 H 0.9048 -0.2498 0.9310 0.5211 1.0000 Uiso R . . 1 1 . 
H5393 H 0.9104 -0.2834 0.9120 0.5211 1.0000 Uiso R . . 1 1 . 
H5421 H 0.8043 -0.0878 0.5264 0.1217 1.0000 Uiso R . . 2 1 . 
H5431 H 0.7646 -0.1170 0.4975 0.1648 1.0000 Uiso R . . 2 1 . 
H5451 H 0.7464 0.0091 0.4549 0.1587 1.0000 Uiso R . . 2 1 . 
H5461 H 0.7854 0.0384 0.4841 0.1670 1.0000 Uiso R . . 2 1 . 
H5471 H 0.7425 -0.1242 0.4311 0.2228 1.0000 Uiso R . . 2 1 . 
H5472 H 0.7678 -0.1366 0.4562 0.2228 1.0000 Uiso R . . 2 1 . 
H5473 H 0.7851 -0.0992 0.4349 0.2228 1.0000 Uiso R . . 2 1 . 
H5481 H 0.6937 -0.0473 0.4196 0.1898 1.0000 Uiso R . . 2 1 . 
H5482 H 0.7364 -0.0224 0.4234 0.1898 1.0000 Uiso R . . 2 1 . 
H5483 H 0.6892 -0.0129 0.4381 0.1898 1.0000 Uiso R . . 2 1 . 
H5491 H 0.6669 -0.1085 0.4545 0.2142 1.0000 Uiso R . . 2 1 . 
H5492 H 0.6922 -0.1209 0.4797 0.2142 1.0000 Uiso R . . 2 1 . 
H5493 H 0.6624 -0.0741 0.4731 0.2142 1.0000 Uiso R . . 2 1 . 
H5521 H 0.8303 0.0967 0.4545 0.1755 1.0000 Uiso R . . 3 1 . 
H5531 H 0.7913 0.0823 0.4207 0.1860 1.0000 Uiso R . . 3 1 . 
H5551 H 0.6844 0.1761 0.4344 0.1827 1.0000 Uiso R . . 3 1 . 
H5561 H 0.7234 0.1908 0.4683 0.1747 1.0000 Uiso R . . 3 1 . 
H5571 H 0.7222 0.1250 0.3629 0.2435 1.0000 Uiso R . . 3 1 . 
H5572 H 0.7677 0.1136 0.3777 0.2435 1.0000 Uiso R . . 3 1 . 
H5573 H 0.7420 0.1626 0.3742 0.2435 1.0000 Uiso R . . 3 1 . 
H5581 H 0.6860 0.0601 0.3921 0.3204 1.0000 Uiso R . . 3 1 . 
H5582 H 0.7315 0.0488 0.4068 0.3204 1.0000 Uiso R . . 3 1 . 
H5583 H 0.6838 0.0581 0.4210 0.3204 1.0000 Uiso R . . 3 1 . 
H5591 H 0.6444 0.1401 0.3863 0.3696 1.0000 Uiso R . . 3 1 . 
H5592 H 0.6642 0.1778 0.3976 0.3696 1.0000 Uiso R . . 3 1 . 
H5593 H 0.6422 0.1381 0.4153 0.3696 1.0000 Uiso R . . 3 1 . 
H5621 H 0.6946 0.2953 0.4687 0.2632 1.0000 Uiso R . . 4 1 . 
H5631 H 0.6440 0.3036 0.4357 0.2267 1.0000 Uiso R . . 4 1 . 
H5651 H 0.5585 0.2209 0.4800 0.3785 1.0000 Uiso R . . 4 1 . 
H5661 H 0.6091 0.2125 0.5131 0.3790 1.0000 Uiso R . . 4 1 . 
H5671 H 0.5700 0.2750 0.3961 0.3331 1.0000 Uiso R . . 4 1 . 
H5672 H 0.6082 0.2972 0.4072 0.3331 1.0000 Uiso R . . 4 1 . 
H5673 H 0.6114 0.2445 0.4094 0.3331 1.0000 Uiso R . . 4 1 . 
H5681 H 0.5142 0.2307 0.4237 0.3902 1.0000 Uiso R . . 4 1 . 
H5682 H 0.5173 0.2252 0.4527 0.3902 1.0000 Uiso R . . 4 1 . 
H5683 H 0.5556 0.2001 0.4371 0.3902 1.0000 Uiso R . . 4 1 . 
H5691 H 0.5093 0.3164 0.4200 0.3244 1.0000 Uiso R . . 4 1 . 
H5692 H 0.5475 0.3385 0.4311 0.3244 1.0000 Uiso R . . 4 1 . 
H5693 H 0.5124 0.3109 0.4490 0.3244 1.0000 Uiso R . . 4 1 . 
H5721 H 0.8307 0.4135 0.5192 0.7591 1.0000 Uiso R . . 5 1 . 
H5731 H 0.8870 0.4291 0.4864 1.0853 1.0000 Uiso R . . 5 1 . 
H5751 H 0.8054 0.3868 0.4388 0.4582 1.0000 Uiso R . . 5 1 . 
H5761 H 0.7493 0.3714 0.4715 0.2740 1.0000 Uiso R . . 5 1 . 
H5771 H 0.9602 0.4226 0.4349 0.5767 1.0000 Uiso R . . 5 1 . 
H5772 H 0.9370 0.4378 0.4592 0.5767 1.0000 Uiso R . . 5 1 . 
H5773 H 0.9448 0.3863 0.4573 0.5767 1.0000 Uiso R . . 5 1 . 
H5781 H 0.8999 0.4750 0.4093 0.8040 1.0000 Uiso R . . 5 1 . 
H5782 H 0.8767 0.4901 0.4336 0.8040 1.0000 Uiso R . . 5 1 . 
H5783 H 0.8472 0.4708 0.4158 0.8040 1.0000 Uiso R . . 5 1 . 
H5791 H 0.9124 0.3911 0.4061 0.7007 1.0000 Uiso R . . 5 1 . 
H5792 H 0.8970 0.3548 0.4285 0.7007 1.0000 Uiso R . . 5 1 . 
H5793 H 0.8597 0.3869 0.4126 0.7007 1.0000 Uiso R . . 5 1 . 
H5821 H 0.7458 0.5639 0.5840 0.3988 1.0000 Uiso R . . 6 1 . 
H5831 H 0.6898 0.6214 0.5660 0.5389 1.0000 Uiso R . . 6 1 . 
H5851 H 0.6571 0.5392 0.5193 0.2503 1.0000 Uiso R . . 6 1 . 
H5861 H 0.7131 0.4818 0.5373 0.2996 1.0000 Uiso R . . 6 1 . 
H5871 H 0.5701 0.6571 0.5410 0.7488 1.0000 Uiso R . . 6 1 . 
H5872 H 0.6063 0.6435 0.5618 0.7488 1.0000 Uiso R . . 6 1 . 
H5873 H 0.5785 0.6067 0.5545 0.7488 1.0000 Uiso R . . 6 1 . 
H5881 H 0.6300 0.6902 0.5116 0.5461 1.0000 Uiso R . . 6 1 . 
H5882 H 0.6662 0.6767 0.5324 0.5461 1.0000 Uiso R . . 6 1 . 
H5883 H 0.6767 0.6611 0.5065 0.5461 1.0000 Uiso R . . 6 1 . 
H5891 H 0.5862 0.6321 0.5001 0.4616 1.0000 Uiso R . . 6 1 . 
H5892 H 0.6328 0.6030 0.4951 0.4616 1.0000 Uiso R . . 6 1 . 
H5893 H 0.5946 0.5818 0.5137 0.4616 1.0000 Uiso R . . 6 1 . 
H5921 H 0.7895 0.4707 0.7169 0.1945 1.0000 Uiso R . . 7 1 . 
H5931 H 0.8487 0.5178 0.7174 0.1881 1.0000 Uiso R . . 7 1 . 
H5951 H 0.7569 0.6293 0.6968 0.3506 1.0000 Uiso R . . 7 1 . 
H5961 H 0.6979 0.5821 0.6960 0.2682 1.0000 Uiso R . . 7 1 . 
H5971 H 0.9195 0.6008 0.7075 0.3306 1.0000 Uiso R . . 7 1 . 
H5972 H 0.8972 0.5577 0.7213 0.3306 1.0000 Uiso R . . 7 1 . 
H5973 H 0.8993 0.5690 0.6921 0.3306 1.0000 Uiso R . . 7 1 . 
H5981 H 0.8695 0.6674 0.6850 0.3919 1.0000 Uiso R . . 7 1 . 
H5982 H 0.8158 0.6657 0.6851 0.3919 1.0000 Uiso R . . 7 1 . 
H5983 H 0.8493 0.6356 0.6696 0.3919 1.0000 Uiso R . . 7 1 . 
H5991 H 0.8661 0.6485 0.7312 0.3013 1.0000 Uiso R . . 7 1 . 
H5992 H 0.8440 0.6054 0.7451 0.3013 1.0000 Uiso R . . 7 1 . 
H5993 H 0.8125 0.6468 0.7314 0.3013 1.0000 Uiso R . . 7 1 . 
H6021 H 0.6431 0.5199 0.8827 0.4270 1.0000 Uiso R . . 8 1 . 
H6031 H 0.5763 0.5704 0.8874 0.3405 1.0000 Uiso R . . 8 1 . 
H6051 H 0.5180 0.5284 0.8304 0.2465 1.0000 Uiso R . . 8 1 . 
H6061 H 0.5850 0.4780 0.8258 0.2305 1.0000 Uiso R . . 8 1 . 
H6071 H 0.4727 0.6317 0.8872 0.5908 1.0000 Uiso R . . 8 1 . 
H6072 H 0.5029 0.5886 0.9001 0.5908 1.0000 Uiso R . . 8 1 . 
H6073 H 0.5267 0.6276 0.8828 0.5908 1.0000 Uiso R . . 8 1 . 
H6081 H 0.4630 0.6475 0.8393 0.4935 1.0000 Uiso R . . 8 1 . 
H6082 H 0.5170 0.6434 0.8349 0.4935 1.0000 Uiso R . . 8 1 . 
H6083 H 0.4875 0.6128 0.8233 0.4935 1.0000 Uiso R . . 8 1 . 
H6091 H 0.4254 0.5826 0.8687 0.4710 1.0000 Uiso R . . 8 1 . 
H6092 H 0.4557 0.5394 0.8815 0.4710 1.0000 Uiso R . . 8 1 . 
H6093 H 0.4500 0.5478 0.8527 0.4710 1.0000 Uiso R . . 8 1 . 
H6121 H 0.6667 0.3463 0.9719 0.4295 1.0000 Uiso R . . 9 1 . 
H6131 H 0.7106 0.3801 0.9969 0.4149 1.0000 Uiso R . . 9 1 . 
H6151 H 0.7393 0.4769 0.9368 0.2854 1.0000 Uiso R . . 9 1 . 
H6161 H 0.6952 0.4433 0.9118 0.3680 1.0000 Uiso R . . 9 1 . 
H6171 H 0.8101 0.4303 1.0102 0.4432 1.0000 Uiso R . . 9 1 . 
H6172 H 0.7756 0.3941 1.0104 0.4432 1.0000 Uiso R . . 9 1 . 
H6173 H 0.8128 0.4026 0.9884 0.4432 1.0000 Uiso R . . 9 1 . 
H6181 H 0.7427 0.4891 1.0143 0.4614 1.0000 Uiso R . . 9 1 . 
H6182 H 0.7082 0.4528 1.0144 0.4614 1.0000 Uiso R . . 9 1 . 
H6183 H 0.7035 0.4981 0.9951 0.4614 1.0000 Uiso R . . 9 1 . 
H6191 H 0.8038 0.5053 0.9782 0.3240 1.0000 Uiso R . . 9 1 . 
H6192 H 0.7647 0.5143 0.9590 0.3240 1.0000 Uiso R . . 9 1 . 
H6193 H 0.8065 0.4777 0.9563 0.3240 1.0000 Uiso R . . 9 1 . 
H6221 H 0.8375 0.2018 0.9491 0.3318 1.0000 Uiso R . . . 1 . 
H6231 H 0.8866 0.2099 0.9805 0.2392 1.0000 Uiso R . . . 1 . 
H6251 H 0.7957 0.3127 0.9998 0.3814 1.0000 Uiso R . . . 1 . 
H6261 H 0.7463 0.3045 0.9686 0.3647 1.0000 Uiso R . . . 1 . 
H6271 H 0.9267 0.2257 1.0355 0.2920 1.0000 Uiso R . . . 1 . 
H6272 H 0.8860 0.2003 1.0294 0.2920 1.0000 Uiso R . . . 1 . 
H6273 H 0.9249 0.2131 1.0090 0.2920 1.0000 Uiso R . . . 1 . 
H6281 H 0.8701 0.2853 1.0489 0.3426 1.0000 Uiso R . . . 1 . 
H6282 H 0.8293 0.2599 1.0429 0.3426 1.0000 Uiso R . . . 1 . 
H6283 H 0.8324 0.3106 1.0307 0.3426 1.0000 Uiso R . . . 1 . 
H6291 H 0.9300 0.3035 1.0169 0.3303 1.0000 Uiso R . . . 1 . 
H6292 H 0.8924 0.3288 0.9986 0.3303 1.0000 Uiso R . . . 1 . 
H6293 H 0.9282 0.2909 0.9904 0.3303 1.0000 Uiso R . . . 1 . 
H6321 H 0.6585 0.0860 1.0233 0.2096 1.0000 Uiso R . . . 1 . 
H6331 H 0.7005 0.0700 1.0600 0.1770 1.0000 Uiso R . . . 1 . 
H6351 H 0.7856 0.1666 1.0299 0.2132 1.0000 Uiso R . . . 1 . 
H6361 H 0.7429 0.1831 0.9934 0.1799 1.0000 Uiso R . . . 1 . 
H6371 H 0.8090 0.0489 1.0947 0.2282 1.0000 Uiso R . . . 1 . 
H6372 H 0.7655 0.0385 1.0821 0.2282 1.0000 Uiso R . . . 1 . 
H6373 H 0.8116 0.0466 1.0661 0.2282 1.0000 Uiso R . . . 1 . 
H6381 H 0.7605 0.1135 1.1113 0.2100 1.0000 Uiso R . . . 1 . 
H6382 H 0.7336 0.1517 1.0927 0.2100 1.0000 Uiso R . . . 1 . 
H6383 H 0.7171 0.1032 1.0987 0.2100 1.0000 Uiso R . . . 1 . 
H6391 H 0.8350 0.1257 1.0851 0.2363 1.0000 Uiso R . . . 1 . 
H6392 H 0.8081 0.1639 1.0665 0.2363 1.0000 Uiso R . . . 1 . 
H6393 H 0.8377 0.1237 1.0566 0.2363 1.0000 Uiso R . . . 1 . 
H6421 H 0.7062 -0.0968 0.9914 0.1636 1.0000 Uiso R . . . 1 . 
H6431 H 0.7540 -0.1303 1.0246 0.1906 1.0000 Uiso R . . . 1 . 
H6451 H 0.7642 -0.0048 1.0409 0.1900 1.0000 Uiso R . . . 1 . 
H6461 H 0.7168 0.0283 1.0075 0.1602 1.0000 Uiso R . . . 1 . 
H6471 H 0.8236 -0.1596 1.0725 0.2874 1.0000 Uiso R . . . 1 . 
H6472 H 0.7749 -0.1586 1.0616 0.2874 1.0000 Uiso R . . . 1 . 
H6473 H 0.8188 -0.1529 1.0436 0.2874 1.0000 Uiso R . . . 1 . 
H6481 H 0.7928 -0.0959 1.0950 0.2446 1.0000 Uiso R . . . 1 . 
H6482 H 0.7686 -0.0504 1.0808 0.2446 1.0000 Uiso R . . . 1 . 
H6483 H 0.7442 -0.0948 1.0841 0.2446 1.0000 Uiso R . . . 1 . 
H6491 H 0.8609 -0.0870 1.0672 0.2411 1.0000 Uiso R . . . 1 . 
H6492 H 0.8367 -0.0414 1.0530 0.2411 1.0000 Uiso R . . . 1 . 
H6493 H 0.8561 -0.0801 1.0383 0.2411 1.0000 Uiso R . . . 1 . 
H9121 H 0.7278 -0.4658 0.8415 0.2359 1.0000 Uiso R . . . 2 . 
H9131 H 0.7592 -0.5101 0.8778 0.3746 1.0000 Uiso R . . . 2 . 
H9141 H 0.7937 -0.4756 0.9066 0.4396 1.0000 Uiso R . . . 2 . 
H9151 H 0.7963 -0.3964 0.8985 0.3023 1.0000 Uiso R . . . 2 . 
H9161 H 0.7653 -0.3522 0.8622 0.2893 1.0000 Uiso R . . . 2 . 
H9221 H 0.6411 -0.4190 0.8189 0.2128 1.0000 Uiso R . . . 2 . 
H9231 H 0.6203 -0.4645 0.7913 0.1755 1.0000 Uiso R . . . 2 . 
H9241 H 0.6715 -0.4795 0.7575 0.1646 1.0000 Uiso R . . . 2 . 
H9251 H 0.7436 -0.4492 0.7516 0.2888 1.0000 Uiso R . . . 2 . 
H9261 H 0.7643 -0.4037 0.7792 0.1979 1.0000 Uiso R . . . 2 . 
H9321 H 0.6764 -0.3268 0.8622 0.3134 1.0000 Uiso R . . . 2 . 
H9331 H 0.6107 -0.2739 0.8663 0.2753 1.0000 Uiso R . . . 2 . 
H9341 H 0.5640 -0.2465 0.8319 0.2669 1.0000 Uiso R . . . 2 . 
H9351 H 0.5823 -0.2709 0.7933 0.2179 1.0000 Uiso R . . . 2 . 
H9361 H 0.6480 -0.3236 0.7892 0.2618 1.0000 Uiso R . . . 2 . 
H9421 H 0.8169 -0.3830 0.8280 0.2185 1.0000 Uiso R . . . 2 . 
H9431 H 0.8787 -0.3446 0.8076 0.2985 1.0000 Uiso R . . . 2 . 
H9441 H 0.8642 -0.2833 0.7743 0.2172 1.0000 Uiso R . . . 2 . 
H9451 H 0.7877 -0.2607 0.7620 0.1924 1.0000 Uiso R . . . 2 . 
H9461 H 0.7259 -0.2991 0.7824 0.2661 1.0000 Uiso R . . . 2 . 
loop_
_atom_site_aniso_label
_atom_site_aniso_U_11
_atom_site_aniso_U_22
_atom_site_aniso_U_33
_atom_site_aniso_U_23
_atom_site_aniso_U_13
_atom_site_aniso_U_12
Ag1 0.0440(11) 0.0855(14) 0.0586(12) -0.0070(10) 0.0000(9) -0.0144(10) 
Ag2 0.0374(10) 0.0752(12) 0.0536(11) -0.0048(9) 0.0006(8) -0.0155(9) 
Ag3 0.0394(10) 0.0763(13) 0.0505(11) -0.0064(9) 0.0024(8) -0.0127(9) 
Ag4 0.0363(10) 0.0947(14) 0.0593(12) -0.0087(10) -0.0010(9) -0.0116(10) 
Ag5 0.0568(12) 0.0919(14) 0.0672(13) -0.0147(11) 0.0031(10) -0.0076(11) 
Ag6 0.0643(13) 0.0924(15) 0.0672(13) -0.0069(11) -0.0120(10) -0.0147(11) 
Ag7 0.0606(12) 0.0876(14) 0.0619(12) -0.0067(10) -0.0051(10) -0.0101(11) 
Ag8 0.0614(12) 0.0932(14) 0.0598(12) -0.0111(10) -0.0068(9) -0.0242(11) 
Ag9 0.0641(13) 0.0941(15) 0.0717(13) -0.0197(11) -0.0089(10) -0.0194(11) 
Ag10 0.0609(12) 0.0858(14) 0.0789(13) -0.0142(11) 0.0028(10) -0.0251(11) 
Ag11 0.0528(12) 0.0877(14) 0.0778(13) -0.0090(11) 0.0007(10) -0.0201(11) 
Ag12 0.0512(12) 0.1002(15) 0.0623(12) -0.0047(11) 0.0082(9) -0.0214(11) 
Ag13 0.0521(12) 0.1038(15) 0.0610(12) -0.0058(11) 0.0098(9) -0.0180(11) 
Ag14 0.0507(12) 0.0955(15) 0.0687(12) -0.0124(11) 0.0035(9) -0.0032(11) 
Ag15 0.0636(13) 0.0983(15) 0.0656(12) -0.0168(11) -0.0043(10) -0.0272(11) 
Ag16 0.0631(12) 0.0955(15) 0.0628(12) -0.0073(10) 0.0060(10) -0.0311(11) 
Ag17 0.0581(12) 0.1011(15) 0.0659(12) -0.0140(11) 0.0082(10) -0.0311(11) 
Ag18 0.0532(12) 0.1002(15) 0.0712(13) -0.0164(11) 0.0101(10) -0.0195(11) 
Ag19 0.0472(12) 0.1002(15) 0.0756(13) -0.0158(11) 0.0101(10) -0.0106(11) 
Ag20 0.0547(12) 0.0911(15) 0.0848(14) -0.0085(11) -0.0057(10) 0.0001(11) 
Ag21 0.0579(12) 0.0938(15) 0.0806(14) -0.0030(11) -0.0026(10) 0.0009(11) 
Ag22 0.0582(12) 0.1056(16) 0.0669(13) -0.0041(11) -0.0113(10) -0.0073(11) 
Ag23 0.0535(12) 0.1177(16) 0.0594(12) -0.0083(11) -0.0091(9) -0.0141(11) 
Ag24 0.0582(12) 0.1072(16) 0.0633(12) -0.0165(11) -0.0048(10) -0.0250(11) 
Ag25 0.0815(15) 0.0982(16) 0.0987(16) -0.0242(13) -0.0145(12) -0.0006(13) 
Ag26 0.0783(14) 0.0876(15) 0.0830(14) 0.0031(12) -0.0061(11) -0.0078(12) 
Ag27 0.135(2) 0.1186(19) 0.0949(17) -0.0275(14) -0.0396(15) 0.0282(16) 
Ag28 0.0824(14) 0.1001(16) 0.0668(13) 0.0048(11) -0.0127(11) -0.0233(12) 
Ag29 0.0689(13) 0.1229(18) 0.0687(13) -0.0282(12) -0.0045(10) -0.0186(13) 
Ag30 0.0903(15) 0.1133(17) 0.0835(15) -0.0153(13) -0.0168(12) -0.0347(14) 
Ag31 0.0786(14) 0.1094(17) 0.0842(14) -0.0299(12) 0.0072(11) -0.0332(13) 
Ag32 0.0876(15) 0.1039(17) 0.1118(17) -0.0265(14) -0.0058(13) -0.0279(14) 
Ag33 0.177(3) 0.143(2) 0.1108(19) -0.0281(16) 0.0276(18) -0.082(2) 
Ag34 0.0769(14) 0.0916(16) 0.1136(17) 0.0012(13) 0.0042(12) -0.0206(13) 
Ag35 0.0803(14) 0.1206(18) 0.0718(14) 0.0057(12) -0.0010(11) -0.0374(13) 
Ag36 0.0828(15) 0.1153(17) 0.0679(13) -0.0019(12) 0.0102(11) -0.0264(13) 
Ag37 0.0639(13) 0.1336(19) 0.0703(13) 0.0005(13) 0.0063(11) -0.0091(13) 
Ag38 0.0682(14) 0.1181(18) 0.1218(18) -0.0236(14) 0.0084(13) -0.0140(13) 
Ag39 0.0946(16) 0.1244(19) 0.0974(16) -0.0079(14) 0.0181(13) 0.0027(15) 
Ag40 0.0822(15) 0.1014(16) 0.1035(16) -0.0306(13) 0.0097(12) -0.0294(13) 
Ag41 0.0917(15) 0.0987(16) 0.0831(14) -0.0072(12) -0.0053(12) -0.0352(13) 
Ag42 0.1173(18) 0.1199(18) 0.0930(16) -0.0278(14) 0.0269(14) -0.0552(15) 
Ag43 0.0782(14) 0.1075(17) 0.0785(14) -0.0078(12) 0.0037(11) -0.0295(13) 
Ag44 0.0696(13) 0.1151(17) 0.0761(14) -0.0202(12) 0.0081(11) -0.0259(12) 
Ag45 0.0808(14) 0.1049(16) 0.0785(14) -0.0221(12) 0.0152(11) -0.0189(13) 
Ag46 0.0763(14) 0.1048(16) 0.0857(15) -0.0234(12) 0.0042(11) -0.0019(13) 
Ag47 0.0858(15) 0.1008(17) 0.1059(16) -0.0229(13) 0.0010(13) 0.0016(13) 
Ag48 0.125(2) 0.148(2) 0.0999(18) -0.0135(16) -0.0104(15) 0.0307(18) 
Ag49 0.0882(15) 0.0921(16) 0.0991(16) 0.0049(13) -0.0163(12) -0.0027(13) 
Ag50 0.0778(14) 0.1172(17) 0.0686(13) 0.0064(12) -0.0068(11) 0.0019(13) 
Ag51 0.0823(15) 0.135(2) 0.0848(15) -0.0111(14) -0.0227(12) -0.0100(14) 
Ag52 0.0739(14) 0.149(2) 0.0599(13) 0.0001(13) -0.0075(11) -0.0345(14) 
Ag53 0.0819(15) 0.1265(18) 0.0904(15) -0.0319(13) -0.0123(12) -0.0203(14) 
Ag54 0.149(2) 0.129(2) 0.1155(19) -0.0143(16) -0.0357(16) -0.0535(18) 
Ag55 0.135(2) 0.1066(18) 0.124(2) -0.0257(15) 0.0106(16) -0.0206(16) 
Ag56 0.168(2) 0.1014(18) 0.1042(18) -0.0060(14) 0.0043(17) -0.0405(17) 
Ag57 0.140(2) 0.218(3) 0.120(2) 0.050(2) -0.0126(18) -0.059(2) 
Ag58 0.158(2) 0.154(2) 0.0952(17) -0.0262(16) 0.0229(16) -0.051(2) 
Ag59 0.1087(17) 0.132(2) 0.0760(14) -0.0208(13) 0.0044(13) -0.0326(15) 
Ag60 0.1028(18) 0.204(3) 0.0908(17) -0.0489(17) 0.0138(14) -0.0550(18) 
Ag61 0.158(2) 0.133(2) 0.1000(18) -0.0410(16) 0.0223(16) -0.0308(19) 
Ag62 0.141(2) 0.0957(18) 0.131(2) -0.0164(15) 0.0066(17) -0.0202(16) 
Ag63 0.144(2) 0.1075(19) 0.176(3) -0.0153(18) -0.0281(19) -0.0137(18) 
Ag64 0.209(3) 0.154(2) 0.0966(19) 0.0115(17) 0.0236(19) 0.010(2) 
Ag65 0.0952(18) 0.242(3) 0.0803(17) -0.0108(18) -0.0031(14) -0.009(2) 
Ag66 0.139(2) 0.183(3) 0.118(2) 0.0129(19) 0.0289(18) -0.005(2) 
Ag67 0.182(3) 0.194(3) 0.161(3) -0.035(2) 0.009(2) -0.022(3) 
Ag68 0.132(2) 0.169(3) 0.121(2) -0.0487(19) 0.0091(17) -0.030(2) 
Ag69 0.235(4) 0.227(4) 0.273(5) -0.022(4) -0.008(4) -0.084(4) 
Ag70 0.281(4) 0.225(4) 0.112(2) -0.033(2) 0.002(3) -0.088(3) 
Ag71 0.164(3) 0.187(3) 0.0897(18) -0.0371(18) -0.0078(17) -0.020(2) 
Ag72 0.1042(19) 0.178(3) 0.132(2) -0.0642(19) -0.0143(16) -0.0209(18) 
Ag73 0.105(2) 0.264(4) 0.141(2) 0.072(2) -0.0268(18) -0.051(2) 
Ag74 0.238(4) 0.268(4) 0.145(3) -0.002(3) -0.023(3) -0.062(4) 
Ag75 0.241(4) 0.227(4) 0.252(4) 0.003(4) 0.064(4) -0.033(4) 
Ag76 0.166(3) 0.180(3) 0.206(3) -0.003(3) -0.001(3) -0.028(3) 
Ag77 0.0430(11) 0.0905(14) 0.0552(11) -0.0045(10) -0.0026(9) -0.0118(10) 
Ag78 0.0398(11) 0.0837(13) 0.0599(12) -0.0099(10) 0.0017(9) -0.0100(10) 
Ag79 0.0394(11) 0.0797(13) 0.0560(11) -0.0103(10) 0.0025(9) -0.0165(10) 
Ag80 0.0430(11) 0.0875(13) 0.0497(11) -0.0082(10) -0.0019(8) -0.0166(10) 
Ag81 0.0428(11) 0.0876(14) 0.0530(11) -0.0095(10) -0.0003(9) -0.0185(10) 
Ag82 0.0390(10) 0.0796(13) 0.0530(11) -0.0036(9) 0.0002(8) -0.0118(10) 
Ag83 0.0394(10) 0.0738(13) 0.0549(11) -0.0070(9) -0.0011(9) -0.0107(9) 
Ag84 0.0412(11) 0.0721(12) 0.0552(11) -0.0098(9) -0.0001(9) -0.0173(9) 
Ag85 0.0408(11) 0.0764(13) 0.0494(11) -0.0069(9) 0.0008(8) -0.0159(10) 
Ag86 0.0388(10) 0.0789(13) 0.0482(11) -0.0054(9) 0.0002(8) -0.0131(9) 
Ag87 0.0406(11) 0.0831(13) 0.0569(11) -0.0072(10) -0.0001(9) -0.0156(10) 
Ag88 0.0433(11) 0.0775(13) 0.0601(12) -0.0086(10) 0.0008(9) -0.0157(10) 
Ag89 0.0431(11) 0.0773(13) 0.0556(11) -0.0091(9) -0.0020(9) -0.0151(10) 
Ag90 0.0406(11) 0.0778(13) 0.0539(11) -0.0082(9) -0.0008(9) -0.0088(10) 
Ag91 0.0421(11) 0.0796(13) 0.0526(11) -0.0074(9) 0.0009(8) -0.0143(10) 
Ag92 0.0513(11) 0.0853(14) 0.0568(12) 0.0010(10) -0.0044(9) -0.0125(10) 
Ag93 0.0470(11) 0.0876(14) 0.0633(12) -0.0037(10) 0.0009(9) -0.0113(10) 
Ag94 0.0481(11) 0.0756(13) 0.0645(12) -0.0139(10) 0.0048(9) -0.0105(10) 
Ag95 0.0437(11) 0.0779(13) 0.0570(11) -0.0109(10) 0.0023(9) -0.0143(10) 
Ag96 0.0473(11) 0.0826(13) 0.0502(11) -0.0101(9) 0.0028(9) -0.0161(10) 
Ag97 0.0464(11) 0.0838(13) 0.0563(12) -0.0087(10) 0.0005(9) -0.0170(10) 
Ag98 0.0525(11) 0.0803(13) 0.0563(11) -0.0108(10) 0.0005(9) -0.0195(10) 
Ag99 0.0489(11) 0.0871(14) 0.0549(11) -0.0081(10) 0.0010(9) -0.0171(10) 
Ag100 0.0490(11) 0.0916(14) 0.0496(11) -0.0097(10) -0.0010(9) -0.0171(10) 
Ag101 0.0433(11) 0.0913(14) 0.0545(11) -0.0026(10) -0.0026(9) -0.0111(10) 
Ag102 0.0516(11) 0.0789(13) 0.0586(12) 0.0018(10) 0.0024(9) -0.0183(10) 
Ag103 0.0469(11) 0.0791(13) 0.0636(12) -0.0067(10) 0.0042(9) -0.0131(10) 
Ag104 0.0529(11) 0.0791(13) 0.0629(12) -0.0125(10) 0.0018(9) -0.0191(10) 
Ag105 0.0439(11) 0.0774(13) 0.0585(12) -0.0125(10) 0.0002(9) -0.0148(10) 
Ag106 0.0500(11) 0.0781(13) 0.0513(11) -0.0084(9) 0.0004(9) -0.0166(10) 
Ag107 0.0512(11) 0.0787(13) 0.0531(11) -0.0106(10) 0.0020(9) -0.0159(10) 
Ag108 0.0528(11) 0.0768(13) 0.0601(12) -0.0110(10) -0.0010(9) -0.0124(10) 
Ag109 0.0476(11) 0.0815(13) 0.0555(11) -0.0084(10) 0.0016(9) -0.0129(10) 
Ag110 0.0482(11) 0.0865(13) 0.0490(11) -0.0118(10) 0.0024(9) -0.0140(10) 
Ag111 0.0394(11) 0.0860(13) 0.0554(11) -0.0020(10) 0.0023(9) -0.0148(10) 
Ag112 0.0882(15) 0.0934(15) 0.0694(13) 0.0042(11) 0.0008(11) -0.0216(12) 
Ag113 0.0648(12) 0.0819(14) 0.0646(12) 0.0007(10) 0.0007(10) -0.0109(11) 
Ag114 0.0605(12) 0.0781(14) 0.0752(13) -0.0092(10) 0.0037(10) -0.0114(11) 
Ag115 0.0821(14) 0.0826(14) 0.0773(13) -0.0202(11) 0.0048(11) -0.0191(12) 
Ag116 0.0498(11) 0.0794(13) 0.0664(12) -0.0186(10) 0.0009(9) -0.0134(10) 
Ag117 0.0534(11) 0.0841(14) 0.0536(11) -0.0147(10) 0.0033(9) -0.0165(10) 
Ag118 0.0747(13) 0.0956(15) 0.0516(11) -0.0106(10) -0.0012(10) -0.0206(12) 
Ag119 0.0606(12) 0.0825(13) 0.0504(11) -0.0050(10) -0.0016(9) -0.0183(10) 
Ag120 0.0629(12) 0.0760(13) 0.0584(12) -0.0069(10) -0.0022(9) -0.0156(10) 
Ag121 0.0852(14) 0.0899(15) 0.0785(14) -0.0122(11) -0.0022(11) -0.0165(12) 
Ag122 0.0589(12) 0.0794(13) 0.0673(12) -0.0132(10) 0.0007(10) -0.0160(11) 
Ag123 0.0606(12) 0.0911(14) 0.0586(12) -0.0147(10) 0.0014(9) -0.0132(11) 
Ag124 0.0771(14) 0.1116(16) 0.0544(12) -0.0153(11) 0.0003(10) -0.0180(12) 
Ag125 0.0529(12) 0.0991(15) 0.0555(12) -0.0059(10) 0.0003(9) -0.0149(11) 
Ag126 0.0521(11) 0.0860(14) 0.0556(11) 0.0021(10) -0.0024(9) -0.0142(10) 
Ag127 0.0448(11) 0.0939(14) 0.0649(12) -0.0063(11) 0.0010(9) -0.0046(10) 
Ag128 0.0497(11) 0.0923(14) 0.0609(12) -0.0112(10) -0.0068(9) -0.0080(10) 
Ag129 0.0506(11) 0.0904(14) 0.0646(12) -0.0091(10) -0.0068(9) -0.0189(11) 
Ag130 0.0491(12) 0.0929(14) 0.0681(12) -0.0094(10) 0.0019(9) -0.0240(11) 
Ag131 0.0449(11) 0.0894(14) 0.0648(12) -0.0098(10) 0.0037(9) -0.0142(10) 
Ag132 0.0499(12) 0.1065(16) 0.0652(12) -0.0086(11) -0.0047(9) -0.0258(11) 
Ag133 0.0488(12) 0.1075(16) 0.0670(12) -0.0177(11) 0.0064(9) -0.0299(11) 
Ag134 0.0419(11) 0.1023(15) 0.0730(13) -0.0126(11) 0.0060(9) -0.0159(11) 
Ag135 0.0455(11) 0.1059(16) 0.0723(13) -0.0080(11) -0.0022(10) -0.0062(11) 
Ag136 0.0468(11) 0.1068(16) 0.0674(13) -0.0082(11) -0.0090(9) -0.0087(11) 
S1 0.060(4) 0.088(4) 0.075(4) -0.017(3) -0.008(3) -0.023(4) 
S2 0.057(4) 0.095(5) 0.069(4) -0.005(3) -0.005(3) -0.012(4) 
S3 0.056(4) 0.088(4) 0.075(4) -0.001(4) -0.007(3) -0.013(3) 
S4 0.060(4) 0.089(4) 0.059(4) -0.002(3) -0.004(3) -0.004(3) 
S5 0.055(4) 0.101(5) 0.076(4) -0.012(4) 0.007(3) -0.018(4) 
S6 0.059(4) 0.113(5) 0.074(4) -0.014(4) -0.008(3) -0.001(4) 
S7 0.061(4) 0.113(5) 0.077(4) -0.016(4) 0.015(3) -0.028(4) 
S8 0.069(4) 0.104(5) 0.067(4) -0.019(4) 0.003(3) -0.030(4) 
S9 0.049(4) 0.120(5) 0.074(4) -0.008(4) -0.015(3) -0.028(4) 
S10 0.061(4) 0.110(5) 0.081(4) -0.007(4) -0.022(3) -0.005(4) 
S11 0.084(4) 0.106(5) 0.090(5) -0.026(4) 0.006(4) -0.045(4) 
S12 0.072(4) 0.102(5) 0.071(4) -0.013(4) -0.008(3) -0.017(4) 
S13 0.085(4) 0.105(5) 0.080(4) -0.013(4) -0.009(4) -0.023(4) 
S14 0.120(5) 0.088(5) 0.084(5) -0.006(4) -0.017(4) -0.008(4) 
S15 0.077(4) 0.113(5) 0.079(4) -0.001(4) -0.016(4) 0.000(4) 
S16 0.079(4) 0.107(5) 0.071(4) -0.018(4) 0.008(4) -0.011(4) 
S17 0.064(4) 0.123(5) 0.079(4) -0.009(4) 0.009(3) -0.017(4) 
S18 0.060(4) 0.116(5) 0.064(4) -0.005(4) 0.007(3) -0.021(4) 
S19 0.081(4) 0.112(5) 0.088(5) -0.005(4) 0.012(4) -0.027(4) 
S20 0.105(5) 0.105(5) 0.094(5) -0.022(4) 0.012(4) -0.043(4) 
S21 0.090(5) 0.108(5) 0.099(5) -0.022(4) 0.004(4) 0.002(4) 
S22 0.062(4) 0.105(5) 0.073(4) -0.025(4) 0.011(3) -0.028(4) 
S23 0.066(4) 0.115(5) 0.080(4) -0.016(4) 0.017(3) -0.028(4) 
S24 0.083(5) 0.111(5) 0.077(4) -0.015(4) 0.018(4) -0.022(4) 
S25 0.078(4) 0.105(5) 0.086(4) -0.013(4) 0.001(4) -0.024(4) 
S26 0.085(5) 0.107(5) 0.076(4) -0.019(4) -0.008(4) -0.032(4) 
S27 0.079(4) 0.129(5) 0.091(5) -0.018(4) -0.001(4) -0.030(4) 
S28 0.067(4) 0.132(6) 0.069(4) -0.006(4) -0.017(3) -0.022(4) 
S29 0.083(5) 0.119(5) 0.072(4) 0.011(4) -0.011(4) -0.004(4) 
S30 0.093(5) 0.106(5) 0.102(5) -0.012(4) -0.008(4) 0.016(4) 
S31 0.134(6) 0.112(6) 0.118(6) -0.021(5) 0.015(5) -0.034(5) 
S32 0.073(4) 0.135(6) 0.092(5) -0.037(4) 0.009(4) -0.033(4) 
S33 0.069(4) 0.120(5) 0.080(4) -0.026(4) 0.006(4) -0.018(4) 
S34 0.119(5) 0.126(6) 0.100(5) -0.001(5) -0.022(4) -0.031(5) 
S35 0.100(5) 0.115(5) 0.086(5) -0.007(4) -0.018(4) -0.029(4) 
S36 0.106(5) 0.112(5) 0.101(5) -0.016(4) 0.004(4) -0.004(5) 
S37 0.098(5) 0.132(6) 0.107(5) -0.034(5) 0.001(4) -0.012(5) 
S38 0.073(4) 0.148(6) 0.068(4) 0.007(4) 0.007(4) -0.028(4) 
S39 0.092(5) 0.140(6) 0.069(4) 0.011(4) -0.001(4) -0.033(4) 
S40 0.119(6) 0.120(6) 0.121(6) -0.018(5) 0.005(5) -0.001(5) 
S41 0.076(4) 0.122(5) 0.096(5) -0.035(4) 0.008(4) -0.019(4) 
S42 0.078(4) 0.128(5) 0.086(4) -0.041(4) 0.010(4) -0.027(4) 
S43 0.133(6) 0.123(6) 0.095(5) -0.013(4) -0.002(5) -0.037(5) 
S44 0.108(5) 0.111(5) 0.100(5) -0.006(4) -0.011(4) -0.048(4) 
S45 0.087(5) 0.105(5) 0.110(5) -0.030(4) 0.007(4) -0.029(4) 
S46 0.112(5) 0.146(6) 0.133(5) -0.062(5) -0.009(5) -0.016(5) 
S47 0.071(4) 0.157(6) 0.076(4) 0.014(4) -0.005(4) -0.027(4) 
S48 0.090(5) 0.161(6) 0.076(5) 0.014(4) -0.010(4) -0.001(5) 
S49 0.112(5) 0.100(5) 0.140(6) -0.008(5) -0.012(5) -0.010(5) 
S50 0.189(8) 0.134(7) 0.146(7) -0.017(6) 0.024(7) -0.039(7) 
S51 0.137(6) 0.147(6) 0.089(5) -0.029(4) 0.004(4) -0.053(5) 
S52 0.128(6) 0.180(6) 0.120(5) -0.027(5) 0.022(5) -0.027(5) 
S53 0.219(9) 0.161(8) 0.195(9) -0.005(8) 0.013(8) 0.016(8) 
S54 0.076(5) 0.194(8) 0.105(6) -0.062(5) 0.000(4) -0.035(5) 
S55 0.126(6) 0.207(8) 0.101(6) -0.047(6) -0.016(5) -0.024(6) 
S56 0.227(9) 0.208(9) 0.128(7) -0.037(7) -0.020(7) -0.037(8) 
S57 0.244(9) 0.217(9) 0.196(8) -0.006(8) 0.026(8) -0.070(8) 
S58 0.211(9) 0.205(9) 0.196(9) 0.036(8) -0.008(8) -0.049(8) 
S59 0.128(6) 0.130(6) 0.131(6) -0.027(5) 0.003(5) -0.038(6) 
S60 0.174(8) 0.173(8) 0.140(7) -0.027(6) 0.015(6) -0.021(7) 
S61 0.199(9) 0.203(9) 0.182(9) -0.023(8) 0.013(8) -0.029(8) 
S62 0.262(10) 0.252(10) 0.170(9) -0.025(9) -0.037(9) -0.048(10) 
S63 0.163(8) 0.277(10) 0.118(7) 0.029(7) -0.026(6) -0.068(8) 
S64 0.073(5) 0.260(9) 0.073(5) 0.006(6) -0.010(4) -0.032(6) 

_refine_ls_extinction_method 
    'None'
_oxford_refine_ls_scale 3.022(4) 

loop_
    _oxford_twin_element_scale_factors
        0.9877(13) 
        0.0123(13) 
loop_
 _geom_bond_atom_site_label_1
 _geom_bond_site_symmetry_1
 _geom_bond_atom_site_label_2
 _geom_bond_site_symmetry_2
 _geom_bond_distance
 _geom_bond_publ_flag
Ag1 . Ag2 . 2.779(2)    yes
Ag1 . Ag87 . 2.838(2)    yes
Ag1 . Ag88 . 2.834(3)    yes
Ag1 . Ag89 . 2.840(2)    yes
Ag1 . Ag90 . 2.805(2)    yes
Ag1 . Ag91 . 2.845(2)    yes
Ag1 . Ag127 . 2.860(3)    yes
Ag1 . Ag128 . 2.842(3)    yes
Ag1 . Ag129 . 2.846(3)    yes
Ag1 . Ag130 . 2.827(3)    yes
Ag1 . Ag131 . 2.846(2)    yes
Ag2 . Ag3 . 2.811(2)    yes
Ag2 . Ag82 . 2.838(2)    yes
Ag2 . Ag83 . 2.830(2)    yes
Ag2 . Ag84 . 2.831(2)    yes
Ag2 . Ag85 . 2.828(2)    yes
Ag2 . Ag86 . 2.833(2)    yes
Ag2 . Ag87 . 2.872(2)    yes
Ag2 . Ag88 . 2.876(2)    yes
Ag2 . Ag89 . 2.898(2)    yes
Ag2 . Ag90 . 2.876(2)    yes
Ag2 . Ag91 . 2.892(2)    yes
Ag3 . Ag4 . 2.767(2)    yes
Ag3 . Ag77 . 2.871(2)    yes
Ag3 . Ag78 . 2.867(2)    yes
Ag3 . Ag79 . 2.884(2)    yes
Ag3 . Ag80 . 2.871(2)    yes
Ag3 . Ag81 . 2.893(2)    yes
Ag3 . Ag82 . 2.827(2)    yes
Ag3 . Ag83 . 2.830(2)    yes
Ag3 . Ag84 . 2.850(2)    yes
Ag3 . Ag85 . 2.835(2)    yes
Ag3 . Ag86 . 2.831(2)    yes
Ag4 . Ag77 . 2.823(2)    yes
Ag4 . Ag78 . 2.828(3)    yes
Ag4 . Ag79 . 2.836(2)    yes
Ag4 . Ag80 . 2.806(3)    yes
Ag4 . Ag81 . 2.845(2)    yes
Ag4 . Ag132 . 2.836(3)    yes
Ag4 . Ag133 . 2.853(3)    yes
Ag4 . Ag134 . 2.844(2)    yes
Ag4 . Ag135 . 2.839(3)    yes
Ag4 . Ag136 . 2.845(2)    yes
Ag5 . Ag6 . 2.983(3)    yes
Ag5 . Ag14 . 3.220(3)    yes
Ag5 . Ag25 . 2.970(3)    yes
Ag5 . Ag90 . 2.888(3)    yes
Ag5 . Ag108 . 2.856(2)    yes
Ag5 . Ag109 . 2.905(3)    yes
Ag5 . Ag127 . 2.985(3)    yes
Ag5 . S3 . 2.833(7)    yes
Ag5 . S15 . 2.811(6)    yes
Ag5 . S16 . 2.476(6)    yes
Ag6 . Ag7 . 3.205(3)    yes
Ag6 . Ag26 . 2.965(3)    yes
Ag6 . Ag27 . 3.826(3)    yes
Ag6 . Ag90 . 2.896(3)    yes
Ag6 . Ag107 . 2.941(3)    yes
Ag6 . Ag108 . 2.889(2)    yes
Ag6 . Ag128 . 3.002(3)    yes
Ag6 . S3 . 2.809(6)    yes
Ag6 . S14 . 2.503(7)    yes
Ag6 . S15 . 2.772(8)    yes
Ag7 . Ag8 . 2.987(3)    yes
Ag7 . Ag28 . 3.000(3)    yes
Ag7 . Ag89 . 2.894(2)    yes
Ag7 . Ag106 . 2.873(3)    yes
Ag7 . Ag107 . 2.902(2)    yes
Ag7 . Ag128 . 3.029(2)    yes
Ag7 . S2 . 2.889(7)    yes
Ag7 . S13 . 2.762(7)    yes
Ag7 . S14 . 2.522(7)    yes
Ag8 . Ag29 . 3.040(3)    yes
Ag8 . Ag30 . 4.035(3)    yes
Ag8 . Ag89 . 2.881(2)    yes
Ag8 . Ag105 . 2.899(3)    yes
Ag8 . Ag106 . 2.867(2)    yes
Ag8 . Ag129 . 3.035(2)    yes
Ag8 . S2 . 2.874(6)    yes
Ag8 . S12 . 2.495(8)    yes
Ag8 . S13 . 2.755(7)    yes
Ag9 . Ag10 . 2.964(3)    yes
Ag9 . Ag31 . 2.958(3)    yes
Ag9 . Ag88 . 2.861(3)    yes
Ag9 . Ag104 . 2.850(3)    yes
Ag9 . Ag105 . 2.914(2)    yes
Ag9 . Ag129 . 3.004(3)    yes
Ag9 . S1 . 2.807(6)    yes
Ag9 . S11 . 2.836(8)    yes
Ag9 . S12 . 2.500(6)    yes
Ag10 . Ag32 . 3.023(3)    yes
Ag10 . Ag88 . 2.901(3)    yes
Ag10 . Ag103 . 2.919(3)    yes
Ag10 . Ag104 . 2.875(2)    yes
Ag10 . Ag130 . 3.025(3)    yes
Ag10 . S1 . 2.786(6)    yes
Ag10 . S11 . 2.765(6)    yes
Ag10 . S20 . 2.498(7)    yes
Ag11 . Ag12 . 2.994(3)    yes
Ag11 . Ag34 . 2.921(3)    yes
Ag11 . Ag87 . 2.873(3)    yes
Ag11 . Ag102 . 2.860(2)    yes
Ag11 . Ag103 . 2.945(2)    yes
Ag11 . Ag130 . 3.002(3)    yes
Ag11 . S5 . 2.707(7)    yes
Ag11 . S19 . 2.902(7)    yes
Ag11 . S20 . 2.453(7)    yes
Ag12 . Ag13 . 3.073(3)    yes
Ag12 . Ag35 . 2.929(3)    yes
Ag12 . Ag87 . 2.891(2)    yes
Ag12 . Ag102 . 2.856(3)    yes
Ag12 . Ag111 . 2.866(2)    yes
Ag12 . Ag131 . 3.029(3)    yes
Ag12 . S5 . 2.805(6)    yes
Ag12 . S18 . 2.504(7)    yes
Ag12 . S19 . 2.913(8)    yes
Ag13 . Ag14 . 3.061(3)    yes
Ag13 . Ag37 . 3.009(3)    yes
Ag13 . Ag91 . 2.926(2)    yes
Ag13 . Ag110 . 2.850(2)    yes
Ag13 . Ag111 . 2.912(2)    yes
Ag13 . Ag131 . 3.028(3)    yes
Ag13 . S4 . 2.841(6)    yes
Ag13 . S17 . 2.832(8)    yes
Ag13 . S18 . 2.522(6)    yes
Ag14 . Ag38 . 3.015(3)    yes
Ag14 . Ag91 . 2.923(3)    yes
Ag14 . Ag109 . 2.896(2)    yes
Ag14 . Ag110 . 2.828(3)    yes
Ag14 . Ag127 . 3.054(3)    yes
Ag14 . S4 . 2.884(6)    yes
Ag14 . S16 . 2.469(8)    yes
Ag14 . S17 . 2.820(6)    yes
Ag15 . Ag16 . 2.985(3)    yes
Ag15 . Ag24 . 3.141(3)    yes
Ag15 . Ag40 . 2.963(3)    yes
Ag15 . Ag80 . 2.875(3)    yes
Ag15 . Ag98 . 2.867(2)    yes
Ag15 . Ag99 . 2.924(2)    yes
Ag15 . Ag132 . 2.999(3)    yes
Ag15 . S8 . 2.775(6)    yes
Ag15 . S25 . 2.832(7)    yes
Ag15 . S26 . 2.523(7)    yes
Ag16 . Ag17 . 3.238(3)    yes
Ag16 . Ag41 . 2.932(3)    yes
Ag16 . Ag80 . 2.887(2)    yes
Ag16 . Ag97 . 2.907(2)    yes
Ag16 . Ag98 . 2.863(2)    yes
Ag16 . Ag133 . 3.010(3)    yes
Ag16 . S8 . 2.774(7)    yes
Ag16 . S24 . 2.489(6)    yes
Ag16 . S25 . 2.863(7)    yes
Ag17 . Ag18 . 3.013(3)    yes
Ag17 . Ag43 . 2.959(3)    yes
Ag17 . Ag79 . 2.912(2)    yes
Ag17 . Ag96 . 2.838(2)    yes
Ag17 . Ag97 . 2.907(2)    yes
Ag17 . Ag133 . 3.044(3)    yes
Ag17 . S7 . 2.866(8)    yes
Ag17 . S23 . 2.830(6)    yes
Ag17 . S24 . 2.494(8)    yes
Ag18 . Ag19 . 3.113(3)    yes
Ag18 . Ag44 . 3.005(3)    yes
Ag18 . Ag79 . 2.918(2)    yes
Ag18 . Ag95 . 2.915(2)    yes
Ag18 . Ag96 . 2.836(3)    yes
Ag18 . Ag134 . 3.023(3)    yes
Ag18 . S7 . 2.861(7)    yes
Ag18 . S22 . 2.536(7)    yes
Ag18 . S23 . 2.793(7)    yes
Ag19 . Ag20 . 2.971(3)    yes
Ag19 . Ag46 . 2.990(3)    yes
Ag19 . Ag78 . 2.901(3)    yes
Ag19 . Ag94 . 2.858(2)    yes
Ag19 . Ag95 . 2.884(3)    yes
Ag19 . Ag134 . 3.046(3)    yes
Ag19 . S6 . 2.792(6)    yes
Ag19 . S21 . 2.860(8)    yes
Ag19 . S22 . 2.502(6)    yes
Ag20 . Ag47 . 2.969(3)    yes
Ag20 . Ag78 . 2.890(3)    yes
Ag20 . Ag93 . 2.949(3)    yes
Ag20 . Ag94 . 2.860(3)    yes
Ag20 . Ag135 . 3.010(3)    yes
Ag20 . S6 . 2.689(7)    yes
Ag20 . S21 . 2.874(7)    yes
Ag20 . S30 . 2.453(8)    yes
Ag21 . Ag22 . 2.950(3)    yes
Ag21 . Ag49 . 3.024(3)    yes
Ag21 . Ag77 . 2.900(3)    yes
Ag21 . Ag92 . 2.877(3)    yes
Ag21 . Ag93 . 2.945(3)    yes
Ag21 . Ag135 . 3.035(3)    yes
Ag21 . S10 . 2.784(7)    yes
Ag21 . S29 . 2.784(6)    yes
Ag21 . S30 . 2.458(8)    yes
Ag22 . Ag23 . 3.160(3)    yes
Ag22 . Ag50 . 2.993(3)    yes
Ag22 . Ag51 . 4.037(3)    yes
Ag22 . Ag77 . 2.873(2)    yes
Ag22 . Ag92 . 2.852(3)    yes
Ag22 . Ag101 . 2.889(3)    yes
Ag22 . Ag136 . 3.044(3)    yes
Ag22 . S10 . 2.844(7)    yes
Ag22 . S28 . 2.473(6)    yes
Ag22 . S29 . 2.863(8)    yes
Ag23 . Ag24 . 2.979(3)    yes
Ag23 . Ag52 . 2.992(3)    yes
Ag23 . Ag81 . 2.872(2)    yes
Ag23 . Ag100 . 2.860(3)    yes
Ag23 . Ag101 . 2.923(3)    yes
Ag23 . Ag136 . 3.020(3)    yes
Ag23 . S9 . 2.848(6)    yes
Ag23 . S27 . 2.821(8)    yes
Ag23 . S28 . 2.486(8)    yes
Ag24 . Ag53 . 2.968(3)    yes
Ag24 . Ag81 . 2.876(3)    yes
Ag24 . Ag99 . 2.890(2)    yes
Ag24 . Ag100 . 2.860(2)    yes
Ag24 . Ag132 . 3.039(3)    yes
Ag24 . S9 . 2.889(7)    yes
Ag24 . S26 . 2.518(7)    yes
Ag24 . S27 . 2.863(7)    yes
Ag25 . Ag55 . 3.150(3)    yes
Ag25 . Ag108 . 3.022(3)    yes
Ag25 . Ag121 . 2.882(3)    yes
Ag25 . Ag122 . 2.830(3)    yes
Ag25 . S15 . 2.501(7)    yes
Ag25 . S36 . 2.523(7)    yes
Ag26 . Ag27 . 2.964(3)    yes
Ag26 . Ag56 . 3.136(3)    yes
Ag26 . Ag108 . 2.955(3)    yes
Ag26 . Ag120 . 2.838(3)    yes
Ag26 . Ag121 . 2.845(3)    yes
Ag26 . S15 . 2.485(7)    yes
Ag26 . S35 . 2.515(8)    yes
Ag27 . Ag28 . 3.012(3)    yes
Ag27 . Ag57 . 3.510(4)    yes
Ag27 . Ag107 . 3.437(3)    yes
Ag27 . Ag119 . 2.837(3)    yes
Ag27 . Ag120 . 2.818(3)    yes
Ag27 . S14 . 2.655(9)    yes
Ag27 . S34 . 2.594(7)    yes
Ag27 . S35 . 2.658(7)    yes
Ag28 . Ag58 . 3.053(3)    yes
Ag28 . Ag106 . 2.943(3)    yes
Ag28 . Ag118 . 2.874(3)    yes
Ag28 . Ag119 . 2.836(3)    yes
Ag28 . S13 . 2.547(7)    yes
Ag28 . S34 . 2.527(9)    yes
Ag29 . Ag59 . 3.092(3)    yes
Ag29 . Ag106 . 3.021(3)    yes
Ag29 . Ag117 . 2.856(3)    yes
Ag29 . Ag118 . 2.886(3)    yes
Ag29 . S13 . 2.486(8)    yes
Ag29 . S33 . 2.482(6)    yes
Ag30 . Ag31 . 2.960(3)    yes
Ag30 . Ag60 . 3.091(4)    yes
Ag30 . Ag116 . 2.800(3)    yes
Ag30 . Ag117 . 2.861(3)    yes
Ag30 . S12 . 2.690(7)    yes
Ag30 . S32 . 2.721(7)    yes
Ag30 . S33 . 2.569(7)    yes
Ag31 . Ag61 . 3.176(4)    yes
Ag31 . Ag104 . 3.004(3)    yes
Ag31 . Ag115 . 2.860(3)    yes
Ag31 . Ag116 . 2.830(3)    yes
Ag31 . S11 . 2.495(6)    yes
Ag31 . S32 . 2.496(7)    yes
Ag32 . Ag62 . 3.193(4)    yes
Ag32 . Ag104 . 3.081(3)    yes
Ag32 . Ag114 . 2.860(3)    yes
Ag32 . Ag115 . 2.887(3)    yes
Ag32 . S11 . 2.457(8)    yes
Ag32 . S31 . 2.489(8)    yes
Ag33 . Ag34 . 2.969(4)    yes
Ag33 . Ag113 . 2.793(3)    yes
Ag33 . Ag114 . 2.858(3)    yes
Ag33 . S20 . 2.892(8)    yes
Ag33 . S31 . 2.499(9)    yes
Ag33 . Ag34 . 2.969(4)    yes
Ag33 . Ag113 . 2.793(3)    yes
Ag33 . Ag114 . 2.858(3)    yes
Ag33 . S20 . 2.892(8)    yes
Ag34 . Ag35 . 3.631(3)    yes
Ag34 . Ag63 . 3.079(4)    yes
Ag34 . Ag102 . 2.992(3)    yes
Ag34 . Ag112 . 2.899(3)    yes
Ag34 . Ag113 . 2.852(3)    yes
Ag34 . S19 . 2.482(7)    yes
Ag34 . S20 . 3.215(8)    yes
Ag35 . Ag36 . 3.014(3)    yes
Ag35 . Ag64 . 3.246(4)    yes
Ag35 . Ag102 . 3.087(3)    yes
Ag35 . Ag112 . 2.914(3)    yes
Ag35 . Ag126 . 2.828(3)    yes
Ag35 . S18 . 3.229(7)    yes
Ag35 . S19 . 2.473(7)    yes
Ag35 . S39 . 2.510(7)    yes
Ag36 . Ag37 . 2.974(3)    yes
Ag36 . Ag65 . 3.226(3)    yes
Ag36 . Ag125 . 2.850(3)    yes
Ag36 . Ag126 . 2.839(3)    yes
Ag36 . S18 . 2.843(7)    yes
Ag36 . S38 . 2.601(7)    yes
Ag36 . S39 . 2.596(7)    yes
Ag37 . Ag66 . 3.206(4)    yes
Ag37 . Ag110 . 3.182(3)    yes
Ag37 . Ag124 . 2.924(3)    yes
Ag37 . Ag125 . 2.830(3)    yes
Ag37 . S17 . 2.486(7)    yes
Ag37 . S18 . 3.292(7)    yes
Ag37 . S38 . 2.532(7)    yes
Ag38 . Ag39 . 3.016(3)    yes
Ag38 . Ag67 . 3.099(5)    yes
Ag38 . Ag110 . 3.267(3)    yes
Ag38 . Ag123 . 2.864(3)    yes
Ag38 . Ag124 . 2.911(3)    yes
Ag38 . S17 . 2.466(8)    yes
Ag38 . S37 . 2.490(9)    yes
Ag39 . Ag68 . 3.269(4)    yes
Ag39 . Ag122 . 2.854(3)    yes
Ag39 . Ag123 . 2.861(3)    yes
Ag39 . S16 . 2.764(7)    yes
Ag39 . S36 . 2.647(8)    yes
Ag39 . S37 . 2.578(8)    yes
Ag40 . Ag54 . 3.066(3)    yes
Ag40 . Ag55 . 3.124(4)    yes
Ag40 . Ag98 . 2.979(3)    yes
Ag40 . Ag121 . 2.867(3)    yes
Ag40 . Ag122 . 2.818(3)    yes
Ag40 . S25 . 2.488(6)    yes
Ag40 . S45 . 2.515(7)    yes
Ag41 . Ag42 . 3.035(3)    yes
Ag41 . Ag56 . 3.289(4)    yes
Ag41 . Ag98 . 3.004(3)    yes
Ag41 . Ag120 . 2.834(3)    yes
Ag41 . Ag121 . 2.860(3)    yes
Ag41 . S25 . 2.477(7)    yes
Ag41 . S44 . 2.492(7)    yes
Ag42 . Ag43 . 3.024(3)    yes
Ag42 . Ag57 . 3.208(4)    yes
Ag42 . Ag119 . 2.876(3)    yes
Ag42 . Ag120 . 2.850(3)    yes
Ag42 . S24 . 2.741(7)    yes
Ag42 . S43 . 2.592(8)    yes
Ag42 . S44 . 2.654(9)    yes
Ag43 . Ag58 . 3.282(4)    yes
Ag43 . Ag96 . 3.188(3)    yes
Ag43 . Ag118 . 2.911(3)    yes
Ag43 . Ag119 . 2.849(3)    yes
Ag43 . S23 . 2.491(8)    yes
Ag43 . S43 . 2.476(8)    yes
Ag44 . Ag45 . 2.964(3)    yes
Ag44 . Ag59 . 3.139(3)    yes
Ag44 . Ag96 . 3.196(3)    yes
Ag44 . Ag117 . 2.827(2)    yes
Ag44 . Ag118 . 2.932(3)    yes
Ag44 . S22 . 3.245(7)    yes
Ag44 . S23 . 2.511(7)    yes
Ag44 . S42 . 2.534(7)    yes
Ag45 . Ag46 . 3.093(3)    yes
Ag45 . Ag60 . 3.180(3)    yes
Ag45 . Ag116 . 2.847(3)    yes
Ag45 . Ag117 . 2.872(3)    yes
Ag45 . S22 . 2.815(7)    yes
Ag45 . S41 . 2.582(7)    yes
Ag45 . S42 . 2.626(7)    yes
Ag46 . Ag47 . 3.319(3)    yes
Ag46 . Ag61 . 3.305(4)    yes
Ag46 . Ag94 . 3.009(3)    yes
Ag46 . Ag115 . 2.859(3)    yes
Ag46 . Ag116 . 2.828(3)    yes
Ag46 . S21 . 2.487(7)    yes
Ag46 . S41 . 2.495(7)    yes
Ag47 . Ag48 . 3.153(3)    yes
Ag47 . Ag62 . 3.221(4)    yes
Ag47 . Ag94 . 2.970(3)    yes
Ag47 . Ag114 . 2.903(3)    yes
Ag47 . Ag115 . 2.849(3)    yes
Ag47 . S21 . 2.459(8)    yes
Ag47 . S40 . 2.466(8)    yes
Ag48 . Ag49 . 3.162(4)    yes
Ag48 . Ag113 . 2.894(3)    yes
Ag48 . Ag114 . 2.866(3)    yes
Ag48 . S30 . 2.714(8)    yes
Ag48 . S40 . 2.603(10)    yes
Ag48 . S49 . 2.552(9)    yes
Ag49 . Ag50 . 3.251(3)    yes
Ag49 . Ag63 . 3.227(4)    yes
Ag49 . Ag92 . 2.992(3)    yes
Ag49 . Ag112 . 2.856(3)    yes
Ag49 . Ag113 . 2.880(3)    yes
Ag49 . S29 . 2.426(8)    yes
Ag49 . S49 . 2.452(7)    yes
Ag50 . Ag51 . 3.011(3)    yes
Ag50 . Ag64 . 3.321(4)    yes
Ag50 . Ag92 . 2.951(3)    yes
Ag50 . Ag112 . 2.841(3)    yes
Ag50 . Ag126 . 2.841(3)    yes
Ag50 . S29 . 2.481(7)    yes
Ag50 . S48 . 2.501(8)    yes
Ag51 . Ag65 . 3.085(4)    yes
Ag51 . Ag125 . 2.895(3)    yes
Ag51 . Ag126 . 2.811(3)    yes
Ag51 . S28 . 2.726(7)    yes
Ag51 . S47 . 2.591(9)    yes
Ag51 . S48 . 2.689(8)    yes
Ag52 . Ag66 . 3.116(4)    yes
Ag52 . Ag100 . 2.968(3)    yes
Ag52 . Ag124 . 2.879(3)    yes
Ag52 . Ag125 . 2.835(3)    yes
Ag52 . S27 . 2.512(7)    yes
Ag52 . S47 . 2.478(6)    yes
Ag52 . Ag200 . 2.817(8)    yes
Ag53 . Ag54 . 2.995(4)    yes
Ag53 . Ag67 . 2.999(4)    yes
Ag53 . Ag100 . 2.952(3)    yes
Ag53 . Ag123 . 2.835(3)    yes
Ag53 . Ag124 . 2.896(3)    yes
Ag53 . S27 . 2.590(8)    yes
Ag53 . S46 . 2.535(9)    yes
Ag53 . Ag200 . 2.822(8)    yes
Ag54 . Ag68 . 3.363(5)    yes
Ag54 . Ag99 . 3.710(3)    yes
Ag54 . Ag122 . 2.845(3)    yes
Ag54 . Ag123 . 2.832(3)    yes
Ag54 . S26 . 2.828(8)    yes
Ag54 . S45 . 2.574(7)    yes
Ag54 . S46 . 2.630(8)    yes
Ag55 . Ag121 . 2.801(3)    yes
Ag55 . S36 . 2.593(8)    yes
Ag55 . S45 . 2.576(8)    yes
Ag55 . S59 . 2.435(9)    yes
Ag56 . Ag121 . 2.873(3)    yes
Ag56 . S35 . 2.586(7)    yes
Ag56 . S44 . 2.552(9)    yes
Ag56 . S59 . 2.409(8)    yes
Ag57 . Ag69 . 3.025(7)    yes
Ag57 . S35 . 2.566(8)    yes
Ag57 . S44 . 2.652(7)    yes
Ag57 . S58 . 2.369(9)    yes
Ag58 . Ag70 . 2.999(5)    yes
Ag58 . Ag118 . 3.050(4)    yes
Ag58 . S34 . 2.496(8)    yes
Ag58 . S43 . 2.647(8)    yes
Ag58 . S51 . 2.394(10)    yes
Ag59 . Ag71 . 2.949(4)    yes
Ag59 . Ag72 . 3.041(4)    yes
Ag59 . Ag118 . 2.972(3)    yes
Ag59 . S33 . 2.487(7)    yes
Ag59 . S42 . 2.582(7)    yes
Ag59 . S51 . 2.434(9)    yes
Ag60 . Ag61 . 3.759(4)    yes
Ag60 . Ag72 . 3.810(4)    yes
Ag60 . S32 . 2.518(7)    yes
Ag60 . S41 . 2.735(8)    yes
Ag60 . S54 . 2.377(8)    yes
Ag61 . Ag115 . 2.862(3)    yes
Ag61 . S32 . 2.616(8)    yes
Ag61 . S41 . 2.570(7)    yes
Ag61 . S50 . 2.421(9)    yes
Ag62 . Ag114 . 3.801(3)    yes
Ag62 . Ag115 . 2.885(3)    yes
Ag62 . S31 . 2.577(9)    yes
Ag62 . S40 . 2.535(10)    yes
Ag62 . S50 . 2.367(9)    yes
Ag63 . Ag64 . 3.881(5)    yes
Ag63 . Ag112 . 2.840(4)    yes
Ag63 . Ag113 . 3.671(4)    yes
Ag63 . S49 . 2.529(10)    yes
Ag63 . S53 . 2.456(10)    yes
Ag63 . Ag64 . 3.881(5)    yes
Ag63 . Ag112 . 2.840(4)    yes
Ag63 . Ag113 . 3.671(4)    yes
Ag63 . S49 . 2.529(10)    yes
Ag64 . Ag65 . 3.667(5)    yes
Ag64 . Ag112 . 2.852(3)    yes
Ag64 . S39 . 2.525(8)    yes
Ag64 . S48 . 2.708(8)    yes
Ag64 . S53 . 2.409(14)    yes
Ag65 . Ag73 . 3.696(6)    yes
Ag65 . S39 . 2.657(8)    yes
Ag65 . S48 . 2.465(9)    yes
Ag65 . S64 . 2.411(8)    yes
Ag66 . Ag73 . 3.006(4)    yes
Ag66 . Ag74 . 2.821(6)    yes
Ag66 . Ag124 . 2.962(3)    yes
Ag66 . S38 . 2.651(7)    yes
Ag66 . S47 . 2.472(9)    yes
Ag66 . S52 . 2.387(12)    yes
Ag66 . Ag200 . 3.561(8)    yes
Ag67 . Ag75 . 2.690(7)    yes
Ag67 . Ag76 . 2.791(6)    yes
Ag67 . Ag124 . 2.956(5)    yes
Ag67 . S37 . 2.683(9)    yes
Ag67 . S46 . 2.345(9)    yes
Ag67 . S52 . 2.342(11)    yes
Ag67 . Ag200 . 3.540(9)    yes
Ag68 . S36 . 2.568(8)    yes
Ag68 . S45 . 2.645(7)    yes
Ag68 . S60 . 2.410(12)    yes
Ag69 . Ag70 . 3.980(7)    yes
Ag69 . S34 . 2.931(9)    yes
Ag69 . S43 . 2.983(11)    yes
Ag69 . S57 . 2.293(18)    yes
Ag69 . S58 . 2.371(18)    yes
Ag70 . S56 . 2.346(13)    yes
Ag70 . S57 . 2.311(13)    yes
Ag71 . S51 . 2.824(8)    yes
Ag71 . S55 . 2.405(11)    yes
Ag71 . S56 . 2.398(11)    yes
Ag72 . S33 . 3.270(7)    yes
Ag72 . S42 . 3.031(7)    yes
Ag72 . S54 . 2.452(11)    yes
Ag72 . S55 . 2.353(9)    yes
Ag73 . S38 . 2.881(7)    yes
Ag73 . S47 . 3.081(7)    yes
Ag73 . S63 . 2.450(11)    yes
Ag73 . S64 . 2.429(13)    yes
Ag74 . Ag75 . 3.074(7)    yes
Ag74 . S52 . 2.912(10)    yes
Ag74 . S62 . 2.195(11)    yes
Ag74 . S63 . 2.404(12)    yes
Ag74 . Ag200 . 3.165(9)    yes
Ag75 . Ag76 . 3.402(7)    yes
Ag75 . S52 . 3.033(10)    yes
Ag75 . S61 . 2.432(11)    yes
Ag75 . S62 . 2.272(19)    yes
Ag75 . Ag200 . 3.367(9)    yes
Ag76 . S37 . 2.715(9)    yes
Ag76 . S46 . 2.683(10)    yes
Ag76 . S60 . 2.477(9)    yes
Ag76 . S61 . 2.551(14)    yes
Ag77 . Ag78 . 2.929(2)    yes
Ag77 . Ag81 . 2.948(3)    yes
Ag77 . Ag82 . 2.842(2)    yes
Ag77 . Ag92 . 2.857(2)    yes
Ag77 . Ag93 . 2.835(3)    yes
Ag77 . Ag101 . 2.856(2)    yes
Ag77 . Ag135 . 2.928(2)    yes
Ag77 . Ag136 . 2.953(3)    yes
Ag78 . Ag79 . 2.918(3)    yes
Ag78 . Ag83 . 2.842(2)    yes
Ag78 . Ag93 . 2.849(2)    yes
Ag78 . Ag94 . 2.844(3)    yes
Ag78 . Ag95 . 2.842(2)    yes
Ag78 . Ag134 . 2.925(2)    yes
Ag78 . Ag135 . 2.937(2)    yes
Ag79 . Ag80 . 2.949(2)    yes
Ag79 . Ag84 . 2.851(2)    yes
Ag79 . Ag95 . 2.850(2)    yes
Ag79 . Ag96 . 2.848(2)    yes
Ag79 . Ag97 . 2.822(3)    yes
Ag79 . Ag133 . 2.896(2)    yes
Ag79 . Ag134 . 2.886(2)    yes
Ag80 . Ag81 . 2.915(2)    yes
Ag80 . Ag85 . 2.847(2)    yes
Ag80 . Ag97 . 2.846(2)    yes
Ag80 . Ag98 . 2.829(3)    yes
Ag80 . Ag99 . 2.868(2)    yes
Ag80 . Ag132 . 2.937(2)    yes
Ag80 . Ag133 . 2.948(2)    yes
Ag81 . Ag86 . 2.833(2)    yes
Ag81 . Ag99 . 2.845(3)    yes
Ag81 . Ag100 . 2.871(2)    yes
Ag81 . Ag101 . 2.839(2)    yes
Ag81 . Ag132 . 2.914(2)    yes
Ag81 . Ag136 . 2.930(3)    yes
Ag82 . Ag83 . 2.871(2)    yes
Ag82 . Ag86 . 2.893(3)    yes
Ag82 . Ag87 . 2.853(2)    yes
Ag82 . Ag92 . 2.864(2)    yes
Ag82 . Ag93 . 2.944(3)    yes
Ag82 . Ag101 . 2.925(2)    yes
Ag82 . Ag102 . 2.870(2)    yes
Ag82 . Ag103 . 2.935(3)    yes
Ag82 . Ag111 . 2.916(2)    yes
Ag83 . Ag84 . 2.909(2)    yes
Ag83 . Ag88 . 2.843(2)    yes
Ag83 . Ag93 . 2.954(2)    yes
Ag83 . Ag94 . 2.871(2)    yes
Ag83 . Ag95 . 2.919(2)    yes
Ag83 . Ag103 . 2.940(2)    yes
Ag83 . Ag104 . 2.868(2)    yes
Ag83 . Ag105 . 2.938(2)    yes
Ag84 . Ag85 . 2.885(2)    yes
Ag84 . Ag89 . 2.826(2)    yes
Ag84 . Ag95 . 2.926(2)    yes
Ag84 . Ag96 . 2.874(2)    yes
Ag84 . Ag97 . 2.925(2)    yes
Ag84 . Ag105 . 2.935(2)    yes
Ag84 . Ag106 . 2.885(2)    yes
Ag84 . Ag107 . 2.942(3)    yes
Ag85 . Ag86 . 2.902(2)    yes
Ag85 . Ag90 . 2.852(2)    yes
Ag85 . Ag97 . 2.920(2)    yes
Ag85 . Ag98 . 2.849(2)    yes
Ag85 . Ag99 . 2.954(2)    yes
Ag85 . Ag107 . 2.966(2)    yes
Ag85 . Ag108 . 2.859(3)    yes
Ag85 . Ag109 . 2.929(2)    yes
Ag86 . Ag87 . 4.065(2)    yes
Ag86 . Ag91 . 2.852(2)    yes
Ag86 . Ag99 . 2.933(2)    yes
Ag86 . Ag100 . 2.894(2)    yes
Ag86 . Ag101 . 2.905(2)    yes
Ag86 . Ag109 . 2.929(3)    yes
Ag86 . Ag110 . 2.867(2)    yes
Ag86 . Ag111 . 2.921(2)    yes
Ag87 . Ag88 . 2.907(2)    yes
Ag87 . Ag91 . 2.924(3)    yes
Ag87 . Ag102 . 2.837(2)    yes
Ag87 . Ag103 . 2.863(3)    yes
Ag87 . Ag111 . 2.841(2)    yes
Ag87 . Ag130 . 2.928(2)    yes
Ag87 . Ag131 . 2.930(2)    yes
Ag88 . Ag89 . 2.957(3)    yes
Ag88 . Ag103 . 2.860(3)    yes
Ag88 . Ag104 . 2.842(3)    yes
Ag88 . Ag105 . 2.849(2)    yes
Ag88 . Ag129 . 2.937(2)    yes
Ag88 . Ag130 . 2.921(2)    yes
Ag89 . Ag90 . 2.920(2)    yes
Ag89 . Ag105 . 2.840(2)    yes
Ag89 . Ag106 . 2.876(2)    yes
Ag89 . Ag107 . 2.847(2)    yes
Ag89 . Ag128 . 2.922(2)    yes
Ag89 . Ag129 . 2.934(2)    yes
Ag90 . Ag91 . 2.966(2)    yes
Ag90 . Ag107 . 2.856(2)    yes
Ag90 . Ag108 . 2.830(2)    yes
Ag90 . Ag109 . 2.848(2)    yes
Ag90 . Ag127 . 2.948(2)    yes
Ag90 . Ag128 . 2.931(2)    yes
Ag91 . Ag109 . 2.825(2)    yes
Ag91 . Ag110 . 2.831(2)    yes
Ag91 . Ag111 . 2.847(2)    yes
Ag91 . Ag127 . 2.889(2)    yes
Ag91 . Ag131 . 2.887(2)    yes
Ag92 . Ag93 . 2.905(2)    yes
Ag92 . Ag101 . 2.925(3)    yes
Ag92 . Ag102 . 2.846(2)    yes
Ag92 . Ag112 . 2.864(3)    yes
Ag92 . Ag113 . 2.813(3)    yes
Ag92 . Ag126 . 2.830(3)    yes
Ag93 . Ag94 . 2.899(2)    yes
Ag93 . Ag103 . 3.031(2)    yes
Ag93 . Ag113 . 2.835(2)    yes
Ag93 . Ag114 . 2.828(3)    yes
Ag94 . Ag95 . 2.920(3)    yes
Ag94 . Ag104 . 2.842(2)    yes
Ag94 . Ag114 . 2.831(2)    yes
Ag94 . Ag115 . 2.861(3)    yes
Ag94 . Ag116 . 2.826(2)    yes
Ag95 . Ag96 . 2.891(3)    yes
Ag95 . Ag105 . 2.976(2)    yes
Ag95 . Ag116 . 2.812(2)    yes
Ag95 . Ag117 . 2.823(2)    yes
Ag96 . Ag97 . 2.957(3)    yes
Ag96 . Ag106 . 2.798(2)    yes
Ag96 . Ag117 . 2.821(2)    yes
Ag96 . Ag118 . 2.814(2)    yes
Ag96 . Ag119 . 2.818(3)    yes
Ag96 . S23 . 3.300(6)    yes
Ag97 . Ag98 . 2.927(3)    yes
Ag97 . Ag107 . 3.029(2)    yes
Ag97 . Ag119 . 2.812(2)    yes
Ag97 . Ag120 . 2.799(3)    yes
Ag98 . Ag99 . 2.887(2)    yes
Ag98 . Ag108 . 2.853(2)    yes
Ag98 . Ag120 . 2.836(2)    yes
Ag98 . Ag121 . 2.810(3)    yes
Ag98 . Ag122 . 2.863(2)    yes
Ag99 . Ag100 . 2.932(2)    yes
Ag99 . Ag109 . 2.998(2)    yes
Ag99 . Ag122 . 2.817(3)    yes
Ag99 . Ag123 . 2.859(2)    yes
Ag100 . Ag101 . 2.920(3)    yes
Ag100 . Ag110 . 2.810(2)    yes
Ag100 . Ag123 . 2.854(3)    yes
Ag100 . Ag124 . 2.855(3)    yes
Ag100 . Ag125 . 2.846(2)    yes
Ag101 . Ag111 . 2.966(2)    yes
Ag101 . Ag125 . 2.820(2)    yes
Ag101 . Ag126 . 2.846(2)    yes
Ag102 . Ag103 . 2.874(2)    yes
Ag102 . Ag111 . 2.905(3)    yes
Ag102 . Ag112 . 2.809(3)    yes
Ag102 . Ag113 . 2.842(3)    yes
Ag102 . Ag126 . 2.835(3)    yes
Ag103 . Ag104 . 2.882(2)    yes
Ag103 . Ag113 . 2.833(3)    yes
Ag103 . Ag114 . 2.841(3)    yes
Ag104 . Ag105 . 2.936(3)    yes
Ag104 . Ag114 . 2.851(3)    yes
Ag104 . Ag115 . 2.831(3)    yes
Ag104 . Ag116 . 2.834(2)    yes
Ag104 . S11 . 3.362(7)    yes
Ag105 . Ag106 . 2.951(3)    yes
Ag105 . Ag116 . 2.814(3)    yes
Ag105 . Ag117 . 2.833(2)    yes
Ag106 . Ag107 . 2.933(2)    yes
Ag106 . Ag117 . 2.829(3)    yes
Ag106 . Ag118 . 2.889(2)    yes
Ag106 . Ag119 . 2.835(2)    yes
Ag106 . S13 . 3.376(7)    yes
Ag107 . Ag108 . 2.916(2)    yes
Ag107 . Ag119 . 2.840(2)    yes
Ag107 . Ag120 . 2.809(2)    yes
Ag108 . Ag109 . 2.907(2)    yes
Ag108 . Ag120 . 2.842(2)    yes
Ag108 . Ag121 . 2.819(3)    yes
Ag108 . Ag122 . 2.850(2)    yes
Ag109 . Ag110 . 2.958(2)    yes
Ag109 . Ag122 . 2.809(3)    yes
Ag109 . Ag123 . 2.814(2)    yes
Ag110 . Ag111 . 2.882(3)    yes
Ag110 . Ag123 . 2.816(3)    yes
Ag110 . Ag124 . 2.808(2)    yes
Ag110 . Ag125 . 2.824(3)    yes
Ag110 . S17 . 3.294(7)    yes
Ag111 . Ag125 . 2.825(2)    yes
Ag111 . Ag126 . 2.804(2)    yes
Ag112 . Ag113 . 2.895(3)    yes
Ag112 . Ag126 . 2.899(3)    yes
Ag113 . Ag114 . 2.863(3)    yes
Ag114 . Ag115 . 2.898(3)    yes
Ag115 . Ag116 . 2.939(3)    yes
Ag116 . Ag117 . 2.876(3)    yes
Ag117 . Ag118 . 2.950(3)    yes
Ag118 . Ag119 . 2.974(3)    yes
Ag118 . S51 . 2.775(7)    yes
Ag119 . Ag120 . 2.877(3)    yes
Ag120 . Ag121 . 2.911(3)    yes
Ag121 . Ag122 . 2.917(3)    yes
Ag122 . Ag123 . 2.864(3)    yes
Ag123 . Ag124 . 2.936(3)    yes
Ag124 . Ag125 . 2.941(3)    yes
Ag124 . S52 . 2.688(8)    yes
Ag124 . Ag200 . 3.581(8)    yes
Ag125 . Ag126 . 2.848(3)    yes
Ag127 . Ag131 . 3.011(3)    yes
Ag127 . S3 . 2.506(6)    yes
Ag127 . S4 . 2.502(6)    yes
Ag128 . Ag129 . 3.054(3)    yes
Ag128 . S2 . 2.498(6)    yes
Ag128 . S3 . 2.478(7)    yes
Ag129 . Ag130 . 3.051(3)    yes
Ag129 . S1 . 2.540(6)    yes
Ag129 . S2 . 2.499(7)    yes
Ag130 . Ag131 . 3.074(3)    yes
Ag130 . S1 . 2.484(6)    yes
Ag130 . S5 . 2.492(6)    yes
Ag131 . S4 . 2.482(6)    yes
Ag131 . S5 . 2.510(7)    yes
Ag132 . Ag136 . 2.996(3)    yes
Ag132 . S8 . 2.473(6)    yes
Ag132 . S9 . 2.513(6)    yes
Ag133 . Ag134 . 3.004(3)    yes
Ag133 . S7 . 2.510(6)    yes
Ag133 . S8 . 2.484(6)    yes
Ag134 . Ag135 . 3.093(3)    yes
Ag134 . S6 . 2.511(7)    yes
Ag134 . S7 . 2.499(7)    yes
Ag135 . Ag136 . 3.088(3)    yes
Ag135 . S6 . 2.502(6)    yes
Ag135 . S10 . 2.492(6)    yes
Ag136 . S9 . 2.508(7)    yes
Ag136 . S10 . 2.488(8)    yes
S1 . C11 . 1.76(2)    yes
S2 . C21 . 1.775(19)    yes
S3 . C31 . 1.786(17)    yes
S4 . C41 . 1.761(19)    yes
S5 . C51 . 1.75(2)    yes
S6 . C61 . 1.74(2)    yes
S7 . C71 . 1.77(2)    yes
S8 . C81 . 1.82(2)    yes
S9 . C91 . 1.78(2)    yes
S10 . C101 . 1.75(2)    yes
S11 . C111 . 1.77(2)    yes
S12 . C121 . 1.767(19)    yes
S13 . C131 . 1.79(2)    yes
S14 . C141 . 1.762(19)    yes
S15 . C151 . 1.765(19)    yes
S16 . C161 . 1.803(19)    yes
S17 . C171 . 1.797(19)    yes
S18 . C181 . 1.839(18)    yes
S19 . C191 . 1.76(3)    yes
S20 . C201 . 1.79(3)    yes
S21 . C211 . 1.81(2)    yes
S22 . C221 . 1.80(2)    yes
S23 . C231 . 1.76(2)    yes
S24 . C241 . 1.78(2)    yes
S25 . C251 . 1.81(2)    yes
S26 . C261 . 1.81(2)    yes
S27 . Ag200 . 2.512(9)    yes
S27 . C271 . 1.79(3)    yes
S28 . C281 . 1.80(2)    yes
S29 . C291 . 1.84(2)    yes
S30 . C301 . 1.79(2)    yes
S31 . C311 . 1.73(3)    yes
S32 . C321 . 1.789(19)    yes
S33 . C331 . 1.75(2)    yes
S34 . C341 . 1.82(2)    yes
S35 . C351 . 1.799(19)    yes
S36 . C361 . 1.81(2)    yes
S37 . C371 . 1.80(2)    yes
S38 . C381 . 1.77(2)    yes
S39 . C391 . 1.79(3)    yes
S40 . C401 . 1.70(2)    yes
S41 . C411 . 1.78(2)    yes
S42 . C421 . 1.83(2)    yes
S43 . C431 . 1.76(3)    yes
S44 . C441 . 1.78(2)    yes
S45 . C451 . 1.79(2)    yes
S46 . C461 . 1.74(3)    yes
S47 . C471 . 1.77(2)    yes
S48 . C481 . 1.74(2)    yes
S49 . C491 . 1.74(2)    yes
S50 . C501 . 1.68(4)    yes
S51 . C511 . 1.76(3)    yes
S52 . C521 . 1.80(2)    yes
S53 . C531 . 1.39(3)    yes
S54 . C541 . 1.782(19)    yes
S55 . C551 . 1.76(2)    yes
S56 . C561 . 1.71(3)    yes
S57 . C571 . 1.67(4)    yes
S58 . C581 . 1.83(4)    yes
S59 . C591 . 1.78(2)    yes
S60 . C601 . 1.70(3)    yes
S61 . C611 . 1.89(4)    yes
S62 . Ag200 . 1.957(18)    yes
S62 . C621 . 1.77(3)    yes
S63 . C631 . 1.74(2)    yes
S64 . C641 . 1.79(2)    yes
P1 . C911 . 1.68(4)    yes
P1 . C921 . 1.76(2)    yes
P1 . C931 . 1.89(3)    yes
P1 . C941 . 1.68(3)    yes
C10 . C14 . 1.62(3)    yes
C10 . C17 . 1.61(4)    yes
C10 . C18 . 1.54(4)    yes
C10 . C19 . 1.53(4)    yes
C11 . C12 . 1.387(9)    yes
C11 . C16 . 1.384(9)    yes
C12 . C13 . 1.391(8)    yes
C12 . H121 . 0.950    no
C13 . C14 . 1.390(9)    yes
C13 . H131 . 0.950    no
C14 . C15 . 1.393(9)    yes
C15 . C16 . 1.388(8)    yes
C15 . H151 . 0.950    no
C16 . H161 . 0.950    no
C17 . H171 . 0.950    no
C17 . H172 . 0.950    no
C17 . H173 . 0.950    no
C18 . H181 . 0.950    no
C18 . H182 . 0.950    no
C18 . H183 . 0.950    no
C19 . H191 . 0.950    no
C19 . H192 . 0.950    no
C19 . H193 . 0.950    no
C20 . C24 . 1.56(2)    yes
C20 . C27 . 1.55(3)    yes
C20 . C28 . 1.47(3)    yes
C20 . C29 . 1.55(3)    yes
C21 . C22 . 1.388(9)    yes
C21 . C26 . 1.382(9)    yes
C22 . C23 . 1.392(8)    yes
C22 . H221 . 0.950    no
C23 . C24 . 1.388(9)    yes
C23 . H231 . 0.950    no
C24 . C25 . 1.383(9)    yes
C25 . C26 . 1.392(8)    yes
C25 . H251 . 0.950    no
C26 . H261 . 0.950    no
C27 . H271 . 0.950    no
C27 . H272 . 0.950    no
C27 . H273 . 0.950    no
C28 . H281 . 0.950    no
C28 . H282 . 0.950    no
C28 . H283 . 0.950    no
C29 . H291 . 0.950    no
C29 . H292 . 0.950    no
C29 . H293 . 0.950    no
C30 . C34 . 1.54(2)    yes
C30 . C37 . 1.47(3)    yes
C30 . C38 . 1.49(3)    yes
C30 . C39 . 1.50(3)    yes
C31 . C32 . 1.394(9)    yes
C31 . C36 . 1.392(9)    yes
C32 . C33 . 1.391(8)    yes
C32 . H321 . 0.950    no
C33 . C34 . 1.387(9)    yes
C33 . H331 . 0.950    no
C34 . C35 . 1.388(9)    yes
C35 . C36 . 1.389(8)    yes
C35 . H351 . 0.950    no
C36 . H361 . 0.950    no
C37 . H371 . 0.950    no
C37 . H372 . 0.950    no
C37 . H373 . 0.950    no
C38 . H381 . 0.950    no
C38 . H382 . 0.950    no
C38 . H383 . 0.950    no
C39 . H391 . 0.950    no
C39 . H392 . 0.950    no
C39 . H393 . 0.950    no
C40 . C44 . 1.58(3)    yes
C40 . C47 . 1.51(3)    yes
C40 . C48 . 1.55(3)    yes
C40 . C49 . 1.55(4)    yes
C41 . C42 . 1.388(9)    yes
C41 . C46 . 1.391(9)    yes
C42 . C43 . 1.391(8)    yes
C42 . H421 . 0.950    no
C43 . C44 . 1.393(9)    yes
C43 . H431 . 0.950    no
C44 . C45 . 1.390(9)    yes
C45 . C46 . 1.390(8)    yes
C45 . H451 . 0.950    no
C46 . H461 . 0.950    no
C47 . H471 . 0.950    no
C47 . H472 . 0.950    no
C47 . H473 . 0.950    no
C48 . H481 . 0.950    no
C48 . H482 . 0.950    no
C48 . H483 . 0.950    no
C49 . H491 . 0.950    no
C49 . H492 . 0.950    no
C49 . H493 . 0.950    no
C50 . C54 . 1.61(3)    yes
C50 . C57 . 1.57(4)    yes
C50 . C58 . 1.43(3)    yes
C50 . C59 . 1.48(4)    yes
C51 . C52 . 1.386(9)    yes
C51 . C56 . 1.386(9)    yes
C52 . C53 . 1.392(8)    yes
C52 . H521 . 0.950    no
C53 . C54 . 1.392(9)    yes
C53 . H531 . 0.950    no
C54 . C55 . 1.390(9)    yes
C55 . C56 . 1.390(8)    yes
C55 . H551 . 0.950    no
C56 . H561 . 0.950    no
C57 . H571 . 0.950    no
C57 . H572 . 0.950    no
C57 . H573 . 0.950    no
C58 . H581 . 0.950    no
C58 . H582 . 0.950    no
C58 . H583 . 0.950    no
C59 . H591 . 0.950    no
C59 . H592 . 0.950    no
C59 . H593 . 0.950    no
C60 . C64 . 1.60(3)    yes
C60 . C67 . 1.55(4)    yes
C60 . C68 . 1.44(3)    yes
C60 . C69 . 1.51(4)    yes
C61 . C62 . 1.386(9)    yes
C61 . C66 . 1.388(9)    yes
C62 . C63 . 1.392(8)    yes
C62 . H621 . 0.950    no
C63 . C64 . 1.387(9)    yes
C63 . H631 . 0.950    no
C64 . C65 . 1.390(9)    yes
C65 . C66 . 1.392(8)    yes
C65 . H651 . 0.950    no
C66 . H661 . 0.950    no
C67 . H671 . 0.950    no
C67 . H672 . 0.950    no
C67 . H673 . 0.950    no
C68 . H681 . 0.950    no
C68 . H682 . 0.950    no
C68 . H683 . 0.950    no
C69 . H691 . 0.950    no
C69 . H692 . 0.950    no
C69 . H693 . 0.950    no
C70 . C74 . 1.60(3)    yes
C70 . C77 . 1.51(4)    yes
C70 . C78 . 1.50(4)    yes
C70 . C79 . 1.47(3)    yes
C71 . C72 . 1.388(9)    yes
C71 . C76 . 1.389(9)    yes
C72 . C73 . 1.392(8)    yes
C72 . H721 . 0.950    no
C73 . C74 . 1.389(9)    yes
C73 . H731 . 0.950    no
C74 . C75 . 1.389(9)    yes
C75 . C76 . 1.392(8)    yes
C75 . H751 . 0.950    no
C76 . H761 . 0.950    no
C77 . H771 . 0.950    no
C77 . H772 . 0.950    no
C77 . H773 . 0.950    no
C78 . H781 . 0.950    no
C78 . H782 . 0.950    no
C78 . H783 . 0.950    no
C79 . H791 . 0.950    no
C79 . H792 . 0.950    no
C79 . H793 . 0.950    no
C80 . C84 . 1.55(2)    yes
C80 . C87 . 1.54(3)    yes
C80 . C88 . 1.51(3)    yes
C80 . C89 . 1.53(3)    yes
C81 . C82 . 1.389(9)    yes
C81 . C86 . 1.390(9)    yes
C82 . C83 . 1.391(8)    yes
C82 . H821 . 0.950    no
C83 . C84 . 1.390(9)    yes
C83 . H831 . 0.950    no
C84 . C85 . 1.385(9)    yes
C85 . C86 . 1.392(8)    yes
C85 . H851 . 0.950    no
C86 . H861 . 0.950    no
C87 . H871 . 0.950    no
C87 . H872 . 0.950    no
C87 . H873 . 0.950    no
C88 . H881 . 0.950    no
C88 . H882 . 0.950    no
C88 . H883 . 0.950    no
C89 . H891 . 0.950    no
C89 . H892 . 0.950    no
C89 . H893 . 0.950    no
C90 . C94 . 1.62(3)    yes
C90 . C97 . 1.56(3)    yes
C90 . C98 . 1.54(3)    yes
C90 . C99 . 1.49(3)    yes
C91 . C92 . 1.391(9)    yes
C91 . C96 . 1.386(9)    yes
C92 . C93 . 1.392(8)    yes
C92 . H921 . 0.950    no
C93 . C94 . 1.388(9)    yes
C93 . H931 . 0.950    no
C94 . C95 . 1.387(9)    yes
C95 . C96 . 1.393(8)    yes
C95 . H951 . 0.950    no
C96 . H961 . 0.950    no
C97 . H971 . 0.950    no
C97 . H972 . 0.950    no
C97 . H973 . 0.950    no
C98 . H981 . 0.950    no
C98 . H982 . 0.950    no
C98 . H983 . 0.950    no
C99 . H991 . 0.950    no
C99 . H992 . 0.950    no
C99 . H993 . 0.950    no
C100 . C104 . 1.58(2)    yes
C100 . C107 . 1.52(3)    yes
C100 . C108 . 1.53(3)    yes
C100 . C109 . 1.52(3)    yes
C101 . C102 . 1.386(9)    yes
C101 . C106 . 1.389(9)    yes
C102 . C103 . 1.392(8)    yes
C102 . H1021 . 0.950    no
C103 . C104 . 1.386(9)    yes
C103 . H1031 . 0.950    no
C104 . C105 . 1.391(9)    yes
C105 . C106 . 1.392(8)    yes
C105 . H1051 . 0.950    no
C106 . H1061 . 0.950    no
C107 . H1071 . 0.950    no
C107 . H1072 . 0.950    no
C107 . H1073 . 0.950    no
C108 . H1081 . 0.950    no
C108 . H1082 . 0.950    no
C108 . H1083 . 0.950    no
C109 . H1091 . 0.950    no
C109 . H1092 . 0.950    no
C109 . H1093 . 0.950    no
C110 . C114 . 1.57(3)    yes
C110 . C117 . 1.54(4)    yes
C110 . C118 . 1.53(4)    yes
C110 . C119 . 1.54(5)    yes
C111 . C112 . 1.388(9)    yes
C111 . C116 . 1.389(9)    yes
C112 . C113 . 1.393(8)    yes
C112 . H1121 . 0.950    no
C113 . C114 . 1.390(9)    yes
C113 . H1131 . 0.950    no
C114 . C115 . 1.389(9)    yes
C115 . C116 . 1.391(8)    yes
C115 . H1151 . 0.950    no
C116 . H1161 . 0.950    no
C117 . H1171 . 0.950    no
C117 . H1172 . 0.950    no
C117 . H1173 . 0.950    no
C118 . H1181 . 0.950    no
C118 . H1182 . 0.950    no
C118 . H1183 . 0.950    no
C119 . H1191 . 0.950    no
C119 . H1192 . 0.950    no
C119 . H1193 . 0.950    no
C120 . C124 . 1.60(2)    yes
C120 . C127 . 1.58(3)    yes
C120 . C128 . 1.43(3)    yes
C120 . C129 . 1.56(4)    yes
C121 . C122 . 1.392(9)    yes
C121 . C126 . 1.388(9)    yes
C122 . C123 . 1.392(8)    yes
C122 . H1221 . 0.950    no
C123 . C124 . 1.386(9)    yes
C123 . H1231 . 0.950    no
C124 . C125 . 1.386(9)    yes
C125 . C126 . 1.391(8)    yes
C125 . H1251 . 0.950    no
C126 . H1261 . 0.950    no
C127 . H1271 . 0.950    no
C127 . H1272 . 0.950    no
C127 . H1273 . 0.950    no
C128 . H1281 . 0.950    no
C128 . H1282 . 0.950    no
C128 . H1283 . 0.950    no
C129 . H1291 . 0.950    no
C129 . H1292 . 0.950    no
C129 . H1293 . 0.950    no
C130 . C134 . 1.58(3)    yes
C130 . C137 . 1.49(4)    yes
C130 . C138 . 1.54(4)    yes
C130 . C139 . 1.53(3)    yes
C131 . C132 . 1.388(9)    yes
C131 . C136 . 1.390(9)    yes
C132 . C133 . 1.394(8)    yes
C132 . H1321 . 0.950    no
C133 . C134 . 1.388(9)    yes
C133 . H1331 . 0.950    no
C134 . C135 . 1.391(9)    yes
C135 . C136 . 1.391(8)    yes
C135 . H1351 . 0.950    no
C136 . H1361 . 0.950    no
C137 . H1371 . 0.950    no
C137 . H1372 . 0.950    no
C137 . H1373 . 0.950    no
C138 . H1381 . 0.950    no
C138 . H1382 . 0.950    no
C138 . H1383 . 0.950    no
C139 . H1391 . 0.950    no
C139 . H1392 . 0.950    no
C139 . H1393 . 0.950    no
C140 . C144 . 1.54(2)    yes
C140 . C147 . 1.52(3)    yes
C140 . C148 . 1.52(3)    yes
C140 . C149 . 1.52(3)    yes
C141 . C142 . 1.392(9)    yes
C141 . C146 . 1.386(9)    yes
C142 . C143 . 1.391(8)    yes
C142 . H1421 . 0.950    no
C143 . C144 . 1.386(9)    yes
C143 . H1431 . 0.950    no
C144 . C145 . 1.393(9)    yes
C145 . C146 . 1.391(8)    yes
C145 . H1451 . 0.950    no
C146 . H1461 . 0.950    no
C147 . H1471 . 0.950    no
C147 . H1472 . 0.950    no
C147 . H1473 . 0.950    no
C148 . H1481 . 0.950    no
C148 . H1482 . 0.950    no
C148 . H1483 . 0.950    no
C149 . H1491 . 0.950    no
C149 . H1492 . 0.950    no
C149 . H1493 . 0.950    no
C150 . C154 . 1.62(2)    yes
C150 . C157 . 1.42(4)    yes
C150 . C158 . 1.49(3)    yes
C150 . C159 . 1.51(4)    yes
C151 . C152 . 1.391(9)    yes
C151 . C156 . 1.389(9)    yes
C152 . C153 . 1.391(8)    yes
C152 . H1521 . 0.950    no
C153 . C154 . 1.388(9)    yes
C153 . H1531 . 0.950    no
C154 . C155 . 1.391(9)    yes
C155 . C156 . 1.391(8)    yes
C155 . H1551 . 0.950    no
C156 . H1561 . 0.950    no
C157 . H1571 . 0.950    no
C157 . H1572 . 0.950    no
C157 . H1573 . 0.950    no
C158 . H1581 . 0.950    no
C158 . H1582 . 0.950    no
C158 . H1583 . 0.950    no
C159 . H1591 . 0.950    no
C159 . H1592 . 0.950    no
C159 . H1593 . 0.950    no
C160 . C164 . 1.57(3)    yes
C160 . C167 . 1.52(4)    yes
C160 . C168 . 1.48(4)    yes
C160 . C169 . 1.53(4)    yes
C161 . C162 . 1.389(9)    yes
C161 . C166 . 1.389(9)    yes
C162 . C163 . 1.393(8)    yes
C162 . H1621 . 0.950    no
C163 . C164 . 1.387(9)    yes
C163 . H1631 . 0.950    no
C164 . C165 . 1.383(9)    yes
C165 . C166 . 1.390(8)    yes
C165 . H1651 . 0.950    no
C166 . H1661 . 0.950    no
C167 . H1671 . 0.950    no
C167 . H1672 . 0.950    no
C167 . H1673 . 0.950    no
C168 . H1681 . 0.950    no
C168 . H1682 . 0.950    no
C168 . H1683 . 0.950    no
C169 . H1691 . 0.950    no
C169 . H1692 . 0.950    no
C169 . H1693 . 0.950    no
C170 . C174 . 1.60(3)    yes
C170 . C177 . 1.54(4)    yes
C170 . C178 . 1.53(4)    yes
C170 . C179 . 1.49(4)    yes
C171 . C172 . 1.387(9)    yes
C171 . C176 . 1.390(9)    yes
C172 . C173 . 1.394(8)    yes
C172 . H1721 . 0.950    no
C173 . C174 . 1.388(9)    yes
C173 . H1731 . 0.950    no
C174 . C175 . 1.386(9)    yes
C175 . C176 . 1.394(8)    yes
C175 . H1751 . 0.950    no
C176 . H1761 . 0.950    no
C177 . H1771 . 0.950    no
C177 . H1772 . 0.950    no
C177 . H1773 . 0.950    no
C178 . H1781 . 0.950    no
C178 . H1782 . 0.950    no
C178 . H1783 . 0.950    no
C179 . H1791 . 0.950    no
C179 . H1792 . 0.950    no
C179 . H1793 . 0.950    no
C180 . C184 . 1.54(2)    yes
C180 . C187 . 1.55(3)    yes
C180 . C188 . 1.54(3)    yes
C180 . C189 . 1.50(3)    yes
C181 . C182 . 1.389(9)    yes
C181 . C186 . 1.387(9)    yes
C182 . C183 . 1.391(8)    yes
C182 . H1821 . 0.950    no
C183 . C184 . 1.387(9)    yes
C183 . H1831 . 0.950    no
C184 . C185 . 1.390(9)    yes
C185 . C186 . 1.391(8)    yes
C185 . H1851 . 0.950    no
C186 . H1861 . 0.950    no
C187 . H1871 . 0.950    no
C187 . H1872 . 0.950    no
C187 . H1873 . 0.950    no
C188 . H1881 . 0.950    no
C188 . H1882 . 0.950    no
C188 . H1883 . 0.950    no
C189 . H1891 . 0.950    no
C189 . H1892 . 0.950    no
C189 . H1893 . 0.950    no
C190 . C194 . 1.60(3)    yes
C190 . C197 . 1.49(4)    yes
C190 . C198 . 1.52(4)    yes
C190 . C199 . 1.52(4)    yes
C191 . C192 . 1.392(9)    yes
C191 . C196 . 1.387(9)    yes
C192 . C193 . 1.392(8)    yes
C192 . H1921 . 0.950    no
C193 . C194 . 1.391(9)    yes
C193 . H1931 . 0.950    no
C194 . C195 . 1.388(9)    yes
C195 . C196 . 1.392(8)    yes
C195 . H1951 . 0.950    no
C196 . H1961 . 0.950    no
C197 . H1971 . 0.950    no
C197 . H1972 . 0.950    no
C197 . H1973 . 0.950    no
C198 . H1981 . 0.950    no
C198 . H1982 . 0.950    no
C198 . H1983 . 0.950    no
C199 . H1991 . 0.950    no
C199 . H1992 . 0.950    no
C199 . H1993 . 0.950    no
C200 . C204 . 1.63(3)    yes
C200 . C207 . 1.57(3)    yes
C200 . C208 . 1.51(4)    yes
C200 . C209 . 1.51(3)    yes
C201 . C202 . 1.390(9)    yes
C201 . C206 . 1.389(9)    yes
C202 . C203 . 1.391(8)    yes
C202 . H2021 . 0.950    no
C203 . C204 . 1.392(9)    yes
C203 . H2031 . 0.950    no
C204 . C205 . 1.389(9)    yes
C205 . C206 . 1.388(8)    yes
C205 . H2051 . 0.950    no
C206 . H2061 . 0.950    no
C207 . H2071 . 0.950    no
C207 . H2072 . 0.950    no
C207 . H2073 . 0.950    no
C208 . H2081 . 0.950    no
C208 . H2082 . 0.950    no
C208 . H2083 . 0.950    no
C209 . H2091 . 0.950    no
C209 . H2092 . 0.950    no
C209 . H2093 . 0.950    no
C210 . C214 . 1.53(3)    yes
C210 . C217 . 1.51(4)    yes
C210 . C218 . 1.54(4)    yes
C210 . C219 . 1.50(4)    yes
C211 . C212 . 1.390(9)    yes
C211 . C216 . 1.388(9)    yes
C212 . C213 . 1.389(8)    yes
C212 . H2121 . 0.950    no
C213 . C214 . 1.388(9)    yes
C213 . H2131 . 0.950    no
C214 . C215 . 1.386(9)    yes
C215 . C216 . 1.391(8)    yes
C215 . H2151 . 0.950    no
C216 . H2161 . 0.950    no
C217 . H2171 . 0.950    no
C217 . H2172 . 0.950    no
C217 . H2173 . 0.950    no
C218 . H2181 . 0.950    no
C218 . H2182 . 0.950    no
C218 . H2183 . 0.950    no
C219 . H2191 . 0.950    no
C219 . H2192 . 0.950    no
C219 . H2193 . 0.950    no
C220 . C224 . 1.58(2)    yes
C220 . C227 . 1.49(3)    yes
C220 . C228 . 1.54(3)    yes
C220 . C229 . 1.53(4)    yes
C221 . C222 . 1.388(9)    yes
C221 . C226 . 1.386(9)    yes
C222 . C223 . 1.392(8)    yes
C222 . H2221 . 0.950    no
C223 . C224 . 1.388(9)    yes
C223 . H2231 . 0.950    no
C224 . C225 . 1.384(9)    yes
C225 . C226 . 1.392(8)    yes
C225 . H2251 . 0.950    no
C226 . H2261 . 0.950    no
C227 . H2271 . 0.950    no
C227 . H2272 . 0.950    no
C227 . H2273 . 0.950    no
C228 . H2281 . 0.950    no
C228 . H2282 . 0.950    no
C228 . H2283 . 0.950    no
C229 . H2291 . 0.950    no
C229 . H2292 . 0.950    no
C229 . H2293 . 0.950    no
C230 . C234 . 1.58(3)    yes
C230 . C237 . 1.49(4)    yes
C230 . C238 . 1.50(3)    yes
C230 . C239 . 1.48(4)    yes
C231 . C232 . 1.386(9)    yes
C231 . C236 . 1.389(9)    yes
C232 . C233 . 1.391(8)    yes
C232 . H2321 . 0.950    no
C233 . C234 . 1.388(9)    yes
C233 . H2331 . 0.950    no
C234 . C235 . 1.391(9)    yes
C235 . C236 . 1.393(8)    yes
C235 . H2351 . 0.950    no
C236 . H2361 . 0.950    no
C237 . H2371 . 0.950    no
C237 . H2372 . 0.950    no
C237 . H2373 . 0.950    no
C238 . H2381 . 0.950    no
C238 . H2382 . 0.950    no
C238 . H2383 . 0.950    no
C239 . H2391 . 0.950    no
C239 . H2392 . 0.950    no
C239 . H2393 . 0.950    no
C240 . C244 . 1.57(3)    yes
C240 . C247 . 1.54(3)    yes
C240 . C248 . 1.53(3)    yes
C240 . C249 . 1.61(3)    yes
C241 . C242 . 1.389(9)    yes
C241 . C246 . 1.386(9)    yes
C242 . C243 . 1.393(8)    yes
C242 . H2421 . 0.950    no
C243 . C244 . 1.388(9)    yes
C243 . H2431 . 0.950    no
C244 . C245 . 1.390(9)    yes
C245 . C246 . 1.390(8)    yes
C245 . H2451 . 0.950    no
C246 . H2461 . 0.950    no
C247 . H2471 . 0.950    no
C247 . H2472 . 0.950    no
C247 . H2473 . 0.950    no
C248 . H2481 . 0.950    no
C248 . H2482 . 0.950    no
C248 . H2483 . 0.950    no
C249 . H2491 . 0.950    no
C249 . H2492 . 0.950    no
C249 . H2493 . 0.950    no
C250 . C254 . 1.56(3)    yes
C250 . C257 . 1.50(4)    yes
C250 . C258 . 1.50(4)    yes
C250 . C259 . 1.49(4)    yes
C251 . C252 . 1.389(9)    yes
C251 . C256 . 1.391(9)    yes
C252 . C253 . 1.389(8)    yes
C252 . H2521 . 0.950    no
C253 . C254 . 1.392(9)    yes
C253 . H2531 . 0.950    no
C254 . C255 . 1.390(9)    yes
C255 . C256 . 1.392(8)    yes
C255 . H2551 . 0.950    no
C256 . H2561 . 0.950    no
C257 . H2571 . 0.950    no
C257 . H2572 . 0.950    no
C257 . H2573 . 0.950    no
C258 . H2581 . 0.950    no
C258 . H2582 . 0.950    no
C258 . H2583 . 0.950    no
C259 . H2591 . 0.950    no
C259 . H2592 . 0.950    no
C259 . H2593 . 0.950    no
C260 . C264 . 1.56(3)    yes
C260 . C267 . 1.50(3)    yes
C260 . C268 . 1.52(3)    yes
C260 . C269 . 1.53(3)    yes
C261 . C262 . 1.392(9)    yes
C261 . C266 . 1.389(9)    yes
C262 . C263 . 1.392(8)    yes
C262 . H2621 . 0.950    no
C263 . C264 . 1.392(9)    yes
C263 . H2631 . 0.950    no
C264 . C265 . 1.389(9)    yes
C265 . C266 . 1.390(8)    yes
C265 . H2651 . 0.950    no
C266 . H2661 . 0.950    no
C267 . H2671 . 0.950    no
C267 . H2672 . 0.950    no
C267 . H2673 . 0.950    no
C268 . H2681 . 0.950    no
C268 . H2682 . 0.950    no
C268 . H2683 . 0.950    no
C269 . H2691 . 0.950    no
C269 . H2692 . 0.950    no
C269 . H2693 . 0.950    no
C270 . C274 . 1.56(3)    yes
C270 . C277 . 1.50(3)    yes
C270 . C278 . 1.56(3)    yes
C270 . C279 . 1.51(3)    yes
C271 . C272 . 1.386(9)    yes
C271 . C276 . 1.389(9)    yes
C272 . C273 . 1.391(8)    yes
C272 . H2721 . 0.950    no
C273 . C274 . 1.390(9)    yes
C273 . H2731 . 0.950    no
C274 . C275 . 1.386(9)    yes
C275 . C276 . 1.393(8)    yes
C275 . H2751 . 0.950    no
C276 . H2761 . 0.950    no
C277 . H2771 . 0.950    no
C277 . H2772 . 0.950    no
C277 . H2773 . 0.950    no
C278 . H2781 . 0.950    no
C278 . H2782 . 0.950    no
C278 . H2783 . 0.950    no
C279 . H2791 . 0.950    no
C279 . H2792 . 0.950    no
C279 . H2793 . 0.950    no
C280 . C284 . 1.62(3)    yes
C280 . C287 . 1.55(3)    yes
C280 . C288 . 1.45(3)    yes
C280 . C289 . 1.54(4)    yes
C281 . C282 . 1.390(9)    yes
C281 . C286 . 1.389(9)    yes
C282 . C283 . 1.392(8)    yes
C282 . H2821 . 0.950    no
C283 . C284 . 1.387(9)    yes
C283 . H2831 . 0.950    no
C284 . C285 . 1.387(9)    yes
C285 . C286 . 1.390(8)    yes
C285 . H2851 . 0.950    no
C286 . H2861 . 0.950    no
C287 . H2871 . 0.950    no
C287 . H2872 . 0.950    no
C287 . H2873 . 0.950    no
C288 . H2881 . 0.950    no
C288 . H2882 . 0.950    no
C288 . H2883 . 0.950    no
C289 . H2891 . 0.950    no
C289 . H2892 . 0.950    no
C289 . H2893 . 0.950    no
C290 . C294 . 1.54(2)    yes
C290 . C297 . 1.58(3)    yes
C290 . C298 . 1.50(3)    yes
C290 . C299 . 1.51(3)    yes
C291 . C292 . 1.387(9)    yes
C291 . C296 . 1.388(9)    yes
C292 . C293 . 1.388(8)    yes
C292 . H2921 . 0.950    no
C293 . C294 . 1.387(9)    yes
C293 . H2931 . 0.950    no
C294 . C295 . 1.394(9)    yes
C295 . C296 . 1.391(8)    yes
C295 . H2951 . 0.950    no
C296 . H2961 . 0.950    no
C297 . H2971 . 0.950    no
C297 . H2972 . 0.950    no
C297 . H2973 . 0.950    no
C298 . H2981 . 0.950    no
C298 . H2982 . 0.950    no
C298 . H2983 . 0.950    no
C299 . H2991 . 0.950    no
C299 . H2992 . 0.950    no
C299 . H2993 . 0.950    no
C300 . C304 . 1.59(3)    yes
C300 . C307 . 1.53(3)    yes
C300 . C308 . 1.59(4)    yes
C300 . C309 . 1.54(3)    yes
C301 . C302 . 1.391(9)    yes
C301 . C306 . 1.387(9)    yes
C302 . C303 . 1.392(8)    yes
C302 . H3021 . 0.950    no
C303 . C304 . 1.392(9)    yes
C303 . H3031 . 0.950    no
C304 . C305 . 1.386(9)    yes
C305 . C306 . 1.392(8)    yes
C305 . H3051 . 0.950    no
C306 . H3061 . 0.950    no
C307 . H3071 . 0.950    no
C307 . H3072 . 0.950    no
C307 . H3073 . 0.950    no
C308 . H3081 . 0.950    no
C308 . H3082 . 0.950    no
C308 . H3083 . 0.950    no
C309 . H3091 . 0.950    no
C309 . H3092 . 0.950    no
C309 . H3093 . 0.950    no
C310 . C314 . 1.51(3)    yes
C310 . C317 . 1.51(4)    yes
C310 . C318 . 1.47(4)    yes
C310 . C319 . 1.53(4)    yes
C311 . C312 . 1.390(9)    yes
C311 . C316 . 1.392(9)    yes
C312 . C313 . 1.391(8)    yes
C312 . H3121 . 0.950    no
C313 . C314 . 1.392(9)    yes
C313 . H3131 . 0.950    no
C314 . C315 . 1.386(9)    yes
C315 . C316 . 1.390(8)    yes
C315 . H3151 . 0.950    no
C316 . H3161 . 0.950    no
C317 . H3171 . 0.950    no
C317 . H3172 . 0.950    no
C317 . H3173 . 0.950    no
C318 . H3181 . 0.950    no
C318 . H3182 . 0.950    no
C318 . H3183 . 0.950    no
C319 . H3191 . 0.950    no
C319 . H3192 . 0.950    no
C319 . H3193 . 0.950    no
C320 . C324 . 1.55(3)    yes
C320 . C327 . 1.50(4)    yes
C320 . C328 . 1.50(4)    yes
C320 . C329 . 1.53(3)    yes
C321 . C322 . 1.392(9)    yes
C321 . C326 . 1.387(9)    yes
C322 . C323 . 1.391(8)    yes
C322 . H3221 . 0.950    no
C323 . C324 . 1.389(9)    yes
C323 . H3231 . 0.950    no
C324 . C325 . 1.391(9)    yes
C325 . C326 . 1.395(8)    yes
C325 . H3251 . 0.950    no
C326 . H3261 . 0.950    no
C327 . H3271 . 0.950    no
C327 . H3272 . 0.950    no
C327 . H3273 . 0.950    no
C328 . H3281 . 0.950    no
C328 . H3282 . 0.950    no
C328 . H3283 . 0.950    no
C329 . H3291 . 0.950    no
C329 . H3292 . 0.950    no
C329 . H3293 . 0.950    no
C330 . C334 . 1.52(3)    yes
C330 . C337 . 1.51(4)    yes
C330 . C338 . 1.50(4)    yes
C330 . C339 . 1.51(5)    yes
C331 . C332 . 1.390(9)    yes
C331 . C336 . 1.387(9)    yes
C332 . C333 . 1.390(8)    yes
C332 . H3321 . 0.950    no
C333 . C334 . 1.385(9)    yes
C333 . H3331 . 0.950    no
C334 . C335 . 1.392(9)    yes
C335 . C336 . 1.394(8)    yes
C335 . H3351 . 0.950    no
C336 . H3361 . 0.950    no
C337 . H3371 . 0.950    no
C337 . H3372 . 0.950    no
C337 . H3373 . 0.950    no
C338 . H3381 . 0.950    no
C338 . H3382 . 0.950    no
C338 . H3383 . 0.950    no
C339 . H3391 . 0.950    no
C339 . H3392 . 0.950    no
C339 . H3393 . 0.950    no
C340 . C344 . 1.57(3)    yes
C340 . C347 . 1.49(4)    yes
C340 . C348 . 1.51(4)    yes
C340 . C349 . 1.52(5)    yes
C341 . C342 . 1.387(9)    yes
C341 . C346 . 1.391(9)    yes
C342 . C343 . 1.390(8)    yes
C342 . H3421 . 0.950    no
C343 . C344 . 1.389(9)    yes
C343 . H3431 . 0.950    no
C344 . C345 . 1.390(9)    yes
C345 . C346 . 1.394(8)    yes
C345 . H3451 . 0.950    no
C346 . H3461 . 0.950    no
C347 . H3471 . 0.950    no
C347 . H3472 . 0.950    no
C347 . H3473 . 0.950    no
C348 . H3481 . 0.950    no
C348 . H3482 . 0.950    no
C348 . H3483 . 0.950    no
C349 . H3491 . 0.950    no
C349 . H3492 . 0.950    no
C349 . H3493 . 0.950    no
C350 . C354 . 1.56(3)    yes
C350 . C357 . 1.50(4)    yes
C350 . C358 . 1.55(4)    yes
C350 . C359 . 1.53(4)    yes
C351 . C352 . 1.385(9)    yes
C351 . C356 . 1.387(9)    yes
C352 . C353 . 1.390(8)    yes
C352 . H3521 . 0.950    no
C353 . C354 . 1.391(9)    yes
C353 . H3531 . 0.950    no
C354 . C355 . 1.387(9)    yes
C355 . C356 . 1.390(8)    yes
C355 . H3551 . 0.950    no
C356 . H3561 . 0.950    no
C357 . H3571 . 0.950    no
C357 . H3572 . 0.950    no
C357 . H3573 . 0.950    no
C358 . H3581 . 0.950    no
C358 . H3582 . 0.950    no
C358 . H3583 . 0.950    no
C359 . H3591 . 0.950    no
C359 . H3592 . 0.950    no
C359 . H3593 . 0.950    no
C360 . C364 . 1.55(3)    yes
C360 . C367 . 1.58(4)    yes
C360 . C368 . 1.46(4)    yes
C360 . C369 . 1.48(4)    yes
C361 . C362 . 1.386(9)    yes
C361 . C366 . 1.391(9)    yes
C362 . C363 . 1.390(8)    yes
C362 . H3621 . 0.950    no
C363 . C364 . 1.391(9)    yes
C363 . H3631 . 0.950    no
C364 . C365 . 1.393(9)    yes
C365 . C366 . 1.391(8)    yes
C365 . H3651 . 0.950    no
C366 . H3661 . 0.950    no
C367 . H3671 . 0.950    no
C367 . H3672 . 0.950    no
C367 . H3673 . 0.950    no
C368 . H3681 . 0.950    no
C368 . H3682 . 0.950    no
C368 . H3683 . 0.950    no
C369 . H3691 . 0.950    no
C369 . H3692 . 0.950    no
C369 . H3693 . 0.950    no
C370 . C374 . 1.58(3)    yes
C370 . C377 . 1.48(3)    yes
C370 . C378 . 1.50(3)    yes
C370 . C379 . 1.57(4)    yes
C371 . C372 . 1.388(9)    yes
C371 . C376 . 1.389(9)    yes
C372 . C373 . 1.390(8)    yes
C372 . H3721 . 0.950    no
C373 . C374 . 1.389(9)    yes
C373 . H3731 . 0.950    no
C374 . C375 . 1.392(9)    yes
C375 . C376 . 1.391(8)    yes
C375 . H3751 . 0.950    no
C376 . H3761 . 0.950    no
C377 . H3771 . 0.950    no
C377 . H3772 . 0.950    no
C377 . H3773 . 0.950    no
C378 . H3781 . 0.950    no
C378 . H3782 . 0.950    no
C378 . H3783 . 0.950    no
C379 . H3791 . 0.950    no
C379 . H3792 . 0.950    no
C379 . H3793 . 0.950    no
C380 . C384 . 1.60(3)    yes
C380 . C387 . 1.50(3)    yes
C380 . C388 . 1.55(3)    yes
C380 . C389 . 1.61(3)    yes
C381 . C382 . 1.392(9)    yes
C381 . C386 . 1.392(9)    yes
C382 . C383 . 1.391(8)    yes
C382 . H3821 . 0.950    no
C383 . C384 . 1.389(9)    yes
C383 . H3831 . 0.950    no
C384 . C385 . 1.386(9)    yes
C385 . C386 . 1.390(8)    yes
C385 . H3851 . 0.950    no
C386 . H3861 . 0.950    no
C387 . H3871 . 0.950    no
C387 . H3872 . 0.950    no
C387 . H3873 . 0.950    no
C388 . H3881 . 0.950    no
C388 . H3882 . 0.950    no
C388 . H3883 . 0.950    no
C389 . H3891 . 0.950    no
C389 . H3892 . 0.950    no
C389 . H3893 . 0.950    no
C390 . C394 . 1.56(3)    yes
C390 . C397 . 1.50(3)    yes
C390 . C398 . 1.57(3)    yes
C390 . C399 . 1.51(3)    yes
C391 . C392 . 1.386(9)    yes
C391 . C396 . 1.390(9)    yes
C392 . C393 . 1.391(8)    yes
C392 . H3921 . 0.950    no
C393 . C394 . 1.387(9)    yes
C393 . H3931 . 0.950    no
C394 . C395 . 1.390(9)    yes
C395 . C396 . 1.390(8)    yes
C395 . H3951 . 0.950    no
C396 . H3961 . 0.950    no
C397 . H3971 . 0.950    no
C397 . H3972 . 0.950    no
C397 . H3973 . 0.950    no
C398 . H3981 . 0.950    no
C398 . H3982 . 0.950    no
C398 . H3983 . 0.950    no
C399 . H3991 . 0.950    no
C399 . H3992 . 0.950    no
C399 . H3993 . 0.950    no
C400 . C404 . 1.54(3)    yes
C400 . C407 . 1.51(4)    yes
C400 . C408 . 1.51(4)    yes
C400 . C409 . 1.51(4)    yes
C401 . C402 . 1.390(9)    yes
C401 . C406 . 1.389(9)    yes
C402 . C403 . 1.390(8)    yes
C402 . H4021 . 0.950    no
C403 . C404 . 1.388(9)    yes
C403 . H4031 . 0.950    no
C404 . C405 . 1.390(9)    yes
C405 . C406 . 1.391(8)    yes
C405 . H4051 . 0.950    no
C406 . H4061 . 0.950    no
C407 . H4071 . 0.950    no
C407 . H4072 . 0.950    no
C407 . H4073 . 0.950    no
C408 . H4081 . 0.950    no
C408 . H4082 . 0.950    no
C408 . H4083 . 0.950    no
C409 . H4091 . 0.950    no
C409 . H4092 . 0.950    no
C409 . H4093 . 0.950    no
C410 . C414 . 1.57(3)    yes
C410 . C417 . 1.52(3)    yes
C410 . C418 . 1.50(4)    yes
C410 . C419 . 1.53(4)    yes
C411 . C412 . 1.387(9)    yes
C411 . C416 . 1.388(9)    yes
C412 . C413 . 1.392(8)    yes
C412 . H4121 . 0.950    no
C413 . C414 . 1.387(9)    yes
C413 . H4131 . 0.950    no
C414 . C415 . 1.389(9)    yes
C415 . C416 . 1.392(8)    yes
C415 . H4151 . 0.950    no
C416 . H4161 . 0.950    no
C417 . H4171 . 0.950    no
C417 . H4172 . 0.950    no
C417 . H4173 . 0.950    no
C418 . H4181 . 0.950    no
C418 . H4182 . 0.950    no
C418 . H4183 . 0.950    no
C419 . H4191 . 0.950    no
C419 . H4192 . 0.950    no
C419 . H4193 . 0.950    no
C420 . C424 . 1.56(2)    yes
C420 . C427 . 1.45(3)    yes
C420 . C428 . 1.48(3)    yes
C420 . C429 . 1.50(3)    yes
C421 . C422 . 1.389(9)    yes
C421 . C426 . 1.389(9)    yes
C422 . C423 . 1.389(8)    yes
C422 . H4221 . 0.950    no
C423 . C424 . 1.392(9)    yes
C423 . H4231 . 0.950    no
C424 . C425 . 1.389(9)    yes
C425 . C426 . 1.392(8)    yes
C425 . H4251 . 0.950    no
C426 . H4261 . 0.950    no
C427 . H4271 . 0.950    no
C427 . H4272 . 0.950    no
C427 . H4273 . 0.950    no
C428 . H4281 . 0.950    no
C428 . H4282 . 0.950    no
C428 . H4283 . 0.950    no
C429 . H4291 . 0.950    no
C429 . H4292 . 0.950    no
C429 . H4293 . 0.950    no
C430 . C434 . 1.54(3)    yes
C430 . C437 . 1.53(4)    yes
C430 . C438 . 1.57(4)    yes
C430 . C439 . 1.56(4)    yes
C431 . C432 . 1.390(9)    yes
C431 . C436 . 1.388(9)    yes
C432 . C433 . 1.391(8)    yes
C432 . H4321 . 0.950    no
C433 . C434 . 1.389(9)    yes
C433 . H4331 . 0.950    no
C434 . C435 . 1.390(9)    yes
C435 . C436 . 1.392(8)    yes
C435 . H4351 . 0.950    no
C436 . H4361 . 0.950    no
C437 . H4371 . 0.950    no
C437 . H4372 . 0.950    no
C437 . H4373 . 0.950    no
C438 . H4381 . 0.950    no
C438 . H4382 . 0.950    no
C438 . H4383 . 0.950    no
C439 . H4391 . 0.950    no
C439 . H4392 . 0.950    no
C439 . H4393 . 0.950    no
C440 . C444 . 1.59(3)    yes
C440 . C447 . 1.52(3)    yes
C440 . C448 . 1.54(3)    yes
C440 . C449 . 1.52(4)    yes
C441 . C442 . 1.387(9)    yes
C441 . C446 . 1.390(9)    yes
C442 . C443 . 1.391(8)    yes
C442 . H4421 . 0.950    no
C443 . C444 . 1.389(9)    yes
C443 . H4431 . 0.950    no
C444 . C445 . 1.390(9)    yes
C445 . C446 . 1.391(8)    yes
C445 . H4451 . 0.950    no
C446 . H4461 . 0.950    no
C447 . H4471 . 0.950    no
C447 . H4472 . 0.950    no
C447 . H4473 . 0.950    no
C448 . H4481 . 0.950    no
C448 . H4482 . 0.950    no
C448 . H4483 . 0.950    no
C449 . H4491 . 0.950    no
C449 . H4492 . 0.950    no
C449 . H4493 . 0.950    no
C450 . C454 . 1.57(3)    yes
C450 . C457 . 1.50(4)    yes
C450 . C458 . 1.49(3)    yes
C450 . C459 . 1.50(3)    yes
C451 . C452 . 1.387(9)    yes
C451 . C456 . 1.391(9)    yes
C452 . C453 . 1.391(8)    yes
C452 . H4521 . 0.950    no
C453 . C454 . 1.391(9)    yes
C453 . H4531 . 0.950    no
C454 . C455 . 1.386(9)    yes
C455 . C456 . 1.391(8)    yes
C455 . H4551 . 0.950    no
C456 . H4561 . 0.950    no
C457 . H4571 . 0.950    no
C457 . H4572 . 0.950    no
C457 . H4573 . 0.950    no
C458 . H4581 . 0.950    no
C458 . H4582 . 0.950    no
C458 . H4583 . 0.950    no
C459 . H4591 . 0.950    no
C459 . H4592 . 0.950    no
C459 . H4593 . 0.950    no
C460 . C464 . 1.60(3)    yes
C460 . C467 . 1.54(4)    yes
C460 . C468 . 1.51(4)    yes
C460 . C469 . 1.51(4)    yes
C461 . C462 . 1.389(9)    yes
C461 . C466 . 1.388(9)    yes
C462 . C463 . 1.391(8)    yes
C462 . H4621 . 0.950    no
C463 . C464 . 1.389(9)    yes
C463 . H4631 . 0.950    no
C464 . C465 . 1.388(9)    yes
C465 . C466 . 1.391(8)    yes
C465 . H4651 . 0.950    no
C466 . H4661 . 0.950    no
C467 . H4671 . 0.950    no
C467 . H4672 . 0.950    no
C467 . H4673 . 0.950    no
C468 . H4681 . 0.950    no
C468 . H4682 . 0.950    no
C468 . H4683 . 0.950    no
C469 . H4691 . 0.950    no
C469 . H4692 . 0.950    no
C469 . H4693 . 0.950    no
C470 . C474 . 1.62(3)    yes
C470 . C477 . 1.51(4)    yes
C470 . C478 . 1.51(4)    yes
C470 . C479 . 1.55(4)    yes
C471 . C472 . 1.389(9)    yes
C471 . C476 . 1.388(9)    yes
C472 . C473 . 1.392(8)    yes
C472 . H4721 . 0.950    no
C473 . C474 . 1.390(9)    yes
C473 . H4731 . 0.950    no
C474 . C475 . 1.387(9)    yes
C475 . C476 . 1.393(8)    yes
C475 . H4751 . 0.950    no
C476 . H4761 . 0.950    no
C477 . H4771 . 0.950    no
C477 . H4772 . 0.950    no
C477 . H4773 . 0.950    no
C478 . H4781 . 0.950    no
C478 . H4782 . 0.950    no
C478 . H4783 . 0.950    no
C479 . H4791 . 0.950    no
C479 . H4792 . 0.950    no
C479 . H4793 . 0.950    no
C480 . C484 . 1.54(3)    yes
C480 . C487 . 1.46(4)    yes
C480 . C488 . 1.50(4)    yes
C480 . C489 . 1.51(4)    yes
C481 . C482 . 1.389(9)    yes
C481 . C486 . 1.390(9)    yes
C482 . C483 . 1.390(8)    yes
C482 . H4821 . 0.950    no
C483 . C484 . 1.387(9)    yes
C483 . H4831 . 0.950    no
C484 . C485 . 1.385(9)    yes
C485 . C486 . 1.391(8)    yes
C485 . H4851 . 0.950    no
C486 . H4861 . 0.950    no
C487 . H4871 . 0.950    no
C487 . H4872 . 0.950    no
C487 . H4873 . 0.950    no
C488 . H4881 . 0.950    no
C488 . H4882 . 0.950    no
C488 . H4883 . 0.950    no
C489 . H4891 . 0.950    no
C489 . H4892 . 0.950    no
C489 . H4893 . 0.950    no
C490 . C494 . 1.57(3)    yes
C490 . C497 . 1.50(4)    yes
C490 . C498 . 1.53(4)    yes
C490 . C499 . 1.50(4)    yes
C491 . C492 . 1.396(9)    yes
C491 . C496 . 1.393(9)    yes
C492 . C493 . 1.391(8)    yes
C492 . H4921 . 0.950    no
C493 . C494 . 1.393(9)    yes
C493 . H4931 . 0.950    no
C494 . C495 . 1.394(9)    yes
C495 . C496 . 1.392(8)    yes
C495 . H4951 . 0.950    no
C496 . H4961 . 0.950    no
C497 . H4971 . 0.950    no
C497 . H4972 . 0.950    no
C497 . H4973 . 0.950    no
C498 . H4981 . 0.950    no
C498 . H4982 . 0.950    no
C498 . H4983 . 0.950    no
C499 . H4991 . 0.950    no
C499 . H4992 . 0.950    no
C499 . H4993 . 0.950    no
C500 . C504 . 1.56(3)    yes
C500 . C507 . 1.55(5)    yes
C500 . C508 . 1.51(4)    yes
C500 . C509 . 1.54(4)    yes
C501 . C502 . 1.392(9)    yes
C501 . C506 . 1.391(9)    yes
C502 . C503 . 1.392(8)    yes
C502 . H5021 . 0.950    no
C503 . C504 . 1.392(9)    yes
C503 . H5031 . 0.950    no
C504 . C505 . 1.391(9)    yes
C505 . C506 . 1.391(8)    yes
C505 . H5051 . 0.950    no
C506 . H5061 . 0.950    no
C507 . H5071 . 0.950    no
C507 . H5072 . 0.950    no
C507 . H5073 . 0.950    no
C508 . H5081 . 0.950    no
C508 . H5082 . 0.950    no
C508 . H5083 . 0.950    no
C509 . H5091 . 0.950    no
C509 . H5092 . 0.950    no
C509 . H5093 . 0.950    no
C510 . C514 . 1.62(3)    yes
C510 . C517 . 1.46(4)    yes
C510 . C518 . 1.56(4)    yes
C510 . C519 . 1.56(5)    yes
C511 . C512 . 1.387(9)    yes
C511 . C516 . 1.387(9)    yes
C512 . C513 . 1.391(8)    yes
C512 . H5121 . 0.950    no
C513 . C514 . 1.390(9)    yes
C513 . H5131 . 0.950    no
C514 . C515 . 1.389(9)    yes
C515 . C516 . 1.390(8)    yes
C515 . H5151 . 0.950    no
C516 . H5161 . 0.950    no
C517 . H5171 . 0.950    no
C517 . H5172 . 0.950    no
C517 . H5173 . 0.950    no
C518 . H5181 . 0.950    no
C518 . H5182 . 0.950    no
C518 . H5183 . 0.950    no
C519 . H5191 . 0.950    no
C519 . H5192 . 0.950    no
C519 . H5193 . 0.950    no
C520 . C524 . 1.60(3)    yes
C520 . C527 . 1.56(4)    yes
C520 . C528 . 1.51(4)    yes
C520 . C529 . 1.46(4)    yes
C521 . C522 . 1.388(9)    yes
C521 . C526 . 1.388(9)    yes
C522 . C523 . 1.392(8)    yes
C522 . H5221 . 0.950    no
C523 . C524 . 1.389(9)    yes
C523 . H5231 . 0.950    no
C524 . C525 . 1.388(9)    yes
C525 . C526 . 1.392(8)    yes
C525 . H5251 . 0.950    no
C526 . H5261 . 0.950    no
C527 . H5271 . 0.950    no
C527 . H5272 . 0.950    no
C527 . H5273 . 0.950    no
C528 . H5281 . 0.950    no
C528 . H5282 . 0.950    no
C528 . H5283 . 0.950    no
C529 . H5291 . 0.950    no
C529 . H5292 . 0.950    no
C529 . H5293 . 0.950    no
C530 . C534 . 1.52(4)    yes
C530 . C537 . 1.56(4)    yes
C530 . C538 . 1.50(4)    yes
C530 . C539 . 1.53(4)    yes
C531 . C532 . 1.392(9)    yes
C531 . C536 . 1.390(9)    yes
C532 . C533 . 1.392(8)    yes
C532 . H5321 . 0.950    no
C533 . C534 . 1.392(9)    yes
C533 . H5331 . 0.950    no
C534 . C535 . 1.390(9)    yes
C535 . C536 . 1.392(8)    yes
C535 . H5351 . 0.950    no
C536 . H5361 . 0.950    no
C537 . H5371 . 0.950    no
C537 . H5372 . 0.950    no
C537 . H5373 . 0.950    no
C538 . H5381 . 0.950    no
C538 . H5382 . 0.950    no
C538 . H5383 . 0.950    no
C539 . H5391 . 0.950    no
C539 . H5392 . 0.950    no
C539 . H5393 . 0.950    no
C540 . C544 . 1.57(2)    yes
C540 . C547 . 1.54(3)    yes
C540 . C548 . 1.59(3)    yes
C540 . C549 . 1.51(3)    yes
C541 . C542 . 1.386(9)    yes
C541 . C546 . 1.392(9)    yes
C542 . C543 . 1.393(8)    yes
C542 . H5421 . 0.950    no
C543 . C544 . 1.392(9)    yes
C543 . H5431 . 0.950    no
C544 . C545 . 1.384(9)    yes
C545 . C546 . 1.391(8)    yes
C545 . H5451 . 0.950    no
C546 . H5461 . 0.950    no
C547 . H5471 . 0.950    no
C547 . H5472 . 0.950    no
C547 . H5473 . 0.950    no
C548 . H5481 . 0.950    no
C548 . H5482 . 0.950    no
C548 . H5483 . 0.950    no
C549 . H5491 . 0.950    no
C549 . H5492 . 0.950    no
C549 . H5493 . 0.950    no
C550 . C554 . 1.56(3)    yes
C550 . C557 . 1.56(3)    yes
C550 . C558 . 1.55(4)    yes
C550 . C559 . 1.54(4)    yes
C551 . C552 . 1.391(9)    yes
C551 . C556 . 1.391(9)    yes
C552 . C553 . 1.389(8)    yes
C552 . H5521 . 0.950    no
C553 . C554 . 1.386(9)    yes
C553 . H5531 . 0.950    no
C554 . C555 . 1.392(9)    yes
C555 . C556 . 1.392(8)    yes
C555 . H5551 . 0.950    no
C556 . H5561 . 0.950    no
C557 . H5571 . 0.950    no
C557 . H5572 . 0.950    no
C557 . H5573 . 0.950    no
C558 . H5581 . 0.950    no
C558 . H5582 . 0.950    no
C558 . H5583 . 0.950    no
C559 . H5591 . 0.950    no
C559 . H5592 . 0.950    no
C559 . H5593 . 0.950    no
C560 . C564 . 1.51(3)    yes
C560 . C567 . 1.46(4)    yes
C560 . C568 . 1.55(4)    yes
C560 . C569 . 1.55(4)    yes
C561 . C562 . 1.391(9)    yes
C561 . C566 . 1.389(9)    yes
C562 . C563 . 1.392(8)    yes
C562 . H5621 . 0.950    no
C563 . C564 . 1.391(9)    yes
C563 . H5631 . 0.950    no
C564 . C565 . 1.388(9)    yes
C565 . C566 . 1.391(8)    yes
C565 . H5651 . 0.950    no
C566 . H5661 . 0.950    no
C567 . H5671 . 0.950    no
C567 . H5672 . 0.950    no
C567 . H5673 . 0.950    no
C568 . H5681 . 0.950    no
C568 . H5682 . 0.950    no
C568 . H5683 . 0.950    no
C569 . H5691 . 0.950    no
C569 . H5692 . 0.950    no
C569 . H5693 . 0.950    no
C570 . C574 . 1.57(4)    yes
C570 . C577 . 1.53(5)    yes
C570 . C578 . 1.55(5)    yes
C570 . C579 . 1.55(5)    yes
C571 . C572 . 1.389(9)    yes
C571 . C576 . 1.388(9)    yes
C572 . C573 . 1.392(8)    yes
C572 . H5721 . 0.950    no
C573 . C574 . 1.390(9)    yes
C573 . H5731 . 0.950    no
C574 . C575 . 1.391(9)    yes
C575 . C576 . 1.390(8)    yes
C575 . H5751 . 0.950    no
C576 . H5761 . 0.950    no
C577 . H5771 . 0.950    no
C577 . H5772 . 0.950    no
C577 . H5773 . 0.950    no
C578 . H5781 . 0.950    no
C578 . H5782 . 0.950    no
C578 . H5783 . 0.950    no
C579 . H5791 . 0.950    no
C579 . H5792 . 0.950    no
C579 . H5793 . 0.950    no
C580 . C584 . 1.58(4)    yes
C580 . C587 . 1.50(5)    yes
C580 . C588 . 1.49(4)    yes
C580 . C589 . 1.51(4)    yes
C581 . C582 . 1.390(9)    yes
C581 . C586 . 1.389(9)    yes
C582 . C583 . 1.391(8)    yes
C582 . H5821 . 0.950    no
C583 . C584 . 1.391(9)    yes
C583 . H5831 . 0.950    no
C584 . C585 . 1.388(9)    yes
C585 . C586 . 1.391(8)    yes
C585 . H5851 . 0.950    no
C586 . H5861 . 0.950    no
C587 . H5871 . 0.950    no
C587 . H5872 . 0.950    no
C587 . H5873 . 0.950    no
C588 . H5881 . 0.950    no
C588 . H5882 . 0.950    no
C588 . H5883 . 0.950    no
C589 . H5891 . 0.950    no
C589 . H5892 . 0.950    no
C589 . H5893 . 0.950    no
C590 . C594 . 1.57(3)    yes
C590 . C597 . 1.52(4)    yes
C590 . C598 . 1.54(4)    yes
C590 . C599 . 1.47(4)    yes
C591 . C592 . 1.390(9)    yes
C591 . C596 . 1.389(9)    yes
C592 . C593 . 1.390(8)    yes
C592 . H5921 . 0.950    no
C593 . C594 . 1.388(9)    yes
C593 . H5931 . 0.950    no
C594 . C595 . 1.391(9)    yes
C595 . C596 . 1.392(8)    yes
C595 . H5951 . 0.950    no
C596 . H5961 . 0.950    no
C597 . H5971 . 0.950    no
C597 . H5972 . 0.950    no
C597 . H5973 . 0.950    no
C598 . H5981 . 0.950    no
C598 . H5982 . 0.950    no
C598 . H5983 . 0.950    no
C599 . H5991 . 0.950    no
C599 . H5992 . 0.950    no
C599 . H5993 . 0.950    no
C600 . C604 . 1.58(4)    yes
C600 . C607 . 1.53(4)    yes
C600 . C608 . 1.62(4)    yes
C600 . C609 . 1.52(4)    yes
C601 . C602 . 1.391(9)    yes
C601 . C606 . 1.390(9)    yes
C602 . C603 . 1.390(8)    yes
C602 . H6021 . 0.950    no
C603 . C604 . 1.391(9)    yes
C603 . H6031 . 0.950    no
C604 . C605 . 1.390(9)    yes
C605 . C606 . 1.391(8)    yes
C605 . H6051 . 0.950    no
C606 . H6061 . 0.950    no
C607 . H6071 . 0.950    no
C607 . H6072 . 0.950    no
C607 . H6073 . 0.950    no
C608 . H6081 . 0.950    no
C608 . H6082 . 0.950    no
C608 . H6083 . 0.950    no
C609 . H6091 . 0.950    no
C609 . H6092 . 0.950    no
C609 . H6093 . 0.950    no
C610 . C614 . 1.51(4)    yes
C610 . C617 . 1.54(4)    yes
C610 . C618 . 1.52(4)    yes
C610 . C619 . 1.61(4)    yes
C611 . C612 . 1.391(9)    yes
C611 . C616 . 1.390(9)    yes
C612 . C613 . 1.391(8)    yes
C612 . H6121 . 0.950    no
C613 . C614 . 1.389(9)    yes
C613 . H6131 . 0.950    no
C614 . C615 . 1.390(9)    yes
C615 . C616 . 1.391(8)    yes
C615 . H6151 . 0.950    no
C616 . H6161 . 0.950    no
C617 . H6171 . 0.950    no
C617 . H6172 . 0.950    no
C617 . H6173 . 0.950    no
C618 . H6181 . 0.950    no
C618 . H6182 . 0.950    no
C618 . H6183 . 0.950    no
C619 . H6191 . 0.950    no
C619 . H6192 . 0.950    no
C619 . H6193 . 0.950    no
C620 . C624 . 1.57(3)    yes
C620 . C627 . 1.49(4)    yes
C620 . C628 . 1.52(4)    yes
C620 . C629 . 1.42(4)    yes
C621 . C622 . 1.389(9)    yes
C621 . C626 . 1.390(9)    yes
C622 . C623 . 1.391(8)    yes
C622 . H6221 . 0.950    no
C623 . C624 . 1.384(9)    yes
C623 . H6231 . 0.950    no
C624 . C625 . 1.389(9)    yes
C625 . C626 . 1.392(8)    yes
C625 . H6251 . 0.950    no
C626 . H6261 . 0.950    no
C627 . H6271 . 0.950    no
C627 . H6272 . 0.950    no
C627 . H6273 . 0.950    no
C628 . H6281 . 0.950    no
C628 . H6282 . 0.950    no
C628 . H6283 . 0.950    no
C629 . H6291 . 0.950    no
C629 . H6292 . 0.950    no
C629 . H6293 . 0.950    no
C630 . C634 . 1.62(3)    yes
C630 . C637 . 1.51(3)    yes
C630 . C638 . 1.58(3)    yes
C630 . C639 . 1.50(3)    yes
C631 . C632 . 1.388(9)    yes
C631 . C636 . 1.388(9)    yes
C632 . C633 . 1.391(8)    yes
C632 . H6321 . 0.950    no
C633 . C634 . 1.388(9)    yes
C633 . H6331 . 0.950    no
C634 . C635 . 1.391(9)    yes
C635 . C636 . 1.392(8)    yes
C635 . H6351 . 0.950    no
C636 . H6361 . 0.950    no
C637 . H6371 . 0.950    no
C637 . H6372 . 0.950    no
C637 . H6373 . 0.950    no
C638 . H6381 . 0.950    no
C638 . H6382 . 0.950    no
C638 . H6383 . 0.950    no
C639 . H6391 . 0.950    no
C639 . H6392 . 0.950    no
C639 . H6393 . 0.950    no
C640 . C644 . 1.55(2)    yes
C640 . C647 . 1.59(4)    yes
C640 . C648 . 1.47(3)    yes
C640 . C649 . 1.47(3)    yes
C641 . C642 . 1.385(9)    yes
C641 . C646 . 1.386(9)    yes
C642 . C643 . 1.391(8)    yes
C642 . H6421 . 0.950    no
C643 . C644 . 1.393(9)    yes
C643 . H6431 . 0.950    no
C644 . C645 . 1.391(9)    yes
C645 . C646 . 1.392(8)    yes
C645 . H6451 . 0.950    no
C646 . H6461 . 0.950    no
C647 . H6471 . 0.950    no
C647 . H6472 . 0.950    no
C647 . H6473 . 0.950    no
C648 . H6481 . 0.950    no
C648 . H6482 . 0.950    no
C648 . H6483 . 0.950    no
C649 . H6491 . 0.950    no
C649 . H6492 . 0.950    no
C649 . H6493 . 0.950    no
C911 . C912 . 1.389(9)    yes
C911 . C916 . 1.390(10)    yes
C912 . C913 . 1.388(9)    yes
C912 . H9121 . 0.950    no
C913 . C914 . 1.390(10)    yes
C913 . H9131 . 0.950    no
C914 . C915 . 1.388(10)    yes
C914 . H9141 . 0.950    no
C915 . C916 . 1.388(9)    yes
C915 . H9151 . 0.950    no
C916 . H9161 . 0.950    no
C921 . C922 . 1.389(9)    yes
C921 . C926 . 1.391(9)    yes
C922 . C923 . 1.393(9)    yes
C922 . H9221 . 0.950    no
C923 . C924 . 1.390(9)    yes
C923 . H9231 . 0.950    no
C924 . C925 . 1.391(9)    yes
C924 . H9241 . 0.950    no
C925 . C926 . 1.389(9)    yes
C925 . H9251 . 0.950    no
C926 . H9261 . 0.950    no
C931 . C932 . 1.394(10)    yes
C931 . C936 . 1.393(9)    yes
C932 . C933 . 1.394(9)    yes
C932 . H9321 . 0.950    no
C933 . C934 . 1.392(9)    yes
C933 . H9331 . 0.950    no
C934 . C935 . 1.393(9)    yes
C934 . H9341 . 0.948    no
C935 . C936 . 1.393(9)    yes
C935 . H9351 . 0.950    no
C936 . H9361 . 0.950    no
C941 . C942 . 1.387(9)    yes
C941 . C946 . 1.390(9)    yes
C942 . C943 . 1.390(9)    yes
C942 . H9421 . 0.950    no
C943 . C944 . 1.391(10)    yes
C943 . H9431 . 0.950    no
C944 . C945 . 1.384(9)    yes
C944 . H9441 . 0.950    no
C945 . C946 . 1.391(9)    yes
C945 . H9451 . 0.950    no
C946 . H9461 . 0.950    no
loop_
 _geom_angle_atom_site_label_1
 _geom_angle_site_symmetry_1
 _geom_angle_atom_site_label_2
 _geom_angle_site_symmetry_2
 _geom_angle_atom_site_label_3
 _geom_angle_site_symmetry_3
 _geom_angle
 _geom_angle_publ_flag
Ag2 . Ag1 . Ag87 . 61.48(6)    yes
Ag2 . Ag1 . Ag88 . 61.65(6)    yes
Ag87 . Ag1 . Ag88 . 61.67(6)    yes
Ag2 . Ag1 . Ag89 . 62.09(6)    yes
Ag87 . Ag1 . Ag89 . 113.75(8)    yes
Ag88 . Ag1 . Ag89 . 62.82(6)    yes
Ag2 . Ag1 . Ag90 . 62.02(6)    yes
Ag87 . Ag1 . Ag90 . 114.08(7)    yes
Ag88 . Ag1 . Ag90 . 114.02(7)    yes
Ag89 . Ag1 . Ag90 . 62.31(6)    yes
Ag2 . Ag1 . Ag91 . 61.89(6)    yes
Ag87 . Ag1 . Ag91 . 61.95(6)    yes
Ag88 . Ag1 . Ag91 . 113.26(8)    yes
Ag89 . Ag1 . Ag91 . 114.55(7)    yes
Ag90 . Ag1 . Ag91 . 63.33(6)    yes
Ag2 . Ag1 . Ag127 . 112.69(8)    yes
Ag87 . Ag1 . Ag127 . 114.27(8)    yes
Ag88 . Ag1 . Ag127 . 173.93(8)    yes
Ag89 . Ag1 . Ag127 . 117.33(8)    yes
Ag90 . Ag1 . Ag127 . 62.71(6)    yes
Ag2 . Ag1 . Ag128 . 113.78(7)    yes
Ag87 . Ag1 . Ag128 . 175.19(8)    yes
Ag88 . Ag1 . Ag128 . 115.90(8)    yes
Ag89 . Ag1 . Ag128 . 61.88(6)    yes
Ag90 . Ag1 . Ag128 . 62.54(6)    yes
Ag2 . Ag1 . Ag129 . 113.33(8)    yes
Ag87 . Ag1 . Ag129 . 115.45(9)    yes
Ag88 . Ag1 . Ag129 . 62.27(6)    yes
Ag89 . Ag1 . Ag129 . 62.12(6)    yes
Ag90 . Ag1 . Ag129 . 115.96(8)    yes
Ag2 . Ag1 . Ag130 . 113.39(8)    yes
Ag87 . Ag1 . Ag130 . 62.23(6)    yes
Ag88 . Ag1 . Ag130 . 62.12(6)    yes
Ag89 . Ag1 . Ag130 . 115.99(8)    yes
Ag90 . Ag1 . Ag130 . 175.40(9)    yes
Ag2 . Ag1 . Ag131 . 112.63(7)    yes
Ag87 . Ag1 . Ag131 . 62.07(6)    yes
Ag88 . Ag1 . Ag131 . 115.53(8)    yes
Ag89 . Ag1 . Ag131 . 174.71(8)    yes
Ag90 . Ag1 . Ag131 . 115.67(8)    yes
Ag91 . Ag1 . Ag127 . 60.85(6)    yes
Ag91 . Ag1 . Ag128 . 117.28(8)    yes
Ag127 . Ag1 . Ag128 . 67.77(7)    yes
Ag91 . Ag1 . Ag129 . 175.11(8)    yes
Ag127 . Ag1 . Ag129 . 123.56(8)    yes
Ag128 . Ag1 . Ag129 . 64.93(7)    yes
Ag91 . Ag1 . Ag130 . 115.22(8)    yes
Ag127 . Ag1 . Ag130 . 120.87(8)    yes
Ag128 . Ag1 . Ag130 . 120.95(8)    yes
Ag129 . Ag1 . Ag130 . 65.07(7)    yes
Ag91 . Ag1 . Ag131 . 60.98(6)    yes
Ag127 . Ag1 . Ag131 . 63.71(6)    yes
Ag128 . Ag1 . Ag131 . 122.15(8)    yes
Ag129 . Ag1 . Ag131 . 122.14(8)    yes
Ag130 . Ag1 . Ag131 . 65.62(6)    yes
Ag1 . Ag2 . Ag3 . 179.73(8)    yes
Ag1 . Ag2 . Ag82 . 120.22(7)    yes
Ag3 . Ag2 . Ag82 . 60.06(6)    yes
Ag1 . Ag2 . Ag83 . 119.86(8)    yes
Ag3 . Ag2 . Ag83 . 60.22(6)    yes
Ag82 . Ag2 . Ag83 . 60.87(6)    yes
Ag1 . Ag2 . Ag84 . 119.10(7)    yes
Ag3 . Ag2 . Ag84 . 60.67(6)    yes
Ag82 . Ag2 . Ag84 . 111.46(7)    yes
Ag83 . Ag2 . Ag84 . 61.84(6)    yes
Ag1 . Ag2 . Ag85 . 119.42(8)    yes
Ag3 . Ag2 . Ag85 . 60.37(6)    yes
Ag82 . Ag2 . Ag85 . 111.46(7)    yes
Ag83 . Ag2 . Ag85 . 111.44(7)    yes
Ag84 . Ag2 . Ag85 . 61.29(6)    yes
Ag1 . Ag2 . Ag86 . 119.91(7)    yes
Ag3 . Ag2 . Ag86 . 60.19(6)    yes
Ag82 . Ag2 . Ag86 . 61.34(6)    yes
Ag83 . Ag2 . Ag86 . 111.03(7)    yes
Ag84 . Ag2 . Ag86 . 111.64(7)    yes
Ag1 . Ag2 . Ag87 . 60.27(6)    yes
Ag3 . Ag2 . Ag87 . 120.01(7)    yes
Ag82 . Ag2 . Ag87 . 59.95(6)    yes
Ag83 . Ag2 . Ag87 . 90.67(7)    yes
Ag84 . Ag2 . Ag87 . 148.89(9)    yes
Ag1 . Ag2 . Ag88 . 60.11(6)    yes
Ag3 . Ag2 . Ag88 . 119.96(8)    yes
Ag82 . Ag2 . Ag88 . 90.48(7)    yes
Ag83 . Ag2 . Ag88 . 59.75(6)    yes
Ag84 . Ag2 . Ag88 . 91.08(7)    yes
Ag1 . Ag2 . Ag89 . 60.00(6)    yes
Ag3 . Ag2 . Ag89 . 119.77(7)    yes
Ag82 . Ag2 . Ag89 . 148.63(9)    yes
Ag83 . Ag2 . Ag89 . 90.94(7)    yes
Ag84 . Ag2 . Ag89 . 59.10(5)    yes
Ag1 . Ag2 . Ag90 . 59.43(6)    yes
Ag3 . Ag2 . Ag90 . 120.36(8)    yes
Ag82 . Ag2 . Ag90 . 149.70(8)    yes
Ag83 . Ag2 . Ag90 . 148.72(8)    yes
Ag84 . Ag2 . Ag90 . 90.35(7)    yes
Ag1 . Ag2 . Ag91 . 60.17(6)    yes
Ag3 . Ag2 . Ag91 . 119.93(7)    yes
Ag82 . Ag2 . Ag91 . 90.87(7)    yes
Ag83 . Ag2 . Ag91 . 148.34(8)    yes
Ag84 . Ag2 . Ag91 . 149.04(9)    yes
Ag85 . Ag2 . Ag86 . 61.68(6)    yes
Ag85 . Ag2 . Ag87 . 149.12(8)    yes
Ag86 . Ag2 . Ag87 . 90.88(6)    yes
Ag85 . Ag2 . Ag88 . 149.14(8)    yes
Ag86 . Ag2 . Ag88 . 148.37(8)    yes
Ag87 . Ag2 . Ag88 . 60.76(6)    yes
Ag85 . Ag2 . Ag89 . 90.64(7)    yes
Ag86 . Ag2 . Ag89 . 149.10(9)    yes
Ag87 . Ag2 . Ag89 . 111.01(7)    yes
Ag88 . Ag2 . Ag89 . 61.61(6)    yes
Ag85 . Ag2 . Ag90 . 59.99(6)    yes
Ag86 . Ag2 . Ag90 . 91.67(7)    yes
Ag87 . Ag2 . Ag90 . 110.90(7)    yes
Ag88 . Ag2 . Ag90 . 110.58(7)    yes
Ag89 . Ag2 . Ag90 . 60.76(6)    yes
Ag85 . Ag2 . Ag91 . 91.20(7)    yes
Ag86 . Ag2 . Ag91 . 59.74(6)    yes
Ag87 . Ag2 . Ag91 . 60.98(6)    yes
Ag88 . Ag2 . Ag91 . 110.59(7)    yes
Ag89 . Ag2 . Ag91 . 111.37(7)    yes
Ag90 . Ag2 . Ag91 . 61.88(6)    yes
Ag2 . Ag3 . Ag4 . 179.63(9)    yes
Ag2 . Ag3 . Ag77 . 120.26(7)    yes
Ag4 . Ag3 . Ag77 . 60.06(6)    yes
Ag2 . Ag3 . Ag78 . 120.05(8)    yes
Ag4 . Ag3 . Ag78 . 60.23(6)    yes
Ag77 . Ag3 . Ag78 . 61.39(6)    yes
Ag2 . Ag3 . Ag79 . 119.64(7)    yes
Ag4 . Ag3 . Ag79 . 60.22(6)    yes
Ag77 . Ag3 . Ag79 . 110.97(7)    yes
Ag78 . Ag3 . Ag79 . 60.99(6)    yes
Ag2 . Ag3 . Ag80 . 119.96(8)    yes
Ag4 . Ag3 . Ag80 . 59.67(6)    yes
Ag77 . Ag3 . Ag80 . 110.54(7)    yes
Ag78 . Ag3 . Ag80 . 110.89(7)    yes
Ag79 . Ag3 . Ag80 . 61.66(6)    yes
Ag2 . Ag3 . Ag81 . 119.61(7)    yes
Ag4 . Ag3 . Ag81 . 60.30(6)    yes
Ag77 . Ag3 . Ag81 . 61.53(6)    yes
Ag78 . Ag3 . Ag81 . 111.52(7)    yes
Ag79 . Ag3 . Ag81 . 111.37(7)    yes
Ag2 . Ag3 . Ag82 . 60.44(6)    yes
Ag4 . Ag3 . Ag82 . 119.88(8)    yes
Ag77 . Ag3 . Ag82 . 59.82(6)    yes
Ag78 . Ag3 . Ag82 . 90.93(7)    yes
Ag79 . Ag3 . Ag82 . 148.62(9)    yes
Ag2 . Ag3 . Ag83 . 60.22(6)    yes
Ag4 . Ag3 . Ag83 . 120.07(8)    yes
Ag77 . Ag3 . Ag83 . 90.85(7)    yes
Ag78 . Ag3 . Ag83 . 59.84(6)    yes
Ag79 . Ag3 . Ag83 . 90.92(7)    yes
Ag2 . Ag3 . Ag84 . 60.00(5)    yes
Ag4 . Ag3 . Ag84 . 119.86(7)    yes
Ag77 . Ag3 . Ag84 . 149.09(9)    yes
Ag78 . Ag3 . Ag84 . 90.90(7)    yes
Ag79 . Ag3 . Ag84 . 59.65(5)    yes
Ag2 . Ag3 . Ag85 . 60.11(6)    yes
Ag4 . Ag3 . Ag85 . 119.52(8)    yes
Ag77 . Ag3 . Ag85 . 149.15(8)    yes
Ag78 . Ag3 . Ag85 . 148.46(8)    yes
Ag79 . Ag3 . Ag85 . 90.65(7)    yes
Ag2 . Ag3 . Ag86 . 60.28(6)    yes
Ag4 . Ag3 . Ag86 . 119.63(7)    yes
Ag77 . Ag3 . Ag86 . 90.92(7)    yes
Ag78 . Ag3 . Ag86 . 149.10(8)    yes
Ag79 . Ag3 . Ag86 . 149.00(9)    yes
Ag80 . Ag3 . Ag81 . 60.76(6)    yes
Ag80 . Ag3 . Ag82 . 148.74(8)    yes
Ag81 . Ag3 . Ag82 . 90.98(6)    yes
Ag80 . Ag3 . Ag83 . 149.50(8)    yes
Ag81 . Ag3 . Ag83 . 148.89(8)    yes
Ag82 . Ag3 . Ag83 . 60.99(6)    yes
Ag80 . Ag3 . Ag84 . 91.21(7)    yes
Ag81 . Ag3 . Ag84 . 148.50(9)    yes
Ag82 . Ag3 . Ag84 . 111.22(7)    yes
Ag83 . Ag3 . Ag84 . 61.61(6)    yes
Ag80 . Ag3 . Ag85 . 59.86(6)    yes
Ag81 . Ag3 . Ag85 . 90.66(7)    yes
Ag82 . Ag3 . Ag85 . 111.56(7)    yes
Ag83 . Ag3 . Ag85 . 111.22(7)    yes
Ag84 . Ag3 . Ag85 . 60.98(6)    yes
Ag80 . Ag3 . Ag86 . 90.70(7)    yes
Ag81 . Ag3 . Ag86 . 59.33(6)    yes
Ag82 . Ag3 . Ag86 . 61.51(6)    yes
Ag83 . Ag3 . Ag86 . 111.10(7)    yes
Ag84 . Ag3 . Ag86 . 111.16(7)    yes
Ag85 . Ag3 . Ag86 . 61.62(6)    yes
Ag3 . Ag4 . Ag77 . 61.80(6)    yes
Ag3 . Ag4 . Ag78 . 61.65(6)    yes
Ag77 . Ag4 . Ag78 . 62.44(6)    yes
Ag3 . Ag4 . Ag79 . 61.93(6)    yes
Ag77 . Ag4 . Ag79 . 113.84(7)    yes
Ag78 . Ag4 . Ag79 . 62.02(6)    yes
Ag3 . Ag4 . Ag80 . 62.02(6)    yes
Ag77 . Ag4 . Ag80 . 113.93(7)    yes
Ag78 . Ag4 . Ag80 . 114.03(7)    yes
Ag79 . Ag4 . Ag80 . 63.02(6)    yes
Ag3 . Ag4 . Ag81 . 62.06(6)    yes
Ag77 . Ag4 . Ag81 . 62.69(6)    yes
Ag78 . Ag4 . Ag81 . 114.16(7)    yes
Ag79 . Ag4 . Ag81 . 114.26(7)    yes
Ag80 . Ag4 . Ag81 . 62.11(6)    yes
Ag3 . Ag4 . Ag132 . 113.85(8)    yes
Ag77 . Ag4 . Ag132 . 115.32(8)    yes
Ag78 . Ag4 . Ag132 . 175.44(8)    yes
Ag79 . Ag4 . Ag132 . 117.16(8)    yes
Ag80 . Ag4 . Ag132 . 62.72(7)    yes
Ag3 . Ag4 . Ag133 . 113.12(8)    yes
Ag77 . Ag4 . Ag133 . 174.74(8)    yes
Ag78 . Ag4 . Ag133 . 114.48(8)    yes
Ag79 . Ag4 . Ag133 . 61.21(6)    yes
Ag80 . Ag4 . Ag133 . 62.78(6)    yes
Ag3 . Ag4 . Ag134 . 112.80(8)    yes
Ag77 . Ag4 . Ag134 . 116.25(9)    yes
Ag78 . Ag4 . Ag134 . 62.08(6)    yes
Ag79 . Ag4 . Ag134 . 61.08(6)    yes
Ag80 . Ag4 . Ag134 . 115.40(8)    yes
Ag3 . Ag4 . Ag135 . 113.50(8)    yes
Ag77 . Ag4 . Ag135 . 62.27(7)    yes
Ag78 . Ag4 . Ag135 . 62.43(7)    yes
Ag79 . Ag4 . Ag135 . 115.66(8)    yes
Ag80 . Ag4 . Ag135 . 175.51(8)    yes
Ag3 . Ag4 . Ag136 . 113.71(7)    yes
Ag77 . Ag4 . Ag136 . 62.81(6)    yes
Ag78 . Ag4 . Ag136 . 116.79(8)    yes
Ag79 . Ag4 . Ag136 . 175.63(8)    yes
Ag80 . Ag4 . Ag136 . 115.17(8)    yes
Ag81 . Ag4 . Ag132 . 61.72(6)    yes
Ag81 . Ag4 . Ag133 . 116.89(9)    yes
Ag132 . Ag4 . Ag133 . 67.41(7)    yes
Ag81 . Ag4 . Ag134 . 174.79(8)    yes
Ag132 . Ag4 . Ag134 . 121.89(8)    yes
Ag133 . Ag4 . Ag134 . 63.64(7)    yes
Ag81 . Ag4 . Ag135 . 116.16(8)    yes
Ag132 . Ag4 . Ag135 . 120.63(8)    yes
Ag133 . Ag4 . Ag135 . 120.80(8)    yes
Ag134 . Ag4 . Ag135 . 65.96(7)    yes
Ag81 . Ag4 . Ag136 . 61.99(6)    yes
Ag132 . Ag4 . Ag136 . 63.65(7)    yes
Ag133 . Ag4 . Ag136 . 122.04(8)    yes
Ag134 . Ag4 . Ag136 . 122.56(8)    yes
Ag135 . Ag4 . Ag136 . 65.81(7)    yes
Ag6 . Ag5 . Ag14 . 145.91(9)    yes
Ag6 . Ag5 . Ag25 . 94.94(8)    yes
Ag14 . Ag5 . Ag25 . 113.36(8)    yes
Ag6 . Ag5 . Ag90 . 59.07(6)    yes
Ag14 . Ag5 . Ag90 . 89.05(7)    yes
Ag25 . Ag5 . Ag90 . 121.27(8)    yes
Ag6 . Ag5 . Ag108 . 59.26(6)    yes
Ag14 . Ag5 . Ag108 . 116.72(8)    yes
Ag25 . Ag5 . Ag108 . 62.45(7)    yes
Ag90 . Ag5 . Ag108 . 59.02(6)    yes
Ag6 . Ag5 . Ag109 . 108.52(8)    yes
Ag14 . Ag5 . Ag109 . 56.15(6)    yes
Ag25 . Ag5 . Ag109 . 88.87(7)    yes
Ag90 . Ag5 . Ag109 . 58.89(6)    yes
Ag108 . Ag5 . Ag109 . 60.60(6)    yes
Ag6 . Ag5 . Ag127 . 92.20(7)    yes
Ag14 . Ag5 . Ag127 . 58.82(6)    yes
Ag25 . Ag5 . Ag127 . 172.14(9)    yes
Ag90 . Ag5 . Ag127 . 60.22(6)    yes
Ag108 . Ag5 . Ag127 . 119.14(8)    yes
Ag6 . Ag5 . S3 . 57.69(13)    yes
Ag14 . Ag5 . S3 . 106.04(13)    yes
Ag25 . Ag5 . S3 . 136.42(14)    yes
Ag90 . Ag5 . S3 . 75.98(15)    yes
Ag108 . Ag5 . S3 . 114.83(14)    yes
Ag6 . Ag5 . S15 . 57.07(17)    yes
Ag14 . Ag5 . S15 . 156.91(18)    yes
Ag25 . Ag5 . S15 . 51.18(16)    yes
Ag90 . Ag5 . S15 . 113.43(17)    yes
Ag108 . Ag5 . S15 . 73.93(15)    yes
Ag6 . Ag5 . S16 . 163.0(2)    yes
Ag14 . Ag5 . S16 . 49.28(18)    yes
Ag25 . Ag5 . S16 . 78.02(18)    yes
Ag90 . Ag5 . S16 . 137.68(19)    yes
Ag108 . Ag5 . S16 . 127.42(18)    yes
Ag109 . Ag5 . Ag127 . 85.75(7)    yes
Ag109 . Ag5 . S3 . 129.73(16)    yes
Ag127 . Ag5 . S3 . 50.94(12)    yes
Ag109 . Ag5 . S15 . 130.49(16)    yes
Ag127 . Ag5 . S15 . 136.38(17)    yes
S3 . Ag5 . S15 . 85.47(19)    yes
Ag109 . Ag5 . S16 . 86.96(18)    yes
Ag127 . Ag5 . S16 . 95.96(18)    yes
S3 . Ag5 . S16 . 117.7(2)    yes
S15 . Ag5 . S16 . 107.7(2)    yes
Ag5 . Ag6 . Ag7 . 144.03(9)    yes
Ag5 . Ag6 . Ag26 . 94.03(8)    yes
Ag7 . Ag6 . Ag26 . 114.30(8)    yes
Ag5 . Ag6 . Ag27 . 139.30(8)    yes
Ag7 . Ag6 . Ag27 . 64.52(6)    yes
Ag26 . Ag6 . Ag27 . 49.81(6)    yes
Ag5 . Ag6 . Ag90 . 58.83(6)    yes
Ag7 . Ag6 . Ag90 . 87.22(7)    yes
Ag26 . Ag6 . Ag90 . 118.83(8)    yes
Ag27 . Ag6 . Ag90 . 117.44(7)    yes
Ag5 . Ag6 . Ag107 . 107.36(7)    yes
Ag7 . Ag6 . Ag107 . 56.14(6)    yes
Ag26 . Ag6 . Ag107 . 86.25(7)    yes
Ag27 . Ag6 . Ag107 . 59.34(6)    yes
Ag90 . Ag6 . Ag107 . 58.58(6)    yes
Ag5 . Ag6 . Ag108 . 58.18(6)    yes
Ag7 . Ag6 . Ag108 . 116.13(8)    yes
Ag26 . Ag6 . Ag108 . 60.61(6)    yes
Ag27 . Ag6 . Ag108 . 84.62(6)    yes
Ag90 . Ag6 . Ag108 . 58.57(6)    yes
Ag5 . Ag6 . Ag128 . 91.55(7)    yes
Ag7 . Ag6 . Ag128 . 58.30(6)    yes
Ag26 . Ag6 . Ag128 . 171.82(9)    yes
Ag27 . Ag6 . Ag128 . 122.78(8)    yes
Ag90 . Ag6 . Ag128 . 59.57(6)    yes
Ag5 . Ag6 . S3 . 58.47(14)    yes
Ag7 . Ag6 . S3 . 105.08(16)    yes
Ag26 . Ag6 . S3 . 137.83(17)    yes
Ag27 . Ag6 . S3 . 160.81(14)    yes
Ag90 . Ag6 . S3 . 76.23(13)    yes
Ag5 . Ag6 . S14 . 163.74(19)    yes
Ag7 . Ag6 . S14 . 50.61(15)    yes
Ag26 . Ag6 . S14 . 79.83(17)    yes
Ag27 . Ag6 . S14 . 43.68(19)    yes
Ag90 . Ag6 . S14 . 137.21(18)    yes
Ag5 . Ag6 . S15 . 58.33(14)    yes
Ag7 . Ag6 . S15 . 157.62(15)    yes
Ag26 . Ag6 . S15 . 51.19(14)    yes
Ag27 . Ag6 . S15 . 98.43(14)    yes
Ag90 . Ag6 . S15 . 114.38(15)    yes
Ag107 . Ag6 . Ag108 . 59.99(6)    yes
Ag107 . Ag6 . Ag128 . 86.37(7)    yes
Ag108 . Ag6 . Ag128 . 118.10(8)    yes
Ag107 . Ag6 . S3 . 129.99(15)    yes
Ag108 . Ag6 . S3 . 114.54(14)    yes
Ag128 . Ag6 . S3 . 50.35(15)    yes
Ag107 . Ag6 . S14 . 87.39(19)    yes
Ag108 . Ag6 . S14 . 128.3(2)    yes
Ag128 . Ag6 . S14 . 96.30(17)    yes
S3 . Ag6 . S14 . 117.1(2)    yes
Ag107 . Ag6 . S15 . 129.28(16)    yes
Ag108 . Ag6 . S15 . 73.98(15)    yes
Ag128 . Ag6 . S15 . 136.96(15)    yes
S3 . Ag6 . S15 . 86.7(2)    yes
S14 . Ag6 . S15 . 107.1(2)    yes
Ag6 . Ag7 . Ag8 . 142.98(8)    yes
Ag6 . Ag7 . Ag28 . 116.75(8)    yes
Ag8 . Ag7 . Ag28 . 94.08(8)    yes
Ag6 . Ag7 . Ag89 . 87.13(7)    yes
Ag8 . Ag7 . Ag89 . 58.63(6)    yes
Ag28 . Ag7 . Ag89 . 119.67(8)    yes
Ag6 . Ag7 . Ag106 . 118.38(7)    yes
Ag8 . Ag7 . Ag106 . 58.56(6)    yes
Ag28 . Ag7 . Ag106 . 60.11(6)    yes
Ag89 . Ag7 . Ag106 . 59.84(6)    yes
Ag6 . Ag7 . Ag107 . 57.33(6)    yes
Ag8 . Ag7 . Ag107 . 107.73(8)    yes
Ag28 . Ag7 . Ag107 . 87.56(7)    yes
Ag89 . Ag7 . Ag107 . 58.84(6)    yes
Ag106 . Ag7 . Ag107 . 61.06(6)    yes
Ag6 . Ag7 . Ag128 . 57.49(6)    yes
Ag8 . Ag7 . Ag128 . 90.31(7)    yes
Ag28 . Ag7 . Ag128 . 173.54(9)    yes
Ag89 . Ag7 . Ag128 . 59.05(6)    yes
Ag106 . Ag7 . Ag128 . 118.88(8)    yes
Ag6 . Ag7 . S2 . 103.11(13)    yes
Ag8 . Ag7 . S2 . 58.55(13)    yes
Ag28 . Ag7 . S2 . 136.60(13)    yes
Ag89 . Ag7 . S2 . 76.76(14)    yes
Ag106 . Ag7 . S2 . 115.49(15)    yes
Ag6 . Ag7 . S13 . 159.34(17)    yes
Ag8 . Ag7 . S13 . 57.12(15)    yes
Ag28 . Ag7 . S13 . 52.27(14)    yes
Ag89 . Ag7 . S13 . 113.43(17)    yes
Ag106 . Ag7 . S13 . 73.59(16)    yes
Ag6 . Ag7 . S14 . 50.11(16)    yes
Ag8 . Ag7 . S14 . 163.71(18)    yes
Ag28 . Ag7 . S14 . 81.81(19)    yes
Ag89 . Ag7 . S14 . 136.76(18)    yes
Ag106 . Ag7 . S14 . 129.8(2)    yes
Ag107 . Ag7 . Ag128 . 86.59(7)    yes
Ag107 . Ag7 . S2 . 130.50(14)    yes
Ag128 . Ag7 . S2 . 49.86(12)    yes
Ag107 . Ag7 . S13 . 130.95(16)    yes
Ag128 . Ag7 . S13 . 134.16(15)    yes
S2 . Ag7 . S13 . 84.44(18)    yes
Ag107 . Ag7 . S14 . 87.92(18)    yes
Ag128 . Ag7 . S14 . 95.24(19)    yes
S2 . Ag7 . S14 . 114.6(2)    yes
S13 . Ag7 . S14 . 109.2(2)    yes
Ag7 . Ag8 . Ag29 . 93.75(7)    yes
Ag7 . Ag8 . Ag30 . 140.79(7)    yes
Ag29 . Ag8 . Ag30 . 51.17(6)    yes
Ag7 . Ag8 . Ag89 . 59.08(6)    yes
Ag29 . Ag8 . Ag89 . 121.31(7)    yes
Ag30 . Ag8 . Ag89 . 119.87(7)    yes
Ag7 . Ag8 . Ag105 . 108.33(7)    yes
Ag29 . Ag8 . Ag105 . 89.84(7)    yes
Ag30 . Ag8 . Ag105 . 61.49(6)    yes
Ag89 . Ag8 . Ag105 . 58.85(6)    yes
Ag7 . Ag8 . Ag106 . 58.73(6)    yes
Ag29 . Ag8 . Ag106 . 61.42(6)    yes
Ag30 . Ag8 . Ag106 . 85.99(6)    yes
Ag89 . Ag8 . Ag106 . 60.05(6)    yes
Ag105 . Ag8 . Ag106 . 61.56(6)    yes
Ag7 . Ag8 . Ag129 . 90.95(7)    yes
Ag29 . Ag8 . Ag129 . 174.66(10)    yes
Ag30 . Ag8 . Ag129 . 123.55(8)    yes
Ag89 . Ag8 . Ag129 . 59.39(6)    yes
Ag105 . Ag8 . Ag129 . 86.29(7)    yes
Ag7 . Ag8 . S2 . 59.02(14)    yes
Ag29 . Ag8 . S2 . 135.09(15)    yes
Ag30 . Ag8 . S2 . 157.63(14)    yes
Ag89 . Ag8 . S2 . 77.21(13)    yes
Ag105 . Ag8 . S2 . 130.57(14)    yes
Ag7 . Ag8 . S12 . 164.92(16)    yes
Ag29 . Ag8 . S12 . 79.45(15)    yes
Ag30 . Ag8 . S12 . 40.69(15)    yes
Ag89 . Ag8 . S12 . 135.86(16)    yes
Ag105 . Ag8 . S12 . 85.27(17)    yes
Ag7 . Ag8 . S13 . 57.33(16)    yes
Ag29 . Ag8 . S13 . 50.52(16)    yes
Ag30 . Ag8 . S13 . 99.20(16)    yes
Ag89 . Ag8 . S13 . 114.06(17)    yes
Ag105 . Ag8 . S13 . 131.46(16)    yes
Ag106 . Ag8 . Ag129 . 119.43(7)    yes
Ag106 . Ag8 . S2 . 116.12(15)    yes
Ag129 . Ag8 . S2 . 49.95(13)    yes
Ag106 . Ag8 . S12 . 126.67(17)    yes
Ag129 . Ag8 . S12 . 96.55(15)    yes
S2 . Ag8 . S12 . 117.2(2)    yes
Ag106 . Ag8 . S13 . 73.76(15)    yes
Ag129 . Ag8 . S13 . 134.67(17)    yes
S2 . Ag8 . S13 . 84.8(2)    yes
S12 . Ag8 . S13 . 108.9(2)    yes
Ag10 . Ag9 . Ag31 . 95.42(8)    yes
Ag10 . Ag9 . Ag88 . 59.71(6)    yes
Ag31 . Ag9 . Ag88 . 121.61(8)    yes
Ag10 . Ag9 . Ag104 . 59.24(6)    yes
Ag31 . Ag9 . Ag104 . 62.27(7)    yes
Ag88 . Ag9 . Ag104 . 59.68(6)    yes
Ag10 . Ag9 . Ag105 . 109.16(7)    yes
Ag31 . Ag9 . Ag105 . 88.24(7)    yes
Ag88 . Ag9 . Ag105 . 59.10(6)    yes
Ag104 . Ag9 . Ag105 . 61.24(6)    yes
Ag10 . Ag9 . Ag129 . 91.76(7)    yes
Ag31 . Ag9 . Ag129 . 172.22(9)    yes
Ag88 . Ag9 . Ag129 . 60.03(6)    yes
Ag104 . Ag9 . Ag129 . 119.68(8)    yes
Ag105 . Ag9 . Ag129 . 86.59(7)    yes
Ag10 . Ag9 . S1 . 57.65(13)    yes
Ag31 . Ag9 . S1 . 135.40(14)    yes
Ag88 . Ag9 . S1 . 77.72(14)    yes
Ag104 . Ag9 . S1 . 115.33(15)    yes
Ag105 . Ag9 . S1 . 131.94(14)    yes
Ag10 . Ag9 . S11 . 56.89(13)    yes
Ag31 . Ag9 . S11 . 50.97(13)    yes
Ag88 . Ag9 . S11 . 113.52(15)    yes
Ag104 . Ag9 . S11 . 72.50(16)    yes
Ag105 . Ag9 . S11 . 129.46(16)    yes
Ag10 . Ag9 . S12 . 163.84(18)    yes
Ag31 . Ag9 . S12 . 76.50(18)    yes
Ag88 . Ag9 . S12 . 136.43(18)    yes
Ag104 . Ag9 . S12 . 125.54(17)    yes
Ag105 . Ag9 . S12 . 84.85(16)    yes
Ag129 . Ag9 . S1 . 51.71(12)    yes
Ag129 . Ag9 . S11 . 136.47(14)    yes
S1 . Ag9 . S11 . 84.87(18)    yes
Ag129 . Ag9 . S12 . 97.23(18)    yes
S1 . Ag9 . S12 . 119.0(2)    yes
S11 . Ag9 . S12 . 108.1(2)    yes
Ag9 . Ag10 . Ag32 . 96.04(8)    yes
Ag9 . Ag10 . Ag88 . 58.38(6)    yes
Ag32 . Ag10 . Ag88 . 121.50(8)    yes
Ag9 . Ag10 . Ag103 . 107.02(7)    yes
Ag32 . Ag10 . Ag103 . 87.25(7)    yes
Ag88 . Ag10 . Ag103 . 58.85(6)    yes
Ag9 . Ag10 . Ag104 . 58.40(6)    yes
Ag32 . Ag10 . Ag104 . 62.91(7)    yes
Ag88 . Ag10 . Ag104 . 58.93(6)    yes
Ag103 . Ag10 . Ag104 . 59.65(6)    yes
Ag9 . Ag10 . Ag130 . 89.90(8)    yes
Ag32 . Ag10 . Ag130 . 173.05(9)    yes
Ag88 . Ag10 . Ag130 . 59.01(6)    yes
Ag103 . Ag10 . Ag130 . 87.56(7)    yes
Ag104 . Ag10 . Ag130 . 117.94(8)    yes
Ag9 . Ag10 . S1 . 58.34(14)    yes
Ag32 . Ag10 . S1 . 136.25(15)    yes
Ag88 . Ag10 . S1 . 77.39(13)    yes
Ag103 . Ag10 . S1 . 131.77(14)    yes
Ag104 . Ag10 . S1 . 115.18(15)    yes
Ag9 . Ag10 . S11 . 59.23(17)    yes
Ag32 . Ag10 . S11 . 49.98(17)    yes
Ag88 . Ag10 . S11 . 114.47(16)    yes
Ag103 . Ag10 . S11 . 127.81(16)    yes
Ag104 . Ag10 . S11 . 73.16(14)    yes
Ag9 . Ag10 . S20 . 166.09(19)    yes
Ag32 . Ag10 . S20 . 76.11(16)    yes
Ag88 . Ag10 . S20 . 135.52(18)    yes
Ag103 . Ag10 . S20 . 84.33(19)    yes
Ag104 . Ag10 . S20 . 124.81(19)    yes
Ag130 . Ag10 . S1 . 50.40(13)    yes
Ag130 . Ag10 . S11 . 136.87(18)    yes
S1 . Ag10 . S11 . 86.6(2)    yes
Ag130 . Ag10 . S20 . 98.77(16)    yes
S1 . Ag10 . S20 . 120.0(2)    yes
S11 . Ag10 . S20 . 107.6(2)    yes
Ag12 . Ag11 . Ag34 . 95.74(8)    yes
Ag12 . Ag11 . Ag87 . 59.01(6)    yes
Ag34 . Ag11 . Ag87 . 121.20(8)    yes
Ag12 . Ag11 . Ag102 . 58.34(6)    yes
Ag34 . Ag11 . Ag102 . 62.31(7)    yes
Ag87 . Ag11 . Ag102 . 59.31(6)    yes
Ag12 . Ag11 . Ag103 . 107.07(7)    yes
Ag34 . Ag11 . Ag103 . 86.07(7)    yes
Ag87 . Ag11 . Ag103 . 58.94(6)    yes
Ag102 . Ag11 . Ag103 . 59.32(6)    yes
Ag12 . Ag11 . Ag130 . 91.95(8)    yes
Ag34 . Ag11 . Ag130 . 171.17(9)    yes
Ag87 . Ag11 . Ag130 . 59.74(6)    yes
Ag102 . Ag11 . Ag130 . 119.00(8)    yes
Ag103 . Ag11 . Ag130 . 87.53(7)    yes
Ag12 . Ag11 . S5 . 58.70(14)    yes
Ag34 . Ag11 . S5 . 136.95(14)    yes
Ag87 . Ag11 . S5 . 77.40(15)    yes
Ag102 . Ag11 . S5 . 115.38(16)    yes
Ag103 . Ag11 . S5 . 132.12(15)    yes
Ag12 . Ag11 . S19 . 59.19(15)    yes
Ag34 . Ag11 . S19 . 50.45(16)    yes
Ag87 . Ag11 . S19 . 115.23(16)    yes
Ag102 . Ag11 . S19 . 73.47(15)    yes
Ag103 . Ag11 . S19 . 127.58(16)    yes
Ag12 . Ag11 . S20 . 163.44(19)    yes
Ag34 . Ag11 . S20 . 72.9(2)    yes
Ag87 . Ag11 . S20 . 137.15(18)    yes
Ag102 . Ag11 . S20 . 122.5(2)    yes
Ag103 . Ag11 . S20 . 84.57(18)    yes
Ag130 . Ag11 . S5 . 51.45(13)    yes
Ag130 . Ag11 . S19 . 138.16(17)    yes
S5 . Ag11 . S19 . 86.8(2)    yes
Ag130 . Ag11 . S20 . 100.4(2)    yes
S5 . Ag11 . S20 . 121.9(2)    yes
S19 . Ag11 . S20 . 104.4(2)    yes
Ag11 . Ag12 . Ag13 . 144.96(8)    yes
Ag11 . Ag12 . Ag35 . 96.73(8)    yes
Ag13 . Ag12 . Ag35 . 114.12(8)    yes
Ag11 . Ag12 . Ag87 . 58.40(6)    yes
Ag13 . Ag12 . Ag87 . 89.60(7)    yes
Ag35 . Ag12 . Ag87 . 123.36(8)    yes
Ag11 . Ag12 . Ag102 . 58.49(6)    yes
Ag13 . Ag12 . Ag102 . 119.60(8)    yes
Ag35 . Ag12 . Ag102 . 64.49(7)    yes
Ag87 . Ag12 . Ag102 . 59.15(6)    yes
Ag11 . Ag12 . Ag111 . 107.98(7)    yes
Ag13 . Ag12 . Ag111 . 58.58(6)    yes
Ag35 . Ag12 . Ag111 . 89.52(7)    yes
Ag87 . Ag12 . Ag111 . 59.13(6)    yes
Ag102 . Ag12 . Ag111 . 61.02(6)    yes
Ag11 . Ag12 . Ag131 . 89.57(7)    yes
Ag13 . Ag12 . Ag131 . 59.50(6)    yes
Ag35 . Ag12 . Ag131 . 173.58(10)    yes
Ag87 . Ag12 . Ag131 . 59.28(6)    yes
Ag102 . Ag12 . Ag131 . 118.43(7)    yes
Ag11 . Ag12 . S5 . 55.53(15)    yes
Ag13 . Ag12 . S5 . 106.12(17)    yes
Ag35 . Ag12 . S5 . 134.54(17)    yes
Ag87 . Ag12 . S5 . 75.57(13)    yes
Ag102 . Ag12 . S5 . 112.46(15)    yes
Ag11 . Ag12 . S18 . 161.14(16)    yes
Ag13 . Ag12 . S18 . 52.58(14)    yes
Ag35 . Ag12 . S18 . 72.44(15)    yes
Ag87 . Ag12 . S18 . 140.45(16)    yes
Ag102 . Ag12 . S18 . 125.43(17)    yes
Ag11 . Ag12 . S19 . 58.83(13)    yes
Ag13 . Ag12 . S19 . 155.76(14)    yes
Ag35 . Ag12 . S19 . 50.09(14)    yes
Ag87 . Ag12 . S19 . 114.32(14)    yes
Ag102 . Ag12 . S19 . 73.37(15)    yes
Ag111 . Ag12 . Ag131 . 87.34(7)    yes
Ag111 . Ag12 . S5 . 130.66(14)    yes
Ag131 . Ag12 . S5 . 50.79(15)    yes
Ag111 . Ag12 . S18 . 87.73(16)    yes
Ag131 . Ag12 . S18 . 101.82(16)    yes
S5 . Ag12 . S18 . 121.5(2)    yes
Ag111 . Ag12 . S19 . 129.62(16)    yes
Ag131 . Ag12 . S19 . 135.52(15)    yes
S5 . Ag12 . S19 . 84.7(2)    yes
S18 . Ag12 . S19 . 103.21(19)    yes
Ag12 . Ag13 . Ag14 . 143.93(8)    yes
Ag12 . Ag13 . Ag37 . 113.21(8)    yes
Ag14 . Ag13 . Ag37 . 96.86(8)    yes
Ag12 . Ag13 . Ag91 . 87.47(7)    yes
Ag14 . Ag13 . Ag91 . 58.39(6)    yes
Ag37 . Ag13 . Ag91 . 124.03(8)    yes
Ag12 . Ag13 . Ag110 . 117.17(8)    yes
Ag14 . Ag13 . Ag110 . 57.04(6)    yes
Ag37 . Ag13 . Ag110 . 65.73(6)    yes
Ag91 . Ag13 . Ag110 . 58.70(6)    yes
Ag12 . Ag13 . Ag111 . 57.15(6)    yes
Ag14 . Ag13 . Ag111 . 106.24(7)    yes
Ag37 . Ag13 . Ag111 . 89.16(7)    yes
Ag91 . Ag13 . Ag111 . 58.38(6)    yes
Ag110 . Ag13 . Ag111 . 60.02(6)    yes
Ag12 . Ag13 . Ag131 . 59.53(6)    yes
Ag14 . Ag13 . Ag131 . 89.96(7)    yes
Ag37 . Ag13 . Ag131 . 172.74(10)    yes
Ag91 . Ag13 . Ag131 . 57.98(6)    yes
Ag110 . Ag13 . Ag131 . 116.68(7)    yes
Ag12 . Ag13 . S4 . 105.27(13)    yes
Ag14 . Ag13 . S4 . 58.36(13)    yes
Ag37 . Ag13 . S4 . 136.46(14)    yes
Ag91 . Ag13 . S4 . 75.86(13)    yes
Ag110 . Ag13 . S4 . 113.50(14)    yes
Ag12 . Ag13 . S17 . 159.04(15)    yes
Ag14 . Ag13 . S17 . 57.02(14)    yes
Ag37 . Ag13 . S17 . 50.26(14)    yes
Ag91 . Ag13 . S17 . 112.23(15)    yes
Ag110 . Ag13 . S17 . 70.86(15)    yes
Ag12 . Ag13 . S18 . 52.04(15)    yes
Ag14 . Ag13 . S18 . 163.61(17)    yes
Ag37 . Ag13 . S18 . 72.45(16)    yes
Ag91 . Ag13 . S18 . 137.89(17)    yes
Ag110 . Ag13 . S18 . 125.21(17)    yes
Ag111 . Ag13 . Ag131 . 86.55(7)    yes
Ag111 . Ag13 . S4 . 129.93(13)    yes
Ag131 . Ag13 . S4 . 49.91(12)    yes
Ag111 . Ag13 . S17 . 126.55(15)    yes
Ag131 . Ag13 . S17 . 136.69(15)    yes
S4 . Ag13 . S17 . 87.18(18)    yes
Ag111 . Ag13 . S18 . 86.40(15)    yes
Ag131 . Ag13 . S18 . 101.41(17)    yes
S4 . Ag13 . S18 . 121.2(2)    yes
S17 . Ag13 . S18 . 107.1(2)    yes
Ag5 . Ag14 . Ag13 . 141.35(8)    yes
Ag5 . Ag14 . Ag38 . 116.38(8)    yes
Ag13 . Ag14 . Ag38 . 98.17(8)    yes
Ag5 . Ag14 . Ag91 . 85.92(7)    yes
Ag13 . Ag14 . Ag91 . 58.48(6)    yes
Ag38 . Ag14 . Ag91 . 126.53(8)    yes
Ag5 . Ag14 . Ag109 . 56.41(6)    yes
Ag13 . Ag14 . Ag109 . 107.70(8)    yes
Ag38 . Ag14 . Ag109 . 93.16(7)    yes
Ag91 . Ag14 . Ag109 . 58.08(6)    yes
Ag5 . Ag14 . Ag110 . 118.57(7)    yes
Ag13 . Ag14 . Ag110 . 57.72(6)    yes
Ag38 . Ag14 . Ag110 . 67.88(7)    yes
Ag91 . Ag14 . Ag110 . 58.96(6)    yes
Ag109 . Ag14 . Ag110 . 62.22(6)    yes
Ag5 . Ag14 . Ag127 . 56.75(6)    yes
Ag13 . Ag14 . Ag127 . 89.10(7)    yes
Ag38 . Ag14 . Ag127 . 172.73(10)    yes
Ag91 . Ag14 . Ag127 . 57.75(6)    yes
Ag109 . Ag14 . Ag127 . 84.64(7)    yes
Ag5 . Ag14 . S4 . 102.56(13)    yes
Ag13 . Ag14 . S4 . 57.00(13)    yes
Ag38 . Ag14 . S4 . 135.09(14)    yes
Ag91 . Ag14 . S4 . 75.26(13)    yes
Ag109 . Ag14 . S4 . 128.23(14)    yes
Ag5 . Ag14 . S16 . 49.47(14)    yes
Ag13 . Ag14 . S16 . 164.88(17)    yes
Ag38 . Ag14 . S16 . 78.56(15)    yes
Ag91 . Ag14 . S16 . 135.00(16)    yes
Ag109 . Ag14 . S16 . 87.29(17)    yes
Ag5 . Ag14 . S17 . 161.02(18)    yes
Ag13 . Ag14 . S17 . 57.40(17)    yes
Ag38 . Ag14 . S17 . 49.86(16)    yes
Ag91 . Ag14 . S17 . 112.67(18)    yes
Ag109 . Ag14 . S17 . 129.56(15)    yes
Ag110 . Ag14 . Ag127 . 116.71(8)    yes
Ag110 . Ag14 . S4 . 112.84(14)    yes
Ag127 . Ag14 . S4 . 49.73(12)    yes
Ag110 . Ag14 . S16 . 131.88(18)    yes
Ag127 . Ag14 . S16 . 94.39(15)    yes
S4 . Ag14 . S16 . 115.3(2)    yes
Ag110 . Ag14 . S17 . 71.34(15)    yes
Ag127 . Ag14 . S17 . 136.02(17)    yes
S4 . Ag14 . S17 . 86.58(19)    yes
S16 . Ag14 . S17 . 111.6(2)    yes
Ag16 . Ag15 . Ag24 . 145.23(9)    yes
Ag16 . Ag15 . Ag40 . 94.93(8)    yes
Ag24 . Ag15 . Ag40 . 112.95(8)    yes
Ag16 . Ag15 . Ag80 . 58.99(6)    yes
Ag24 . Ag15 . Ag80 . 88.24(7)    yes
Ag40 . Ag15 . Ag80 . 120.09(8)    yes
Ag16 . Ag15 . Ag98 . 58.53(6)    yes
Ag24 . Ag15 . Ag98 . 116.57(7)    yes
Ag40 . Ag15 . Ag98 . 61.43(7)    yes
Ag80 . Ag15 . Ag98 . 59.03(6)    yes
Ag16 . Ag15 . Ag99 . 107.79(7)    yes
Ag24 . Ag15 . Ag99 . 56.78(6)    yes
Ag40 . Ag15 . Ag99 . 85.95(7)    yes
Ag80 . Ag15 . Ag99 . 59.28(6)    yes
Ag98 . Ag15 . Ag99 . 59.79(6)    yes
Ag16 . Ag15 . Ag132 . 91.63(8)    yes
Ag24 . Ag15 . Ag132 . 59.27(6)    yes
Ag40 . Ag15 . Ag132 . 171.97(9)    yes
Ag80 . Ag15 . Ag132 . 59.95(6)    yes
Ag98 . Ag15 . Ag132 . 118.94(8)    yes
Ag16 . Ag15 . S8 . 57.43(14)    yes
Ag24 . Ag15 . S8 . 106.42(15)    yes
Ag40 . Ag15 . S8 . 137.39(15)    yes
Ag80 . Ag15 . S8 . 75.70(14)    yes
Ag98 . Ag15 . S8 . 113.92(15)    yes
Ag16 . Ag15 . S25 . 58.89(14)    yes
Ag24 . Ag15 . S25 . 155.85(15)    yes
Ag40 . Ag15 . S25 . 50.79(13)    yes
Ag80 . Ag15 . S25 . 115.02(15)    yes
Ag98 . Ag15 . S25 . 73.99(16)    yes
Ag16 . Ag15 . S26 . 162.65(16)    yes
Ag24 . Ag15 . S26 . 51.40(15)    yes
Ag40 . Ag15 . S26 . 75.51(17)    yes
Ag80 . Ag15 . S26 . 138.35(16)    yes
Ag98 . Ag15 . S26 . 125.10(18)    yes
Ag99 . Ag15 . Ag132 . 87.65(7)    yes
Ag99 . Ag15 . S8 . 130.73(15)    yes
Ag132 . Ag15 . S8 . 50.53(14)    yes
Ag99 . Ag15 . S25 . 128.57(16)    yes
Ag132 . Ag15 . S25 . 137.17(14)    yes
S8 . Ag15 . S25 . 86.64(19)    yes
Ag99 . Ag15 . S26 . 86.26(16)    yes
Ag132 . Ag15 . S26 . 99.25(17)    yes
S8 . Ag15 . S26 . 120.8(2)    yes
S25 . Ag15 . S26 . 104.5(2)    yes
Ag15 . Ag16 . Ag17 . 144.62(9)    yes
Ag15 . Ag16 . Ag41 . 94.98(8)    yes
Ag17 . Ag16 . Ag41 . 114.40(8)    yes
Ag15 . Ag16 . Ag80 . 58.59(6)    yes
Ag17 . Ag16 . Ag80 . 88.34(7)    yes
Ag41 . Ag16 . Ag80 . 121.14(8)    yes
Ag15 . Ag16 . Ag97 . 108.07(7)    yes
Ag17 . Ag16 . Ag97 . 56.15(6)    yes
Ag41 . Ag16 . Ag97 . 88.98(7)    yes
Ag80 . Ag16 . Ag97 . 58.83(6)    yes
Ag15 . Ag16 . Ag98 . 58.67(6)    yes
Ag17 . Ag16 . Ag98 . 117.10(7)    yes
Ag41 . Ag16 . Ag98 . 62.43(7)    yes
Ag80 . Ag16 . Ag98 . 58.94(6)    yes
Ag97 . Ag16 . Ag98 . 60.96(6)    yes
Ag15 . Ag16 . Ag133 . 91.65(7)    yes
Ag17 . Ag16 . Ag133 . 58.18(6)    yes
Ag41 . Ag16 . Ag133 . 172.51(9)    yes
Ag80 . Ag16 . Ag133 . 59.96(6)    yes
Ag97 . Ag16 . Ag133 . 85.65(7)    yes
Ag15 . Ag16 . S8 . 57.47(13)    yes
Ag17 . Ag16 . S8 . 105.32(14)    yes
Ag41 . Ag16 . S8 . 136.49(15)    yes
Ag80 . Ag16 . S8 . 75.52(14)    yes
Ag97 . Ag16 . S8 . 129.27(15)    yes
Ag15 . Ag16 . S24 . 164.24(19)    yes
Ag17 . Ag16 . S24 . 49.54(18)    yes
Ag41 . Ag16 . S24 . 78.16(19)    yes
Ag80 . Ag16 . S24 . 137.0(2)    yes
Ag97 . Ag16 . S24 . 86.18(18)    yes
Ag15 . Ag16 . S25 . 57.88(15)    yes
Ag17 . Ag16 . S25 . 157.39(16)    yes
Ag41 . Ag16 . S25 . 50.59(15)    yes
Ag80 . Ag16 . S25 . 113.68(15)    yes
Ag97 . Ag16 . S25 . 130.27(16)    yes
Ag98 . Ag16 . Ag133 . 118.83(8)    yes
Ag98 . Ag16 . S8 . 114.10(14)    yes
Ag133 . Ag16 . S8 . 50.66(13)    yes
Ag98 . Ag16 . S24 . 127.19(18)    yes
Ag133 . Ag16 . S24 . 96.24(19)    yes
S8 . Ag16 . S24 . 118.7(2)    yes
Ag98 . Ag16 . S25 . 73.59(14)    yes
Ag133 . Ag16 . S25 . 136.70(16)    yes
S8 . Ag16 . S25 . 86.1(2)    yes
S24 . Ag16 . S25 . 107.9(2)    yes
Ag16 . Ag17 . Ag18 . 142.19(8)    yes
Ag16 . Ag17 . Ag43 . 114.91(9)    yes
Ag18 . Ag17 . Ag43 . 98.13(8)    yes
Ag16 . Ag17 . Ag79 . 85.95(6)    yes
Ag18 . Ag17 . Ag79 . 58.97(6)    yes
Ag43 . Ag17 . Ag79 . 125.60(8)    yes
Ag16 . Ag17 . Ag96 . 118.08(7)    yes
Ag18 . Ag17 . Ag96 . 57.89(6)    yes
Ag43 . Ag17 . Ag96 . 66.68(7)    yes
Ag79 . Ag17 . Ag96 . 59.37(6)    yes
Ag16 . Ag17 . Ag97 . 56.16(6)    yes
Ag18 . Ag17 . Ag97 . 107.76(7)    yes
Ag43 . Ag17 . Ag97 . 91.47(7)    yes
Ag79 . Ag17 . Ag97 . 58.03(6)    yes
Ag96 . Ag17 . Ag97 . 61.95(6)    yes
Ag16 . Ag17 . Ag133 . 57.15(6)    yes
Ag18 . Ag17 . Ag133 . 89.91(8)    yes
Ag43 . Ag17 . Ag133 . 171.88(10)    yes
Ag79 . Ag17 . Ag133 . 58.14(6)    yes
Ag96 . Ag17 . Ag133 . 117.51(8)    yes
Ag16 . Ag17 . S7 . 103.11(14)    yes
Ag18 . Ag17 . S7 . 58.18(14)    yes
Ag43 . Ag17 . S7 . 135.92(13)    yes
Ag79 . Ag17 . S7 . 76.62(14)    yes
Ag96 . Ag17 . S7 . 114.36(16)    yes
Ag16 . Ag17 . S23 . 160.70(17)    yes
Ag18 . Ag17 . S23 . 56.99(16)    yes
Ag43 . Ag17 . S23 . 50.92(16)    yes
Ag79 . Ag17 . S23 . 112.80(16)    yes
Ag96 . Ag17 . S23 . 71.20(14)    yes
Ag16 . Ag17 . S24 . 49.40(14)    yes
Ag18 . Ag17 . S24 . 165.62(17)    yes
Ag43 . Ag17 . S24 . 77.17(16)    yes
Ag79 . Ag17 . S24 . 134.68(16)    yes
Ag96 . Ag17 . S24 . 129.59(18)    yes
Ag97 . Ag17 . Ag133 . 85.03(6)    yes
Ag97 . Ag17 . S7 . 129.43(14)    yes
Ag133 . Ag17 . S7 . 50.15(12)    yes
Ag97 . Ag17 . S23 . 129.24(15)    yes
Ag133 . Ag17 . S23 . 136.21(17)    yes
S7 . Ag17 . S23 . 86.4(2)    yes
Ag97 . Ag17 . S24 . 86.08(17)    yes
Ag133 . Ag17 . S24 . 95.26(16)    yes
S7 . Ag17 . S24 . 116.1(2)    yes
S23 . Ag17 . S24 . 111.4(2)    yes
Ag17 . Ag18 . Ag19 . 144.21(8)    yes
Ag17 . Ag18 . Ag44 . 98.79(8)    yes
Ag19 . Ag18 . Ag44 . 111.54(8)    yes
Ag17 . Ag18 . Ag79 . 58.78(6)    yes
Ag19 . Ag18 . Ag79 . 87.58(7)    yes
Ag44 . Ag18 . Ag79 . 125.00(8)    yes
Ag17 . Ag18 . Ag95 . 107.04(8)    yes
Ag19 . Ag18 . Ag95 . 57.05(6)    yes
Ag44 . Ag18 . Ag95 . 88.72(7)    yes
Ag79 . Ag18 . Ag95 . 58.50(6)    yes
Ag17 . Ag18 . Ag96 . 57.95(6)    yes
Ag19 . Ag18 . Ag96 . 117.38(7)    yes
Ag44 . Ag18 . Ag96 . 66.26(7)    yes
Ag79 . Ag18 . Ag96 . 59.32(6)    yes
Ag95 . Ag18 . Ag96 . 60.33(6)    yes
Ag17 . Ag18 . Ag134 . 89.90(7)    yes
Ag19 . Ag18 . Ag134 . 59.52(6)    yes
Ag44 . Ag18 . Ag134 . 171.02(10)    yes
Ag79 . Ag18 . Ag134 . 58.10(6)    yes
Ag95 . Ag18 . Ag134 . 86.54(7)    yes
Ag17 . Ag18 . S7 . 58.32(16)    yes
Ag19 . Ag18 . S7 . 105.22(16)    yes
Ag44 . Ag18 . S7 . 137.22(15)    yes
Ag79 . Ag18 . S7 . 76.60(13)    yes
Ag95 . Ag18 . S7 . 130.58(13)    yes
Ag17 . Ag18 . S22 . 163.84(15)    yes
Ag19 . Ag18 . S22 . 51.36(14)    yes
Ag44 . Ag18 . S22 . 71.12(16)    yes
Ag79 . Ag18 . S22 . 137.32(15)    yes
Ag95 . Ag18 . S22 . 85.78(15)    yes
Ag17 . Ag18 . S23 . 58.20(15)    yes
Ag19 . Ag18 . S23 . 157.58(16)    yes
Ag44 . Ag18 . S23 . 51.17(14)    yes
Ag79 . Ag18 . S23 . 113.76(16)    yes
Ag95 . Ag18 . S23 . 127.49(16)    yes
Ag96 . Ag18 . Ag134 . 117.42(8)    yes
Ag96 . Ag18 . S7 . 114.56(17)    yes
Ag134 . Ag18 . S7 . 50.17(14)    yes
Ag96 . Ag18 . S22 . 124.72(17)    yes
Ag134 . Ag18 . S22 . 100.89(16)    yes
S7 . Ag18 . S22 . 120.6(2)    yes
Ag96 . Ag18 . S23 . 71.78(15)    yes
Ag134 . Ag18 . S23 . 137.10(15)    yes
S7 . Ag18 . S23 . 87.22(19)    yes
S22 . Ag18 . S23 . 106.3(2)    yes
Ag18 . Ag19 . Ag20 . 144.42(9)    yes
Ag18 . Ag19 . Ag46 . 116.92(8)    yes
Ag20 . Ag19 . Ag46 . 93.89(8)    yes
Ag18 . Ag19 . Ag78 . 88.58(7)    yes
Ag20 . Ag19 . Ag78 . 58.96(6)    yes
Ag46 . Ag19 . Ag78 . 120.89(8)    yes
Ag18 . Ag19 . Ag94 . 119.14(8)    yes
Ag20 . Ag19 . Ag94 . 58.73(6)    yes
Ag46 . Ag19 . Ag94 . 61.88(6)    yes
Ag78 . Ag19 . Ag94 . 59.17(6)    yes
Ag18 . Ag19 . Ag95 . 58.02(6)    yes
Ag20 . Ag19 . Ag95 . 108.36(7)    yes
Ag46 . Ag19 . Ag95 . 89.47(7)    yes
Ag78 . Ag19 . Ag95 . 58.85(6)    yes
Ag94 . Ag19 . Ag95 . 61.12(6)    yes
Ag18 . Ag19 . Ag134 . 58.77(6)    yes
Ag20 . Ag19 . Ag134 . 89.70(7)    yes
Ag46 . Ag19 . Ag134 . 175.39(9)    yes
Ag78 . Ag19 . Ag134 . 58.85(6)    yes
Ag94 . Ag19 . Ag134 . 118.01(8)    yes
Ag18 . Ag19 . S6 . 105.47(15)    yes
Ag20 . Ag19 . S6 . 55.54(15)    yes
Ag46 . Ag19 . S6 . 133.87(16)    yes
Ag78 . Ag19 . S6 . 75.41(14)    yes
Ag94 . Ag19 . S6 . 112.50(16)    yes
Ag18 . Ag19 . S21 . 155.68(16)    yes
Ag20 . Ag19 . S21 . 59.02(14)    yes
Ag46 . Ag19 . S21 . 50.26(14)    yes
Ag78 . Ag19 . S21 . 115.67(16)    yes
Ag94 . Ag19 . S21 . 75.67(17)    yes
Ag18 . Ag19 . S22 . 52.32(15)    yes
Ag20 . Ag19 . S22 . 161.82(17)    yes
Ag46 . Ag19 . S22 . 76.24(15)    yes
Ag78 . Ag19 . S22 . 139.22(17)    yes
Ag94 . Ag19 . S22 . 125.67(17)    yes
Ag95 . Ag19 . Ag134 . 86.66(7)    yes
Ag95 . Ag19 . S6 . 130.09(15)    yes
Ag134 . Ag19 . S6 . 50.72(14)    yes
Ag95 . Ag19 . S21 . 132.15(17)    yes
Ag134 . Ag19 . S21 . 134.34(15)    yes
S6 . Ag19 . S21 . 83.6(2)    yes
Ag95 . Ag19 . S22 . 87.06(16)    yes
Ag134 . Ag19 . S22 . 101.04(16)    yes
S6 . Ag19 . S22 . 121.5(2)    yes
S21 . Ag19 . S22 . 103.6(2)    yes
Ag19 . Ag20 . Ag47 . 92.79(8)    yes
Ag19 . Ag20 . Ag78 . 59.32(6)    yes
Ag47 . Ag20 . Ag78 . 120.37(8)    yes
Ag19 . Ag20 . Ag93 . 107.46(8)    yes
Ag47 . Ag20 . Ag93 . 88.85(8)    yes
Ag78 . Ag20 . Ag93 . 58.39(6)    yes
Ag19 . Ag20 . Ag94 . 58.67(6)    yes
Ag47 . Ag20 . Ag94 . 61.23(7)    yes
Ag78 . Ag20 . Ag94 . 59.27(6)    yes
Ag93 . Ag20 . Ag94 . 59.85(6)    yes
Ag19 . Ag20 . Ag135 . 92.62(8)    yes
Ag47 . Ag20 . Ag135 . 173.32(9)    yes
Ag78 . Ag20 . Ag135 . 59.66(6)    yes
Ag93 . Ag20 . Ag135 . 85.79(7)    yes
Ag94 . Ag20 . Ag135 . 118.84(8)    yes
Ag19 . Ag20 . S6 . 58.85(15)    yes
Ag47 . Ag20 . S6 . 134.86(15)    yes
Ag78 . Ag20 . S6 . 77.15(15)    yes
Ag93 . Ag20 . S6 . 130.79(16)    yes
Ag94 . Ag20 . S6 . 115.63(16)    yes
Ag19 . Ag20 . S21 . 58.55(17)    yes
Ag47 . Ag20 . S21 . 49.73(17)    yes
Ag78 . Ag20 . S21 . 115.57(17)    yes
Ag93 . Ag20 . S21 . 130.81(17)    yes
Ag94 . Ag20 . S21 . 75.42(16)    yes
Ag19 . Ag20 . S30 . 166.9(2)    yes
Ag47 . Ag20 . S30 . 79.87(18)    yes
Ag78 . Ag20 . S30 . 133.8(2)    yes
Ag93 . Ag20 . S30 . 83.46(19)    yes
Ag94 . Ag20 . S30 . 124.76(19)    yes
Ag135 . Ag20 . S6 . 51.70(14)    yes
Ag135 . Ag20 . S21 . 136.88(17)    yes
S6 . Ag20 . S21 . 85.2(2)    yes
Ag135 . Ag20 . S30 . 95.53(18)    yes
S6 . Ag20 . S30 . 119.6(2)    yes
S21 . Ag20 . S30 . 108.9(2)    yes
Ag22 . Ag21 . Ag49 . 93.11(8)    yes
Ag22 . Ag21 . Ag77 . 58.82(6)    yes
Ag49 . Ag21 . Ag77 . 120.02(8)    yes
Ag22 . Ag21 . Ag92 . 58.59(6)    yes
Ag49 . Ag21 . Ag92 . 60.88(7)    yes
Ag77 . Ag21 . Ag92 . 59.28(6)    yes
Ag22 . Ag21 . Ag93 . 106.88(8)    yes
Ag49 . Ag21 . Ag93 . 88.80(7)    yes
Ag77 . Ag21 . Ag93 . 58.03(6)    yes
Ag92 . Ag21 . Ag93 . 59.86(6)    yes
Ag22 . Ag21 . Ag135 . 91.59(8)    yes
Ag49 . Ag21 . Ag135 . 173.42(9)    yes
Ag77 . Ag21 . Ag135 . 59.06(6)    yes
Ag92 . Ag21 . Ag135 . 118.27(8)    yes
Ag93 . Ag21 . Ag135 . 85.43(7)    yes
Ag22 . Ag21 . S10 . 59.39(15)    yes
Ag49 . Ag21 . S10 . 136.09(14)    yes
Ag77 . Ag21 . S10 . 76.78(16)    yes
Ag92 . Ag21 . S10 . 116.02(17)    yes
Ag93 . Ag21 . S10 . 129.70(15)    yes
Ag22 . Ag21 . S29 . 59.82(18)    yes
Ag49 . Ag21 . S29 . 49.16(17)    yes
Ag77 . Ag21 . S29 . 116.17(18)    yes
Ag92 . Ag21 . S29 . 75.37(15)    yes
Ag93 . Ag21 . S29 . 130.58(16)    yes
Ag22 . Ag21 . S30 . 168.3(2)    yes
Ag49 . Ag21 . S30 . 81.38(18)    yes
Ag77 . Ag21 . S30 . 132.8(2)    yes
Ag92 . Ag21 . S30 . 125.58(19)    yes
Ag93 . Ag21 . S30 . 83.47(19)    yes
Ag135 . Ag21 . S10 . 50.49(13)    yes
Ag135 . Ag21 . S29 . 137.42(18)    yes
S10 . Ag21 . S29 . 87.0(2)    yes
Ag135 . Ag21 . S30 . 94.80(18)    yes
S10 . Ag21 . S30 . 118.3(2)    yes
S29 . Ag21 . S30 . 109.3(3)    yes
Ag21 . Ag22 . Ag23 . 144.98(8)    yes
Ag21 . Ag22 . Ag50 . 92.62(8)    yes
Ag23 . Ag22 . Ag50 . 117.63(8)    yes
Ag21 . Ag22 . Ag51 . 137.79(8)    yes
Ag23 . Ag22 . Ag51 . 69.72(6)    yes
Ag50 . Ag22 . Ag51 . 47.93(6)    yes
Ag21 . Ag22 . Ag77 . 59.72(7)    yes
Ag23 . Ag22 . Ag77 . 88.35(7)    yes
Ag50 . Ag22 . Ag77 . 120.35(8)    yes
Ag51 . Ag22 . Ag77 . 121.86(7)    yes
Ag21 . Ag22 . Ag92 . 59.43(7)    yes
Ag23 . Ag22 . Ag92 . 118.85(8)    yes
Ag50 . Ag22 . Ag92 . 60.58(6)    yes
Ag51 . Ag22 . Ag92 . 84.33(6)    yes
Ag77 . Ag22 . Ag92 . 59.87(6)    yes
Ag21 . Ag22 . Ag101 . 109.41(8)    yes
Ag23 . Ag22 . Ag101 . 57.58(6)    yes
Ag50 . Ag22 . Ag101 . 89.26(7)    yes
Ag51 . Ag22 . Ag101 . 63.49(6)    yes
Ag77 . Ag22 . Ag101 . 59.42(6)    yes
Ag21 . Ag22 . Ag136 . 90.98(7)    yes
Ag23 . Ag22 . Ag136 . 58.22(6)    yes
Ag50 . Ag22 . Ag136 . 175.70(10)    yes
Ag51 . Ag22 . Ag136 . 127.94(8)    yes
Ag77 . Ag22 . Ag136 . 59.79(6)    yes
Ag21 . Ag22 . S10 . 57.40(16)    yes
Ag23 . Ag22 . S10 . 104.05(17)    yes
Ag50 . Ag22 . S10 . 134.36(17)    yes
Ag51 . Ag22 . S10 . 159.54(14)    yes
Ag77 . Ag22 . S10 . 76.28(13)    yes
Ag21 . Ag22 . S28 . 162.78(19)    yes
Ag23 . Ag22 . S28 . 50.59(18)    yes
Ag50 . Ag22 . S28 . 78.69(18)    yes
Ag51 . Ag22 . S28 . 41.38(16)    yes
Ag77 . Ag22 . S28 . 137.48(19)    yes
Ag21 . Ag22 . S29 . 57.21(13)    yes
Ag23 . Ag22 . S29 . 157.04(15)    yes
Ag50 . Ag22 . S29 . 50.07(14)    yes
Ag51 . Ag22 . S29 . 94.90(13)    yes
Ag77 . Ag22 . S29 . 114.53(15)    yes
Ag92 . Ag22 . Ag101 . 61.27(6)    yes
Ag92 . Ag22 . Ag136 . 119.65(8)    yes
Ag101 . Ag22 . Ag136 . 87.32(7)    yes
Ag92 . Ag22 . S10 . 114.91(16)    yes
Ag101 . Ag22 . S10 . 130.73(15)    yes
Ag136 . Ag22 . S10 . 49.85(16)    yes
Ag92 . Ag22 . S28 . 125.61(17)    yes
Ag101 . Ag22 . S28 . 85.54(17)    yes
Ag136 . Ag22 . S28 . 98.43(18)    yes
S10 . Ag22 . S28 . 119.3(2)    yes
Ag92 . Ag22 . S29 . 74.56(16)    yes
Ag101 . Ag22 . S29 . 131.58(16)    yes
Ag136 . Ag22 . S29 . 134.18(15)    yes
S10 . Ag22 . S29 . 84.3(2)    yes
S28 . Ag22 . S29 . 106.6(2)    yes
Ag22 . Ag23 . Ag24 . 144.14(8)    yes
Ag22 . Ag23 . Ag52 . 115.12(8)    yes
Ag24 . Ag23 . Ag52 . 94.22(9)    yes
Ag22 . Ag23 . Ag81 . 87.43(7)    yes
Ag24 . Ag23 . Ag81 . 58.86(6)    yes
Ag52 . Ag23 . Ag81 . 120.77(8)    yes
Ag22 . Ag23 . Ag100 . 117.20(8)    yes
Ag24 . Ag23 . Ag100 . 58.62(6)    yes
Ag52 . Ag23 . Ag100 . 60.90(6)    yes
Ag81 . Ag23 . Ag100 . 60.11(6)    yes
Ag22 . Ag23 . Ag101 . 56.55(6)    yes
Ag24 . Ag23 . Ag101 . 107.45(7)    yes
Ag52 . Ag23 . Ag101 . 88.21(7)    yes
Ag81 . Ag23 . Ag101 . 58.67(6)    yes
Ag100 . Ag23 . Ag101 . 60.65(6)    yes
Ag22 . Ag23 . Ag136 . 58.97(6)    yes
Ag24 . Ag23 . Ag136 . 90.86(7)    yes
Ag52 . Ag23 . Ag136 . 173.97(10)    yes
Ag81 . Ag23 . Ag136 . 59.57(6)    yes
Ag100 . Ag23 . Ag136 . 119.67(8)    yes
Ag22 . Ag23 . S9 . 105.07(17)    yes
Ag24 . Ag23 . S9 . 59.39(16)    yes
Ag52 . Ag23 . S9 . 135.29(17)    yes
Ag81 . Ag23 . S9 . 78.26(13)    yes
Ag100 . Ag23 . S9 . 116.68(16)    yes
Ag22 . Ag23 . S27 . 156.51(18)    yes
Ag24 . Ag23 . S27 . 59.09(17)    yes
Ag52 . Ag23 . S27 . 51.10(14)    yes
Ag81 . Ag23 . S27 . 115.79(18)    yes
Ag100 . Ag23 . S27 . 75.15(17)    yes
Ag22 . Ag23 . S28 . 50.24(15)    yes
Ag24 . Ag23 . S28 . 165.01(17)    yes
Ag52 . Ag23 . S28 . 76.91(16)    yes
Ag81 . Ag23 . S28 . 136.10(17)    yes
Ag100 . Ag23 . S28 . 124.04(17)    yes
Ag101 . Ag23 . Ag136 . 87.17(7)    yes
Ag101 . Ag23 . S9 . 131.93(14)    yes
Ag136 . Ag23 . S9 . 50.51(15)    yes
Ag101 . Ag23 . S27 . 131.46(16)    yes
Ag136 . Ag23 . S27 . 134.80(15)    yes
S9 . Ag23 . S27 . 84.3(2)    yes
Ag101 . Ag23 . S28 . 84.60(16)    yes
Ag136 . Ag23 . S28 . 98.78(16)    yes
S9 . Ag23 . S28 . 119.1(2)    yes
S27 . Ag23 . S28 . 106.3(2)    yes
Ag15 . Ag24 . Ag23 . 142.93(9)    yes
Ag15 . Ag24 . Ag53 . 116.78(9)    yes
Ag23 . Ag24 . Ag53 . 94.76(8)    yes
Ag15 . Ag24 . Ag81 . 87.25(7)    yes
Ag23 . Ag24 . Ag81 . 58.72(6)    yes
Ag53 . Ag24 . Ag81 . 120.56(8)    yes
Ag15 . Ag24 . Ag99 . 57.83(6)    yes
Ag23 . Ag24 . Ag99 . 108.05(8)    yes
Ag53 . Ag24 . Ag99 . 87.75(7)    yes
Ag81 . Ag24 . Ag99 . 59.11(6)    yes
Ag15 . Ag24 . Ag100 . 119.12(7)    yes
Ag23 . Ag24 . Ag100 . 58.61(6)    yes
Ag53 . Ag24 . Ag100 . 60.81(7)    yes
Ag81 . Ag24 . Ag100 . 60.06(6)    yes
Ag99 . Ag24 . Ag100 . 61.31(6)    yes
Ag15 . Ag24 . Ag132 . 58.04(6)    yes
Ag23 . Ag24 . Ag132 . 89.47(8)    yes
Ag53 . Ag24 . Ag132 . 174.45(9)    yes
Ag81 . Ag24 . Ag132 . 58.95(6)    yes
Ag99 . Ag24 . Ag132 . 87.53(7)    yes
Ag15 . Ag24 . S9 . 103.54(13)    yes
Ag23 . Ag24 . S9 . 58.06(13)    yes
Ag53 . Ag24 . S9 . 135.43(14)    yes
Ag81 . Ag24 . S9 . 77.54(15)    yes
Ag99 . Ag24 . S9 . 131.85(15)    yes
Ag15 . Ag24 . S26 . 51.54(16)    yes
Ag23 . Ag24 . S26 . 163.33(17)    yes
Ag53 . Ag24 . S26 . 78.52(18)    yes
Ag81 . Ag24 . S26 . 137.72(17)    yes
Ag99 . Ag24 . S26 . 87.09(16)    yes
Ag15 . Ag24 . S27 . 158.40(18)    yes
Ag23 . Ag24 . S27 . 57.72(17)    yes
Ag53 . Ag24 . S27 . 52.71(15)    yes
Ag81 . Ag24 . S27 . 114.34(17)    yes
Ag99 . Ag24 . S27 . 131.89(16)    yes
Ag100 . Ag24 . Ag132 . 119.01(8)    yes
Ag100 . Ag24 . S9 . 115.38(15)    yes
Ag132 . Ag24 . S9 . 50.08(12)    yes
Ag100 . Ag24 . S26 . 127.50(18)    yes
Ag132 . Ag24 . S26 . 98.34(17)    yes
S9 . Ag24 . S26 . 116.9(2)    yes
Ag100 . Ag24 . S27 . 74.51(15)    yes
Ag132 . Ag24 . S27 . 132.84(17)    yes
S9 . Ag24 . S27 . 82.86(19)    yes
S26 . Ag24 . S27 . 107.1(2)    yes
Ag5 . Ag25 . Ag55 . 164.30(10)    yes
Ag5 . Ag25 . Ag108 . 56.93(6)    yes
Ag55 . Ag25 . Ag108 . 110.22(9)    yes
Ag5 . Ag25 . Ag121 . 113.75(9)    yes
Ag55 . Ag25 . Ag121 . 55.13(7)    yes
Ag108 . Ag25 . Ag121 . 56.97(7)    yes
Ag5 . Ag25 . Ag122 . 87.72(8)    yes
Ag55 . Ag25 . Ag122 . 77.14(8)    yes
Ag108 . Ag25 . Ag122 . 58.17(7)    yes
Ag121 . Ag25 . Ag122 . 61.40(7)    yes
Ag5 . Ag25 . S15 . 61.11(16)    yes
Ag55 . Ag25 . S15 . 127.82(17)    yes
Ag108 . Ag25 . S15 . 75.53(19)    yes
Ag121 . Ag25 . S15 . 98.51(17)    yes
Ag122 . Ag25 . S15 . 133.5(2)    yes
Ag5 . Ag25 . S36 . 132.8(2)    yes
Ag55 . Ag25 . S36 . 53.02(19)    yes
Ag108 . Ag25 . S36 . 149.4(2)    yes
Ag121 . Ag25 . S36 . 106.9(2)    yes
Ag122 . Ag25 . S36 . 91.5(2)    yes
S15 . Ag25 . S36 . 135.0(3)    yes
Ag6 . Ag26 . Ag27 . 80.36(9)    yes
Ag6 . Ag26 . Ag56 . 170.39(10)    yes
Ag27 . Ag26 . Ag56 . 96.38(9)    yes
Ag6 . Ag26 . Ag108 . 58.43(6)    yes
Ag27 . Ag26 . Ag108 . 101.17(9)    yes
Ag56 . Ag26 . Ag108 . 113.91(9)    yes
Ag6 . Ag26 . Ag120 . 90.42(8)    yes
Ag27 . Ag26 . Ag120 . 58.06(7)    yes
Ag56 . Ag26 . Ag120 . 80.23(8)    yes
Ag108 . Ag26 . Ag120 . 58.72(6)    yes
Ag6 . Ag26 . Ag121 . 116.25(9)    yes
Ag27 . Ag26 . Ag121 . 117.23(10)    yes
Ag56 . Ag26 . Ag121 . 57.16(7)    yes
Ag108 . Ag26 . Ag121 . 58.12(7)    yes
Ag120 . Ag26 . Ag121 . 61.62(7)    yes
Ag6 . Ag26 . S15 . 60.38(19)    yes
Ag27 . Ag26 . S15 . 135.3(2)    yes
Ag56 . Ag26 . S15 . 125.7(2)    yes
Ag108 . Ag26 . S15 . 77.04(17)    yes
Ag120 . Ag26 . S15 . 135.55(18)    yes
Ag6 . Ag26 . S35 . 129.59(17)    yes
Ag27 . Ag26 . S35 . 57.33(17)    yes
Ag56 . Ag26 . S35 . 53.10(16)    yes
Ag108 . Ag26 . S35 . 147.7(2)    yes
Ag120 . Ag26 . S35 . 89.1(2)    yes
Ag121 . Ag26 . S15 . 99.88(18)    yes
Ag121 . Ag26 . S35 . 107.47(18)    yes
S15 . Ag26 . S35 . 135.2(3)    yes
Ag26 . Ag27 . Ag6 . 49.83(6)    yes
Ag26 . Ag27 . Ag28 . 150.26(12)    yes
Ag6 . Ag27 . Ag28 . 100.57(9)    yes
Ag26 . Ag27 . Ag57 . 94.17(10)    yes
Ag6 . Ag27 . Ag57 . 143.67(10)    yes
Ag28 . Ag27 . Ag57 . 115.56(11)    yes
Ag26 . Ag27 . Ag107 . 77.84(8)    yes
Ag6 . Ag27 . Ag107 . 47.41(5)    yes
Ag28 . Ag27 . Ag107 . 78.29(8)    yes
Ag57 . Ag27 . Ag107 . 141.44(10)    yes
Ag26 . Ag27 . Ag119 . 117.66(9)    yes
Ag6 . Ag27 . Ag119 . 100.07(8)    yes
Ag28 . Ag27 . Ag119 . 57.91(7)    yes
Ag57 . Ag27 . Ag119 . 102.17(11)    yes
Ag107 . Ag27 . Ag119 . 52.79(6)    yes
Ag26 . Ag27 . Ag120 . 58.74(7)    yes
Ag6 . Ag27 . Ag120 . 74.94(7)    yes
Ag28 . Ag27 . Ag120 . 116.90(10)    yes
Ag57 . Ag27 . Ag120 . 91.20(10)    yes
Ag107 . Ag27 . Ag120 . 52.23(6)    yes
Ag26 . Ag27 . S14 . 77.53(16)    yes
Ag6 . Ag27 . S14 . 40.62(16)    yes
Ag28 . Ag27 . S14 . 79.49(16)    yes
Ag57 . Ag27 . S14 . 140.29(19)    yes
Ag107 . Ag27 . S14 . 75.36(17)    yes
Ag26 . Ag27 . S34 . 151.5(2)    yes
Ag6 . Ag27 . S34 . 141.5(2)    yes
Ag28 . Ag27 . S34 . 53.0(2)    yes
Ag57 . Ag27 . S34 . 67.6(2)    yes
Ag107 . Ag27 . S34 . 130.1(2)    yes
Ag26 . Ag27 . S35 . 52.81(17)    yes
Ag6 . Ag27 . S35 . 98.27(18)    yes
Ag28 . Ag27 . S35 . 152.91(18)    yes
Ag57 . Ag27 . S35 . 46.70(18)    yes
Ag107 . Ag27 . S35 . 128.70(18)    yes
Ag119 . Ag27 . Ag120 . 61.16(7)    yes
Ag119 . Ag27 . S14 . 116.19(18)    yes
Ag120 . Ag27 . S14 . 115.42(18)    yes
Ag119 . Ag27 . S34 . 88.5(2)    yes
Ag120 . Ag27 . S34 . 139.0(2)    yes
S14 . Ag27 . S34 . 102.1(2)    yes
Ag119 . Ag27 . S35 . 136.7(2)    yes
Ag120 . Ag27 . S35 . 86.73(17)    yes
S14 . Ag27 . S35 . 103.2(2)    yes
S34 . Ag27 . S35 . 100.7(3)    yes
Ag27 . Ag28 . Ag7 . 78.14(8)    yes
Ag27 . Ag28 . Ag58 . 92.87(10)    yes
Ag7 . Ag28 . Ag58 . 169.18(10)    yes
Ag27 . Ag28 . Ag106 . 100.25(8)    yes
Ag7 . Ag28 . Ag106 . 57.80(6)    yes
Ag58 . Ag28 . Ag106 . 119.02(10)    yes
Ag27 . Ag28 . Ag118 . 118.31(9)    yes
Ag7 . Ag28 . Ag118 . 117.10(8)    yes
Ag58 . Ag28 . Ag118 . 61.85(8)    yes
Ag106 . Ag28 . Ag118 . 59.54(6)    yes
Ag27 . Ag28 . Ag119 . 57.95(7)    yes
Ag7 . Ag28 . Ag119 . 89.05(7)    yes
Ag58 . Ag28 . Ag119 . 81.01(8)    yes
Ag106 . Ag28 . Ag119 . 58.73(6)    yes
Ag118 . Ag28 . Ag119 . 62.78(7)    yes
Ag27 . Ag28 . S13 . 132.18(19)    yes
Ag7 . Ag28 . S13 . 59.05(15)    yes
Ag58 . Ag28 . S13 . 131.50(17)    yes
Ag106 . Ag28 . S13 . 75.50(17)    yes
Ag118 . Ag28 . S13 . 100.65(19)    yes
Ag27 . Ag28 . S34 . 55.01(18)    yes
Ag7 . Ag28 . S34 . 124.14(19)    yes
Ag58 . Ag28 . S34 . 52.10(18)    yes
Ag106 . Ag28 . S34 . 148.4(2)    yes
Ag118 . Ag28 . S34 . 111.52(19)    yes
Ag119 . Ag28 . S13 . 133.79(17)    yes
Ag119 . Ag28 . S34 . 89.8(2)    yes
S13 . Ag28 . S34 . 134.9(3)    yes
Ag8 . Ag29 . Ag59 . 164.43(10)    yes
Ag8 . Ag29 . Ag106 . 56.47(6)    yes
Ag59 . Ag29 . Ag106 . 115.36(8)    yes
Ag8 . Ag29 . Ag117 . 85.86(7)    yes
Ag59 . Ag29 . Ag117 . 78.77(7)    yes
Ag106 . Ag29 . Ag117 . 57.46(6)    yes
Ag8 . Ag29 . Ag118 . 114.93(8)    yes
Ag59 . Ag29 . Ag118 . 59.52(7)    yes
Ag106 . Ag29 . Ag118 . 58.52(6)    yes
Ag117 . Ag29 . Ag118 . 61.83(7)    yes
Ag8 . Ag29 . S13 . 58.80(15)    yes
Ag59 . Ag29 . S13 . 134.93(17)    yes
Ag106 . Ag29 . S13 . 74.91(17)    yes
Ag117 . Ag29 . S13 . 131.59(17)    yes
Ag118 . Ag29 . S13 . 101.85(18)    yes
Ag8 . Ag29 . S33 . 125.90(19)    yes
Ag59 . Ag29 . S33 . 51.59(17)    yes
Ag106 . Ag29 . S33 . 145.16(19)    yes
Ag117 . Ag29 . S33 . 87.72(18)    yes
Ag118 . Ag29 . S33 . 108.60(18)    yes
S13 . Ag29 . S33 . 139.0(2)    yes
Ag8 . Ag30 . Ag31 . 94.28(7)    yes
Ag8 . Ag30 . Ag60 . 164.94(9)    yes
Ag31 . Ag30 . Ag60 . 98.08(10)    yes
Ag8 . Ag30 . Ag116 . 92.95(7)    yes
Ag31 . Ag30 . Ag116 . 58.78(7)    yes
Ag60 . Ag30 . Ag116 . 100.80(10)    yes
Ag8 . Ag30 . Ag117 . 68.88(6)    yes
Ag31 . Ag30 . Ag117 . 115.99(9)    yes
Ag60 . Ag30 . Ag117 . 112.60(9)    yes
Ag116 . Ag30 . Ag117 . 61.05(7)    yes
Ag8 . Ag30 . S12 . 37.21(16)    yes
Ag31 . Ag30 . S12 . 73.78(15)    yes
Ag60 . Ag30 . S12 . 140.10(17)    yes
Ag116 . Ag30 . S12 . 107.06(15)    yes
Ag117 . Ag30 . S12 . 105.76(17)    yes
Ag8 . Ag30 . S32 . 135.66(16)    yes
Ag31 . Ag30 . S32 . 51.91(16)    yes
Ag60 . Ag30 . S32 . 50.86(16)    yes
Ag116 . Ag30 . S32 . 91.34(17)    yes
Ag117 . Ag30 . S32 . 146.61(17)    yes
Ag8 . Ag30 . S33 . 93.80(15)    yes
Ag31 . Ag30 . S33 . 158.04(18)    yes
Ag60 . Ag30 . S33 . 71.64(15)    yes
Ag116 . Ag30 . S33 . 140.98(18)    yes
Ag117 . Ag30 . S33 . 85.97(17)    yes
S12 . Ag30 . S32 . 99.9(2)    yes
S12 . Ag30 . S33 . 101.3(2)    yes
S32 . Ag30 . S33 . 109.7(2)    yes
Ag30 . Ag31 . Ag9 . 85.56(9)    yes
Ag30 . Ag31 . Ag61 . 93.82(9)    yes
Ag9 . Ag31 . Ag61 . 169.29(10)    yes
Ag30 . Ag31 . Ag104 . 104.07(8)    yes
Ag9 . Ag31 . Ag104 . 57.11(6)    yes
Ag61 . Ag31 . Ag104 . 112.94(9)    yes
Ag30 . Ag31 . Ag115 . 115.64(9)    yes
Ag9 . Ag31 . Ag115 . 114.46(8)    yes
Ag61 . Ag31 . Ag115 . 56.32(8)    yes
Ag104 . Ag31 . Ag115 . 57.66(7)    yes
Ag30 . Ag31 . Ag116 . 57.79(7)    yes
Ag9 . Ag31 . Ag116 . 88.55(8)    yes
Ag61 . Ag31 . Ag116 . 82.12(8)    yes
Ag104 . Ag31 . Ag116 . 58.04(6)    yes
Ag115 . Ag31 . Ag116 . 62.20(7)    yes
Ag30 . Ag31 . S11 . 142.6(2)    yes
Ag9 . Ag31 . S11 . 62.00(18)    yes
Ag61 . Ag31 . S11 . 121.6(2)    yes
Ag104 . Ag31 . S11 . 74.74(16)    yes
Ag115 . Ag31 . S11 . 95.6(2)    yes
Ag30 . Ag31 . S32 . 59.11(17)    yes
Ag9 . Ag31 . S32 . 133.47(18)    yes
Ag61 . Ag31 . S32 . 53.30(17)    yes
Ag104 . Ag31 . S32 . 153.18(18)    yes
Ag115 . Ag31 . S32 . 108.19(18)    yes
Ag116 . Ag31 . S11 . 132.73(17)    yes
Ag116 . Ag31 . S32 . 95.54(18)    yes
S11 . Ag31 . S32 . 131.7(2)    yes
Ag10 . Ag32 . Ag62 . 165.42(10)    yes
Ag10 . Ag32 . Ag104 . 56.20(6)    yes
Ag62 . Ag32 . Ag104 . 110.97(9)    yes
Ag10 . Ag32 . Ag114 . 88.75(8)    yes
Ag62 . Ag32 . Ag114 . 77.58(8)    yes
Ag104 . Ag32 . Ag114 . 57.22(6)    yes
Ag10 . Ag32 . Ag115 . 112.34(9)    yes
Ag62 . Ag32 . Ag115 . 56.39(7)    yes
Ag104 . Ag32 . Ag115 . 56.52(6)    yes
Ag114 . Ag32 . Ag115 . 60.57(7)    yes
Ag10 . Ag32 . S11 . 59.55(16)    yes
Ag62 . Ag32 . S11 . 126.92(17)    yes
Ag104 . Ag32 . S11 . 73.81(17)    yes
Ag114 . Ag32 . S11 . 130.97(19)    yes
Ag115 . Ag32 . S11 . 95.79(16)    yes
Ag10 . Ag32 . S31 . 133.3(2)    yes
Ag62 . Ag32 . S31 . 52.2(2)    yes
Ag104 . Ag32 . S31 . 145.0(2)    yes
Ag114 . Ag32 . S31 . 87.9(2)    yes
Ag115 . Ag32 . S31 . 106.1(2)    yes
S11 . Ag32 . S31 . 141.1(3)    yes
Ag34 . Ag33 . Ag113 . 59.24(8)    yes
Ag34 . Ag33 . Ag114 . 113.82(11)    yes
Ag113 . Ag33 . Ag114 . 60.85(7)    yes
Ag34 . Ag33 . S20 . 66.53(17)    yes
Ag113 . Ag33 . S20 . 101.94(17)    yes
Ag114 . Ag33 . S20 . 102.07(18)    yes
Ag34 . Ag33 . S31 . 156.7(2)    yes
Ag113 . Ag33 . S31 . 144.0(2)    yes
Ag114 . Ag33 . S31 . 87.7(2)    yes
S20 . Ag33 . S31 . 101.5(3)    yes
Ag34 . Ag33 . Ag113 . 59.24(8)    yes
Ag34 . Ag33 . Ag114 . 113.82(11)    yes
Ag113 . Ag33 . Ag114 . 60.85(7)    yes
Ag34 . Ag33 . S20 . 66.53(17)    yes
Ag113 . Ag33 . S20 . 101.94(17)    yes
Ag114 . Ag33 . S20 . 102.07(18)    yes
Ag33 . Ag34 . Ag11 . 92.40(10)    yes
Ag33 . Ag34 . Ag35 . 158.40(9)    yes
Ag11 . Ag34 . Ag35 . 84.27(8)    yes
Ag33 . Ag34 . Ag63 . 84.44(11)    yes
Ag11 . Ag34 . Ag63 . 167.58(10)    yes
Ag35 . Ag34 . Ag63 . 94.24(9)    yes
Ag33 . Ag34 . Ag102 . 105.91(9)    yes
Ag11 . Ag34 . Ag102 . 57.84(6)    yes
Ag35 . Ag34 . Ag102 . 54.55(6)    yes
Ag63 . Ag34 . Ag102 . 111.47(9)    yes
Ag33 . Ag34 . Ag112 . 112.06(10)    yes
Ag11 . Ag34 . Ag112 . 114.24(9)    yes
Ag35 . Ag34 . Ag112 . 51.54(7)    yes
Ag63 . Ag34 . Ag112 . 56.64(8)    yes
Ag102 . Ag34 . Ag112 . 56.94(7)    yes
Ag33 . Ag34 . Ag113 . 57.32(8)    yes
Ag11 . Ag34 . Ag113 . 91.78(8)    yes
Ag35 . Ag34 . Ag113 . 101.37(8)    yes
Ag63 . Ag34 . Ag113 . 76.38(9)    yes
Ag102 . Ag34 . Ag113 . 58.15(6)    yes
Ag33 . Ag34 . S19 . 150.87(19)    yes
Ag11 . Ag34 . S19 . 64.37(18)    yes
Ag35 . Ag34 . S19 . 42.80(16)    yes
Ag63 . Ag34 . S19 . 121.94(19)    yes
Ag102 . Ag34 . S19 . 77.43(18)    yes
Ag33 . Ag34 . S20 . 55.59(14)    yes
Ag11 . Ag34 . S20 . 46.82(13)    yes
Ag35 . Ag34 . S20 . 129.47(14)    yes
Ag63 . Ag34 . S20 . 136.28(15)    yes
Ag102 . Ag34 . S20 . 97.30(14)    yes
Ag112 . Ag34 . Ag113 . 60.45(7)    yes
Ag112 . Ag34 . S19 . 94.22(18)    yes
Ag113 . Ag34 . S19 . 135.48(19)    yes
Ag112 . Ag34 . S20 . 149.56(15)    yes
Ag113 . Ag34 . S20 . 93.23(14)    yes
S19 . Ag34 . S20 . 95.4(2)    yes
Ag34 . Ag35 . Ag12 . 83.21(7)    yes
Ag34 . Ag35 . Ag36 . 157.19(8)    yes
Ag12 . Ag35 . Ag36 . 90.82(9)    yes
Ag34 . Ag35 . Ag64 . 90.32(9)    yes
Ag12 . Ag35 . Ag64 . 165.97(10)    yes
Ag36 . Ag35 . Ag64 . 90.40(9)    yes
Ag34 . Ag35 . Ag102 . 52.13(6)    yes
Ag12 . Ag35 . Ag102 . 56.60(6)    yes
Ag36 . Ag35 . Ag102 . 106.55(8)    yes
Ag64 . Ag35 . Ag102 . 109.76(9)    yes
Ag34 . Ag35 . Ag112 . 51.16(7)    yes
Ag12 . Ag35 . Ag112 . 112.08(8)    yes
Ag36 . Ag35 . Ag112 . 112.55(9)    yes
Ag64 . Ag35 . Ag112 . 54.83(8)    yes
Ag102 . Ag35 . Ag112 . 55.73(6)    yes
Ag34 . Ag35 . Ag126 . 99.59(8)    yes
Ag12 . Ag35 . Ag126 . 87.58(7)    yes
Ag36 . Ag35 . Ag126 . 58.05(7)    yes
Ag64 . Ag35 . Ag126 . 81.23(9)    yes
Ag102 . Ag35 . Ag126 . 57.08(6)    yes
Ag34 . Ag35 . S18 . 129.23(14)    yes
Ag12 . Ag35 . S18 . 47.68(12)    yes
Ag36 . Ag35 . S18 . 54.05(13)    yes
Ag64 . Ag35 . S18 . 140.45(15)    yes
Ag102 . Ag35 . S18 . 97.96(13)    yes
Ag34 . Ag35 . S19 . 42.98(17)    yes
Ag12 . Ag35 . S19 . 64.61(19)    yes
Ag36 . Ag35 . S19 . 149.6(2)    yes
Ag64 . Ag35 . S19 . 117.9(2)    yes
Ag102 . Ag35 . S19 . 75.71(16)    yes
Ag34 . Ag35 . S39 . 136.92(19)    yes
Ag12 . Ag35 . S39 . 139.23(19)    yes
Ag36 . Ag35 . S39 . 55.16(18)    yes
Ag64 . Ag35 . S39 . 50.05(17)    yes
Ag102 . Ag35 . S39 . 146.73(19)    yes
Ag112 . Ag35 . Ag126 . 60.62(7)    yes
Ag112 . Ag35 . S18 . 148.47(13)    yes
Ag126 . Ag35 . S18 . 91.44(13)    yes
Ag112 . Ag35 . S19 . 94.02(19)    yes
Ag126 . Ag35 . S19 . 132.78(17)    yes
S18 . Ag35 . S19 . 95.6(2)    yes
Ag112 . Ag35 . S39 . 102.42(18)    yes
Ag126 . Ag35 . S39 . 91.08(18)    yes
S18 . Ag35 . S39 . 91.7(2)    yes
S19 . Ag35 . S39 . 135.1(2)    yes
Ag35 . Ag36 . Ag37 . 131.38(9)    yes
Ag35 . Ag36 . Ag65 . 99.96(10)    yes
Ag37 . Ag36 . Ag65 . 128.41(11)    yes
Ag35 . Ag36 . Ag125 . 111.89(8)    yes
Ag37 . Ag36 . Ag125 . 58.10(7)    yes
Ag65 . Ag36 . Ag125 . 112.62(9)    yes
Ag35 . Ag36 . Ag126 . 57.69(7)    yes
Ag37 . Ag36 . Ag126 . 112.91(8)    yes
Ag65 . Ag36 . Ag126 . 97.22(9)    yes
Ag125 . Ag36 . Ag126 . 60.09(7)    yes
Ag35 . Ag36 . S18 . 66.84(14)    yes
Ag37 . Ag36 . S18 . 68.90(14)    yes
Ag65 . Ag36 . S18 . 147.11(15)    yes
Ag125 . Ag36 . S18 . 100.26(14)    yes
Ag126 . Ag36 . S18 . 99.77(14)    yes
Ag35 . Ag36 . S38 . 152.50(17)    yes
Ag37 . Ag36 . S38 . 53.52(17)    yes
Ag65 . Ag36 . S38 . 79.25(19)    yes
Ag125 . Ag36 . S38 . 93.26(17)    yes
Ag126 . Ag36 . S38 . 149.79(17)    yes
Ag35 . Ag36 . S39 . 52.52(18)    yes
Ag37 . Ag36 . S39 . 156.09(18)    yes
Ag65 . Ag36 . S39 . 52.98(18)    yes
Ag125 . Ag36 . S39 . 145.81(18)    yes
Ag126 . Ag36 . S39 . 89.09(18)    yes
S18 . Ag36 . S38 . 98.8(2)    yes
S18 . Ag36 . S39 . 99.3(2)    yes
S38 . Ag36 . S39 . 111.1(2)    yes
Ag13 . Ag37 . Ag36 . 90.15(9)    yes
Ag13 . Ag37 . Ag66 . 163.28(9)    yes
Ag36 . Ag37 . Ag66 . 88.34(9)    yes
Ag13 . Ag37 . Ag110 . 54.73(6)    yes
Ag36 . Ag37 . Ag110 . 104.82(8)    yes
Ag66 . Ag37 . Ag110 . 109.73(8)    yes
Ag13 . Ag37 . Ag124 . 108.63(8)    yes
Ag36 . Ag37 . Ag124 . 115.42(9)    yes
Ag66 . Ag37 . Ag124 . 57.56(7)    yes
Ag110 . Ag37 . Ag124 . 54.55(6)    yes
Ag13 . Ag37 . Ag125 . 86.57(7)    yes
Ag36 . Ag37 . Ag125 . 58.75(7)    yes
Ag66 . Ag37 . Ag125 . 78.42(8)    yes
Ag110 . Ag37 . Ag125 . 55.65(6)    yes
Ag124 . Ag37 . Ag125 . 61.46(7)    yes
Ag13 . Ag37 . S17 . 61.18(18)    yes
Ag36 . Ag37 . S17 . 148.8(2)    yes
Ag66 . Ag37 . S17 . 122.7(2)    yes
Ag110 . Ag37 . S17 . 69.82(15)    yes
Ag124 . Ag37 . S17 . 87.16(18)    yes
Ag13 . Ag37 . S18 . 46.93(12)    yes
Ag36 . Ag37 . S18 . 53.66(12)    yes
Ag66 . Ag37 . S18 . 139.47(14)    yes
Ag110 . Ag37 . S18 . 94.95(13)    yes
Ag124 . Ag37 . S18 . 146.34(13)    yes
Ag13 . Ag37 . S38 . 136.46(18)    yes
Ag36 . Ag37 . S38 . 55.67(17)    yes
Ag66 . Ag37 . S38 . 53.48(16)    yes
Ag110 . Ag37 . S38 . 150.51(18)    yes
Ag124 . Ag37 . S38 . 110.27(17)    yes
Ag125 . Ag37 . S17 . 125.45(16)    yes
Ag125 . Ag37 . S18 . 90.74(13)    yes
S17 . Ag37 . S18 . 95.5(2)    yes
Ag125 . Ag37 . S38 . 95.23(18)    yes
S17 . Ag37 . S38 . 138.8(2)    yes
S18 . Ag37 . S38 . 89.5(2)    yes
Ag14 . Ag38 . Ag39 . 82.83(9)    yes
Ag14 . Ag38 . Ag67 . 157.83(11)    yes
Ag39 . Ag38 . Ag67 . 89.05(11)    yes
Ag14 . Ag38 . Ag110 . 53.34(6)    yes
Ag39 . Ag38 . Ag110 . 100.90(9)    yes
Ag67 . Ag38 . Ag110 . 108.73(10)    yes
Ag14 . Ag38 . Ag123 . 82.22(8)    yes
Ag39 . Ag38 . Ag123 . 58.16(7)    yes
Ag67 . Ag38 . Ag123 . 75.99(9)    yes
Ag110 . Ag38 . Ag123 . 54.20(6)    yes
Ag14 . Ag38 . Ag124 . 106.73(9)    yes
Ag39 . Ag38 . Ag124 . 116.26(9)    yes
Ag67 . Ag38 . Ag124 . 58.83(10)    yes
Ag110 . Ag38 . Ag124 . 53.69(6)    yes
Ag123 . Ag38 . Ag124 . 61.12(7)    yes
Ag14 . Ag38 . S17 . 60.95(15)    yes
Ag39 . Ag38 . S17 . 141.65(17)    yes
Ag67 . Ag38 . S17 . 129.27(18)    yes
Ag110 . Ag38 . S17 . 68.50(18)    yes
Ag123 . Ag38 . S17 . 122.7(2)    yes
Ag14 . Ag38 . S37 . 130.5(2)    yes
Ag39 . Ag38 . S37 . 54.84(17)    yes
Ag67 . Ag38 . S37 . 56.1(2)    yes
Ag110 . Ag38 . S37 . 147.9(2)    yes
Ag123 . Ag38 . S37 . 93.6(2)    yes
Ag124 . Ag38 . S17 . 87.83(18)    yes
Ag124 . Ag38 . S37 . 114.1(2)    yes
S17 . Ag38 . S37 . 143.6(3)    yes
Ag38 . Ag39 . Ag68 . 120.26(11)    yes
Ag38 . Ag39 . Ag122 . 115.75(10)    yes
Ag68 . Ag39 . Ag122 . 97.99(9)    yes
Ag38 . Ag39 . Ag123 . 58.26(7)    yes
Ag68 . Ag39 . Ag123 . 112.24(10)    yes
Ag122 . Ag39 . Ag123 . 60.14(7)    yes
Ag38 . Ag39 . S16 . 74.35(16)    yes
Ag68 . Ag39 . S16 . 143.96(19)    yes
Ag122 . Ag39 . S16 . 104.32(16)    yes
Ag123 . Ag39 . S16 . 103.40(18)    yes
Ag38 . Ag39 . S36 . 155.7(2)    yes
Ag68 . Ag39 . S36 . 50.12(16)    yes
Ag122 . Ag39 . S36 . 88.48(19)    yes
Ag123 . Ag39 . S36 . 143.5(2)    yes
S16 . Ag39 . S36 . 102.1(2)    yes
Ag38 . Ag39 . S37 . 52.14(18)    yes
Ag68 . Ag39 . S37 . 71.44(19)    yes
Ag122 . Ag39 . S37 . 144.6(2)    yes
Ag123 . Ag39 . S37 . 91.9(2)    yes
S16 . Ag39 . S37 . 103.0(2)    yes
S36 . Ag39 . S37 . 107.3(3)    yes
Ag15 . Ag40 . Ag54 . 87.61(9)    yes
Ag15 . Ag40 . Ag55 . 167.64(10)    yes
Ag54 . Ag40 . Ag55 . 90.31(9)    yes
Ag15 . Ag40 . Ag98 . 57.70(6)    yes
Ag54 . Ag40 . Ag98 . 105.01(9)    yes
Ag55 . Ag40 . Ag98 . 111.32(9)    yes
Ag15 . Ag40 . Ag121 . 114.72(9)    yes
Ag54 . Ag40 . Ag121 . 115.09(9)    yes
Ag55 . Ag40 . Ag121 . 55.55(8)    yes
Ag98 . Ag40 . Ag121 . 57.43(7)    yes
Ag15 . Ag40 . Ag122 . 90.90(8)    yes
Ag54 . Ag40 . Ag122 . 57.64(7)    yes
Ag55 . Ag40 . Ag122 . 77.73(8)    yes
Ag98 . Ag40 . Ag122 . 59.12(6)    yes
Ag121 . Ag40 . Ag122 . 61.73(7)    yes
Ag15 . Ag40 . S25 . 61.88(17)    yes
Ag54 . Ag40 . S25 . 143.0(2)    yes
Ag55 . Ag40 . S25 . 123.93(19)    yes
Ag98 . Ag40 . S25 . 77.13(17)    yes
Ag121 . Ag40 . S25 . 97.38(19)    yes
Ag15 . Ag40 . S45 . 132.7(2)    yes
Ag54 . Ag40 . S45 . 53.82(18)    yes
Ag55 . Ag40 . S45 . 53.04(18)    yes
Ag98 . Ag40 . S45 . 148.42(18)    yes
Ag121 . Ag40 . S45 . 106.80(19)    yes
Ag122 . Ag40 . S25 . 136.22(18)    yes
Ag122 . Ag40 . S45 . 89.47(18)    yes
S25 . Ag40 . S45 . 134.3(2)    yes
Ag16 . Ag41 . Ag42 . 85.56(9)    yes
Ag16 . Ag41 . Ag56 . 165.36(9)    yes
Ag42 . Ag41 . Ag56 . 89.82(9)    yes
Ag16 . Ag41 . Ag98 . 57.65(6)    yes
Ag42 . Ag41 . Ag98 . 104.86(8)    yes
Ag56 . Ag41 . Ag98 . 110.56(8)    yes
Ag16 . Ag41 . Ag120 . 88.13(8)    yes
Ag42 . Ag41 . Ag120 . 57.99(7)    yes
Ag56 . Ag41 . Ag120 . 77.67(8)    yes
Ag98 . Ag41 . Ag120 . 58.03(6)    yes
Ag16 . Ag41 . Ag121 . 114.70(9)    yes
Ag42 . Ag41 . Ag121 . 114.82(9)    yes
Ag56 . Ag41 . Ag121 . 55.17(7)    yes
Ag98 . Ag41 . Ag121 . 57.22(7)    yes
Ag120 . Ag41 . Ag121 . 61.50(7)    yes
Ag16 . Ag41 . S25 . 63.25(16)    yes
Ag42 . Ag41 . S25 . 142.43(18)    yes
Ag56 . Ag41 . S25 . 125.43(17)    yes
Ag98 . Ag41 . S25 . 76.80(18)    yes
Ag120 . Ag41 . S25 . 134.74(19)    yes
Ag16 . Ag41 . S44 . 134.7(2)    yes
Ag42 . Ag41 . S44 . 56.4(2)    yes
Ag56 . Ag41 . S44 . 50.1(2)    yes
Ag98 . Ag41 . S44 . 147.82(19)    yes
Ag120 . Ag41 . S44 . 90.49(18)    yes
Ag121 . Ag41 . S25 . 97.83(16)    yes
Ag121 . Ag41 . S44 . 104.0(2)    yes
S25 . Ag41 . S44 . 134.7(2)    yes
Ag41 . Ag42 . Ag43 . 140.22(12)    yes
Ag41 . Ag42 . Ag57 . 99.62(11)    yes
Ag43 . Ag42 . Ag57 . 120.11(11)    yes
Ag41 . Ag42 . Ag119 . 113.51(9)    yes
Ag43 . Ag42 . Ag119 . 57.68(7)    yes
Ag57 . Ag42 . Ag119 . 108.98(10)    yes
Ag41 . Ag42 . Ag120 . 57.47(7)    yes
Ag43 . Ag42 . Ag120 . 114.71(9)    yes
Ag57 . Ag42 . Ag120 . 97.08(10)    yes
Ag119 . Ag42 . Ag120 . 60.32(7)    yes
Ag41 . Ag42 . S24 . 72.78(16)    yes
Ag43 . Ag42 . S24 . 72.60(17)    yes
Ag57 . Ag42 . S24 . 146.76(18)    yes
Ag119 . Ag42 . S24 . 103.57(18)    yes
Ag120 . Ag42 . S24 . 104.83(15)    yes
Ag41 . Ag42 . S43 . 157.6(2)    yes
Ag43 . Ag42 . S43 . 51.64(18)    yes
Ag57 . Ag42 . S43 . 72.0(2)    yes
Ag119 . Ag42 . S43 . 88.94(19)    yes
Ag120 . Ag42 . S43 . 142.7(2)    yes
Ag41 . Ag42 . S44 . 51.42(15)    yes
Ag43 . Ag42 . S44 . 158.35(19)    yes
Ag57 . Ag42 . S44 . 52.77(16)    yes
Ag119 . Ag42 . S44 . 141.9(2)    yes
Ag120 . Ag42 . S44 . 86.94(18)    yes
S24 . Ag42 . S43 . 102.5(3)    yes
S24 . Ag42 . S44 . 103.2(2)    yes
S43 . Ag42 . S44 . 110.9(2)    yes
Ag42 . Ag43 . Ag17 . 84.85(8)    yes
Ag42 . Ag43 . Ag58 . 89.10(9)    yes
Ag17 . Ag43 . Ag58 . 161.43(9)    yes
Ag42 . Ag43 . Ag96 . 102.54(8)    yes
Ag17 . Ag43 . Ag96 . 54.84(6)    yes
Ag58 . Ag43 . Ag96 . 109.88(8)    yes
Ag42 . Ag43 . Ag118 . 117.22(9)    yes
Ag17 . Ag43 . Ag118 . 109.06(8)    yes
Ag58 . Ag43 . Ag118 . 58.65(7)    yes
Ag96 . Ag43 . Ag118 . 54.72(6)    yes
Ag42 . Ag43 . Ag119 . 58.55(7)    yes
Ag17 . Ag43 . Ag119 . 84.95(7)    yes
Ag58 . Ag43 . Ag119 . 76.93(8)    yes
Ag96 . Ag43 . Ag119 . 55.31(6)    yes
Ag118 . Ag43 . Ag119 . 62.18(7)    yes
Ag42 . Ag43 . S23 . 144.30(17)    yes
Ag17 . Ag43 . S23 . 61.87(15)    yes
Ag58 . Ag43 . S23 . 126.55(16)    yes
Ag96 . Ag43 . S23 . 69.82(16)    yes
Ag118 . Ag43 . S23 . 87.57(17)    yes
Ag42 . Ag43 . S43 . 55.15(18)    yes
Ag17 . Ag43 . S43 . 133.4(2)    yes
Ag58 . Ag43 . S43 . 52.5(2)    yes
Ag96 . Ag43 . S43 . 147.0(2)    yes
Ag118 . Ag43 . S43 . 110.2(2)    yes
Ag119 . Ag43 . S23 . 125.13(17)    yes
Ag119 . Ag43 . S43 . 91.9(2)    yes
S23 . Ag43 . S43 . 142.8(3)    yes
Ag18 . Ag44 . Ag45 . 90.61(8)    yes
Ag18 . Ag44 . Ag59 . 163.55(9)    yes
Ag45 . Ag44 . Ag59 . 88.10(8)    yes
Ag18 . Ag44 . Ag96 . 54.33(6)    yes
Ag45 . Ag44 . Ag96 . 104.96(7)    yes
Ag59 . Ag44 . Ag96 . 110.31(8)    yes
Ag18 . Ag44 . Ag117 . 86.84(7)    yes
Ag45 . Ag44 . Ag117 . 59.41(7)    yes
Ag59 . Ag44 . Ag117 . 78.40(7)    yes
Ag96 . Ag44 . Ag117 . 55.46(6)    yes
Ag18 . Ag44 . Ag118 . 107.96(8)    yes
Ag45 . Ag44 . Ag118 . 116.36(8)    yes
Ag59 . Ag44 . Ag118 . 58.51(7)    yes
Ag96 . Ag44 . Ag118 . 54.46(6)    yes
Ag117 . Ag44 . Ag118 . 61.58(7)    yes
Ag18 . Ag44 . S22 . 47.68(12)    yes
Ag45 . Ag44 . S22 . 53.68(12)    yes
Ag59 . Ag44 . S22 . 138.95(14)    yes
Ag96 . Ag44 . S22 . 95.32(13)    yes
Ag117 . Ag44 . S22 . 91.67(12)    yes
Ag18 . Ag44 . S23 . 60.04(16)    yes
Ag45 . Ag44 . S23 . 148.07(19)    yes
Ag59 . Ag44 . S23 . 123.66(19)    yes
Ag96 . Ag44 . S23 . 69.47(15)    yes
Ag117 . Ag44 . S23 . 124.91(17)    yes
Ag18 . Ag44 . S42 . 137.31(18)    yes
Ag45 . Ag44 . S42 . 56.41(15)    yes
Ag59 . Ag44 . S42 . 52.86(17)    yes
Ag96 . Ag44 . S42 . 151.30(18)    yes
Ag117 . Ag44 . S42 . 96.23(17)    yes
Ag118 . Ag44 . S22 . 147.05(13)    yes
Ag118 . Ag44 . S23 . 86.73(19)    yes
S22 . Ag44 . S23 . 94.8(2)    yes
Ag118 . Ag44 . S42 . 110.83(18)    yes
S22 . Ag44 . S42 . 89.6(2)    yes
S23 . Ag44 . S42 . 138.4(2)    yes
Ag44 . Ag45 . Ag46 . 133.87(9)    yes
Ag44 . Ag45 . Ag60 . 124.58(10)    yes
Ag46 . Ag45 . Ag60 . 101.47(9)    yes
Ag44 . Ag45 . Ag116 . 113.29(9)    yes
Ag46 . Ag45 . Ag116 . 56.69(6)    yes
Ag60 . Ag45 . Ag116 . 97.66(8)    yes
Ag44 . Ag45 . Ag117 . 57.93(7)    yes
Ag46 . Ag45 . Ag117 . 112.02(8)    yes
Ag60 . Ag45 . Ag117 . 109.76(9)    yes
Ag116 . Ag45 . Ag117 . 60.38(6)    yes
Ag44 . Ag45 . S22 . 68.27(14)    yes
Ag46 . Ag45 . S22 . 70.38(13)    yes
Ag60 . Ag45 . S22 . 149.59(16)    yes
Ag116 . Ag45 . S22 . 101.22(14)    yes
Ag117 . Ag45 . S22 . 100.28(15)    yes
Ag44 . Ag45 . S41 . 158.28(18)    yes
Ag46 . Ag45 . S41 . 51.20(18)    yes
Ag60 . Ag45 . S41 . 55.50(18)    yes
Ag116 . Ag45 . S41 . 87.16(17)    yes
Ag117 . Ag45 . S41 . 143.70(18)    yes
Ag44 . Ag45 . S42 . 53.50(17)    yes
Ag46 . Ag45 . S42 . 153.48(18)    yes
Ag60 . Ag45 . S42 . 76.36(17)    yes
Ag116 . Ag45 . S42 . 149.60(18)    yes
Ag117 . Ag45 . S42 . 93.14(18)    yes
S22 . Ag45 . S41 . 101.7(2)    yes
S22 . Ag45 . S42 . 97.9(2)    yes
S41 . Ag45 . S42 . 111.9(2)    yes
Ag45 . Ag46 . Ag19 . 86.89(8)    yes
Ag45 . Ag46 . Ag47 . 160.33(9)    yes
Ag19 . Ag46 . Ag47 . 85.81(8)    yes
Ag45 . Ag46 . Ag61 . 89.23(8)    yes
Ag19 . Ag46 . Ag61 . 166.04(10)    yes
Ag47 . Ag46 . Ag61 . 93.51(8)    yes
Ag45 . Ag46 . Ag94 . 105.26(8)    yes
Ag19 . Ag46 . Ag94 . 56.91(6)    yes
Ag47 . Ag46 . Ag94 . 55.73(6)    yes
Ag61 . Ag46 . Ag94 . 111.55(8)    yes
Ag45 . Ag46 . Ag115 . 113.53(9)    yes
Ag19 . Ag46 . Ag115 . 115.06(8)    yes
Ag47 . Ag46 . Ag115 . 54.30(7)    yes
Ag61 . Ag46 . Ag115 . 54.75(7)    yes
Ag94 . Ag46 . Ag115 . 58.28(6)    yes
Ag45 . Ag46 . Ag116 . 57.27(7)    yes
Ag19 . Ag46 . Ag116 . 86.78(8)    yes
Ag47 . Ag46 . Ag116 . 104.05(8)    yes
Ag61 . Ag46 . Ag116 . 79.86(8)    yes
Ag94 . Ag46 . Ag116 . 57.81(6)    yes
Ag45 . Ag46 . S21 . 140.8(2)    yes
Ag19 . Ag46 . S21 . 62.15(19)    yes
Ag47 . Ag46 . S21 . 47.49(19)    yes
Ag61 . Ag46 . S21 . 126.4(2)    yes
Ag94 . Ag46 . S21 . 78.68(18)    yes
Ag45 . Ag46 . S41 . 53.77(18)    yes
Ag19 . Ag46 . S41 . 134.23(18)    yes
Ag47 . Ag46 . S41 . 138.97(19)    yes
Ag61 . Ag46 . S41 . 50.24(16)    yes
Ag94 . Ag46 . S41 . 146.5(2)    yes
Ag115 . Ag46 . Ag116 . 62.22(7)    yes
Ag115 . Ag46 . S21 . 101.8(2)    yes
Ag116 . Ag46 . S21 . 136.03(19)    yes
Ag115 . Ag46 . S41 . 102.90(17)    yes
Ag116 . Ag46 . S41 . 89.27(19)    yes
S21 . Ag46 . S41 . 134.6(3)    yes
Ag46 . Ag47 . Ag20 . 87.51(8)    yes
Ag46 . Ag47 . Ag48 . 157.93(10)    yes
Ag20 . Ag47 . Ag48 . 83.22(9)    yes
Ag46 . Ag47 . Ag62 . 96.49(9)    yes
Ag20 . Ag47 . Ag62 . 164.77(10)    yes
Ag48 . Ag47 . Ag62 . 87.79(9)    yes
Ag46 . Ag47 . Ag94 . 56.85(6)    yes
Ag20 . Ag47 . Ag94 . 57.58(7)    yes
Ag48 . Ag47 . Ag94 . 101.54(9)    yes
Ag62 . Ag47 . Ag94 . 112.78(9)    yes
Ag46 . Ag47 . Ag114 . 103.56(8)    yes
Ag20 . Ag47 . Ag114 . 88.25(8)    yes
Ag48 . Ag47 . Ag114 . 56.31(7)    yes
Ag62 . Ag47 . Ag114 . 76.53(8)    yes
Ag94 . Ag47 . Ag114 . 57.63(6)    yes
Ag46 . Ag47 . Ag115 . 54.60(7)    yes
Ag20 . Ag47 . Ag115 . 116.33(9)    yes
Ag48 . Ag47 . Ag115 . 112.59(9)    yes
Ag62 . Ag47 . Ag115 . 56.36(8)    yes
Ag94 . Ag47 . Ag115 . 58.85(7)    yes
Ag46 . Ag47 . S21 . 48.21(17)    yes
Ag20 . Ag47 . S21 . 63.12(17)    yes
Ag48 . Ag47 . S21 . 139.41(18)    yes
Ag62 . Ag47 . S21 . 129.60(18)    yes
Ag94 . Ag47 . S21 . 79.9(2)    yes
Ag46 . Ag47 . S40 . 142.3(2)    yes
Ag20 . Ag47 . S40 . 129.2(2)    yes
Ag48 . Ag47 . S40 . 53.5(2)    yes
Ag62 . Ag47 . S40 . 50.9(2)    yes
Ag94 . Ag47 . S40 . 145.6(2)    yes
Ag114 . Ag47 . Ag115 . 60.50(7)    yes
Ag114 . Ag47 . S21 . 137.3(2)    yes
Ag115 . Ag47 . S21 . 102.81(18)    yes
Ag114 . Ag47 . S40 . 87.9(2)    yes
Ag115 . Ag47 . S40 . 105.3(2)    yes
S21 . Ag47 . S40 . 134.5(3)    yes
Ag47 . Ag48 . Ag49 . 141.73(13)    yes
Ag47 . Ag48 . Ag113 . 113.38(10)    yes
Ag49 . Ag48 . Ag113 . 56.58(7)    yes
Ag47 . Ag48 . Ag114 . 57.43(7)    yes
Ag49 . Ag48 . Ag114 . 113.07(10)    yes
Ag113 . Ag48 . Ag114 . 59.60(7)    yes
Ag47 . Ag48 . S30 . 72.89(19)    yes
Ag49 . Ag48 . S30 . 75.12(19)    yes
Ag113 . Ag48 . S30 . 105.26(19)    yes
Ag114 . Ag48 . S30 . 104.94(19)    yes
Ag47 . Ag48 . S40 . 49.61(17)    yes
Ag49 . Ag48 . S40 . 160.7(2)    yes
Ag113 . Ag48 . S40 . 140.6(2)    yes
Ag114 . Ag48 . S40 . 86.2(2)    yes
S30 . Ag48 . S40 . 101.8(3)    yes
Ag47 . Ag48 . S49 . 163.4(2)    yes
Ag49 . Ag48 . S49 . 49.42(17)    yes
Ag113 . Ag48 . S49 . 83.0(2)    yes
Ag114 . Ag48 . S49 . 136.1(2)    yes
S30 . Ag48 . S49 . 106.6(3)    yes
S40 . Ag48 . S49 . 115.9(3)    yes
Ag48 . Ag49 . Ag21 . 81.60(9)    yes
Ag48 . Ag49 . Ag50 . 157.19(9)    yes
Ag21 . Ag49 . Ag50 . 86.38(8)    yes
Ag48 . Ag49 . Ag63 . 87.50(10)    yes
Ag21 . Ag49 . Ag63 . 160.98(10)    yes
Ag50 . Ag49 . Ag63 . 98.23(9)    yes
Ag48 . Ag49 . Ag92 . 101.06(9)    yes
Ag21 . Ag49 . Ag92 . 57.14(6)    yes
Ag50 . Ag49 . Ag92 . 56.23(6)    yes
Ag63 . Ag49 . Ag92 . 110.47(9)    yes
Ag48 . Ag49 . Ag112 . 113.85(9)    yes
Ag21 . Ag49 . Ag112 . 115.64(9)    yes
Ag50 . Ag49 . Ag112 . 54.98(7)    yes
Ag63 . Ag49 . Ag112 . 55.26(8)    yes
Ag92 . Ag49 . Ag112 . 58.59(7)    yes
Ag48 . Ag49 . Ag113 . 57.01(7)    yes
Ag21 . Ag49 . Ag113 . 87.34(8)    yes
Ag50 . Ag49 . Ag113 . 103.32(8)    yes
Ag63 . Ag49 . Ag113 . 73.65(8)    yes
Ag92 . Ag49 . Ag113 . 57.21(7)    yes
Ag48 . Ag49 . S29 . 135.06(17)    yes
Ag21 . Ag49 . S29 . 60.27(16)    yes
Ag50 . Ag49 . S29 . 49.24(17)    yes
Ag63 . Ag49 . S29 . 135.36(17)    yes
Ag92 . Ag49 . S29 . 78.65(19)    yes
Ag48 . Ag49 . S49 . 52.2(2)    yes
Ag21 . Ag49 . S49 . 128.6(2)    yes
Ag50 . Ag49 . S49 . 144.7(2)    yes
Ag63 . Ag49 . S49 . 50.7(2)    yes
Ag92 . Ag49 . S49 . 142.2(2)    yes
Ag112 . Ag49 . Ag113 . 60.62(7)    yes
Ag112 . Ag49 . S29 . 104.20(18)    yes
Ag113 . Ag49 . S29 . 135.3(2)    yes
Ag112 . Ag49 . S49 . 104.1(2)    yes
Ag113 . Ag49 . S49 . 85.0(2)    yes
S29 . Ag49 . S49 . 138.9(3)    yes
Ag49 . Ag50 . Ag22 . 87.89(8)    yes
Ag49 . Ag50 . Ag51 . 161.26(9)    yes
Ag22 . Ag50 . Ag51 . 84.51(9)    yes
Ag49 . Ag50 . Ag64 . 92.61(9)    yes
Ag22 . Ag50 . Ag64 . 167.07(10)    yes
Ag51 . Ag50 . Ag64 . 91.06(9)    yes
Ag49 . Ag50 . Ag92 . 57.45(7)    yes
Ag22 . Ag50 . Ag92 . 57.33(6)    yes
Ag51 . Ag50 . Ag92 . 104.29(9)    yes
Ag64 . Ag50 . Ag92 . 112.50(10)    yes
Ag49 . Ag50 . Ag112 . 55.43(7)    yes
Ag22 . Ag50 . Ag112 . 116.52(8)    yes
Ag51 . Ag50 . Ag112 . 113.54(9)    yes
Ag64 . Ag50 . Ag112 . 54.47(8)    yes
Ag92 . Ag50 . Ag112 . 59.24(6)    yes
Ag49 . Ag50 . Ag126 . 105.32(8)    yes
Ag22 . Ag50 . Ag126 . 87.67(8)    yes
Ag51 . Ag50 . Ag126 . 57.35(7)    yes
Ag64 . Ag50 . Ag126 . 79.73(8)    yes
Ag92 . Ag50 . Ag126 . 58.47(6)    yes
Ag49 . Ag50 . S29 . 47.78(19)    yes
Ag22 . Ag50 . S29 . 62.24(19)    yes
Ag51 . Ag50 . S29 . 138.9(2)    yes
Ag64 . Ag50 . S29 . 126.4(2)    yes
Ag92 . Ag50 . S29 . 78.66(16)    yes
Ag49 . Ag50 . S48 . 137.0(2)    yes
Ag22 . Ag50 . S48 . 131.6(2)    yes
Ag51 . Ag50 . S48 . 57.51(19)    yes
Ag64 . Ag50 . S48 . 53.21(18)    yes
Ag92 . Ag50 . S48 . 152.5(2)    yes
Ag112 . Ag50 . Ag126 . 61.37(7)    yes
Ag112 . Ag50 . S29 . 103.2(2)    yes
Ag126 . Ag50 . S29 . 136.72(17)    yes
Ag112 . Ag50 . S48 . 106.41(19)    yes
Ag126 . Ag50 . S48 . 94.3(2)    yes
S29 . Ag50 . S48 . 128.8(2)    yes
Ag50 . Ag51 . Ag22 . 47.56(6)    yes
Ag50 . Ag51 . Ag65 . 97.18(10)    yes
Ag22 . Ag51 . Ag65 . 143.77(11)    yes
Ag50 . Ag51 . Ag125 . 113.82(9)    yes
Ag22 . Ag51 . Ag125 . 90.71(7)    yes
Ag65 . Ag51 . Ag125 . 115.55(9)    yes
Ag50 . Ag51 . Ag126 . 58.29(7)    yes
Ag22 . Ag51 . Ag126 . 69.72(6)    yes
Ag65 . Ag51 . Ag126 . 101.11(9)    yes
Ag125 . Ag51 . Ag126 . 59.87(7)    yes
Ag50 . Ag51 . S28 . 74.73(16)    yes
Ag22 . Ag51 . S28 . 36.85(13)    yes
Ag65 . Ag51 . S28 . 141.51(17)    yes
Ag125 . Ag51 . S28 . 101.79(17)    yes
Ag126 . Ag51 . S28 . 105.61(15)    yes
Ag50 . Ag51 . S47 . 160.63(19)    yes
Ag22 . Ag51 . S47 . 132.29(16)    yes
Ag65 . Ag51 . S47 . 77.34(16)    yes
Ag125 . Ag51 . S47 . 85.03(18)    yes
Ag126 . Ag51 . S47 . 140.75(19)    yes
Ag50 . Ag51 . S48 . 51.68(19)    yes
Ag22 . Ag51 . S48 . 94.28(19)    yes
Ag65 . Ag51 . S48 . 49.97(19)    yes
Ag125 . Ag51 . S48 . 146.41(19)    yes
Ag126 . Ag51 . S48 . 90.95(19)    yes
S28 . Ag51 . S47 . 97.8(2)    yes
S28 . Ag51 . S48 . 102.0(2)    yes
S47 . Ag51 . S48 . 114.7(2)    yes
Ag23 . Ag52 . Ag66 . 168.10(11)    yes
Ag23 . Ag52 . Ag100 . 57.35(6)    yes
Ag66 . Ag52 . Ag100 . 115.61(10)    yes
Ag23 . Ag52 . Ag124 . 115.65(8)    yes
Ag66 . Ag52 . Ag124 . 59.06(8)    yes
Ag100 . Ag52 . Ag124 . 58.44(6)    yes
Ag23 . Ag52 . Ag125 . 88.21(8)    yes
Ag66 . Ag52 . Ag125 . 79.91(9)    yes
Ag100 . Ag52 . Ag125 . 58.69(6)    yes
Ag124 . Ag52 . Ag125 . 61.96(7)    yes
Ag23 . Ag52 . S27 . 60.94(16)    yes
Ag66 . Ag52 . S27 . 129.24(19)    yes
Ag100 . Ag52 . S27 . 77.94(18)    yes
Ag124 . Ag52 . S27 . 102.1(2)    yes
Ag125 . Ag52 . S27 . 136.16(18)    yes
Ag23 . Ag52 . S47 . 128.7(2)    yes
Ag66 . Ag52 . S47 . 50.9(2)    yes
Ag100 . Ag52 . S47 . 147.1(2)    yes
Ag124 . Ag52 . S47 . 107.4(2)    yes
Ag125 . Ag52 . S47 . 88.43(19)    yes
Ag23 . Ag52 . Ag200 . 116.82(17)    yes
Ag66 . Ag52 . Ag200 . 73.59(17)    yes
Ag100 . Ag52 . Ag200 . 106.57(17)    yes
Ag124 . Ag52 . Ag200 . 77.88(17)    yes
Ag125 . Ag52 . Ag200 . 139.28(18)    yes
S27 . Ag52 . S47 . 134.8(3)    yes
S27 . Ag52 . Ag200 . 55.9(2)    yes
S47 . Ag52 . Ag200 . 97.8(3)    yes
Ag24 . Ag53 . Ag54 . 85.91(9)    yes
Ag24 . Ag53 . Ag67 . 167.66(12)    yes
Ag54 . Ag53 . Ag67 . 85.66(12)    yes
Ag24 . Ag53 . Ag100 . 57.78(6)    yes
Ag54 . Ag53 . Ag100 . 105.10(9)    yes
Ag67 . Ag53 . Ag100 . 116.15(11)    yes
Ag24 . Ag53 . Ag123 . 89.83(8)    yes
Ag54 . Ag53 . Ag123 . 58.06(7)    yes
Ag67 . Ag53 . Ag123 . 78.06(10)    yes
Ag100 . Ag53 . Ag123 . 59.08(7)    yes
Ag24 . Ag53 . Ag124 . 116.01(9)    yes
Ag54 . Ag53 . Ag124 . 115.08(10)    yes
Ag67 . Ag53 . Ag124 . 60.17(10)    yes
Ag100 . Ag53 . Ag124 . 58.45(7)    yes
Ag123 . Ag53 . Ag124 . 61.64(7)    yes
Ag24 . Ag53 . S27 . 61.56(15)    yes
Ag54 . Ag53 . S27 . 140.63(18)    yes
Ag67 . Ag53 . S27 . 129.56(18)    yes
Ag100 . Ag53 . S27 . 77.08(18)    yes
Ag123 . Ag53 . S27 . 136.01(19)    yes
Ag24 . Ag53 . S46 . 130.59(19)    yes
Ag54 . Ag53 . S46 . 56.04(18)    yes
Ag67 . Ag53 . S46 . 49.3(2)    yes
Ag100 . Ag53 . S46 . 152.9(2)    yes
Ag123 . Ag53 . S46 . 93.9(2)    yes
Ag24 . Ag53 . Ag200 . 116.65(18)    yes
Ag54 . Ag53 . Ag200 . 147.41(18)    yes
Ag67 . Ag53 . Ag200 . 74.84(18)    yes
Ag100 . Ag53 . Ag200 . 106.88(17)    yes
Ag123 . Ag53 . Ag200 . 138.39(17)    yes
Ag124 . Ag53 . S27 . 99.71(18)    yes
Ag124 . Ag53 . S46 . 108.8(2)    yes
S27 . Ag53 . S46 . 130.0(3)    yes
Ag124 . Ag53 . Ag200 . 77.53(16)    yes
S27 . Ag53 . Ag200 . 55.1(2)    yes
S46 . Ag53 . Ag200 . 91.8(2)    yes
Ag40 . Ag54 . Ag53 . 136.73(13)    yes
Ag40 . Ag54 . Ag68 . 97.52(10)    yes
Ag53 . Ag54 . Ag68 . 125.67(12)    yes
Ag40 . Ag54 . Ag99 . 71.92(8)    yes
Ag53 . Ag54 . Ag99 . 73.68(8)    yes
Ag68 . Ag54 . Ag99 . 143.75(10)    yes
Ag40 . Ag54 . Ag122 . 56.80(7)    yes
Ag53 . Ag54 . Ag122 . 114.08(10)    yes
Ag68 . Ag54 . Ag122 . 96.06(10)    yes
Ag99 . Ag54 . Ag122 . 48.73(6)    yes
Ag40 . Ag54 . Ag123 . 113.06(10)    yes
Ag53 . Ag54 . Ag123 . 58.13(7)    yes
Ag68 . Ag54 . Ag123 . 110.32(11)    yes
Ag99 . Ag54 . Ag123 . 49.64(6)    yes
Ag122 . Ag54 . Ag123 . 60.58(7)    yes
Ag40 . Ag54 . S26 . 69.78(14)    yes
Ag53 . Ag54 . S26 . 73.58(14)    yes
Ag68 . Ag54 . S26 . 141.94(17)    yes
Ag99 . Ag54 . S26 . 68.17(16)    yes
Ag122 . Ag54 . S26 . 104.96(17)    yes
Ag40 . Ag54 . S45 . 52.08(17)    yes
Ag53 . Ag54 . S45 . 157.9(2)    yes
Ag68 . Ag54 . S45 . 50.82(17)    yes
Ag99 . Ag54 . S45 . 123.01(19)    yes
Ag122 . Ag54 . S45 . 87.73(19)    yes
Ag40 . Ag54 . S46 . 154.6(2)    yes
Ag53 . Ag54 . S46 . 53.1(2)    yes
Ag68 . Ag54 . S46 . 77.0(2)    yes
Ag99 . Ag54 . S46 . 126.4(2)    yes
Ag122 . Ag54 . S46 . 147.8(2)    yes
Ag123 . Ag54 . S26 . 107.62(17)    yes
Ag123 . Ag54 . S45 . 143.1(2)    yes
S26 . Ag54 . S45 . 98.1(2)    yes
Ag123 . Ag54 . S46 . 91.9(2)    yes
S26 . Ag54 . S46 . 99.0(3)    yes
S45 . Ag54 . S46 . 110.0(3)    yes
Ag25 . Ag55 . Ag40 . 92.86(9)    yes
Ag25 . Ag55 . Ag121 . 57.58(8)    yes
Ag40 . Ag55 . Ag121 . 57.57(8)    yes
Ag25 . Ag55 . S36 . 51.01(16)    yes
Ag40 . Ag55 . S36 . 113.1(2)    yes
Ag121 . Ag55 . S36 . 107.39(18)    yes
Ag25 . Ag55 . S45 . 110.83(18)    yes
Ag40 . Ag55 . S45 . 51.26(16)    yes
Ag121 . Ag55 . S45 . 107.04(18)    yes
S36 . Ag55 . S45 . 87.5(2)    yes
Ag25 . Ag55 . S59 . 104.3(2)    yes
Ag40 . Ag55 . S59 . 118.4(2)    yes
Ag121 . Ag55 . S59 . 83.2(2)    yes
S36 . Ag55 . S59 . 123.7(3)    yes
S45 . Ag55 . S59 . 143.4(3)    yes
Ag41 . Ag56 . Ag26 . 90.02(8)    yes
Ag41 . Ag56 . Ag121 . 54.80(7)    yes
Ag26 . Ag56 . Ag121 . 56.33(7)    yes
Ag41 . Ag56 . S35 . 107.3(2)    yes
Ag26 . Ag56 . S35 . 51.05(18)    yes
Ag121 . Ag56 . S35 . 104.73(19)    yes
Ag41 . Ag56 . S44 . 48.50(15)    yes
Ag26 . Ag56 . S44 . 110.4(2)    yes
Ag121 . Ag56 . S44 . 102.06(18)    yes
S35 . Ag56 . S44 . 86.5(3)    yes
Ag41 . Ag56 . S59 . 113.2(3)    yes
Ag26 . Ag56 . S59 . 106.8(2)    yes
Ag121 . Ag56 . S59 . 82.1(2)    yes
S35 . Ag56 . S59 . 133.7(3)    yes
S44 . Ag56 . S59 . 137.7(3)    yes
Ag27 . Ag57 . Ag42 . 63.36(8)    yes
Ag27 . Ag57 . Ag69 . 96.10(14)    yes
Ag42 . Ag57 . Ag69 . 98.99(17)    yes
Ag27 . Ag57 . S35 . 48.91(17)    yes
Ag42 . Ag57 . S35 . 94.29(19)    yes
Ag69 . Ag57 . S35 . 129.9(2)    yes
Ag27 . Ag57 . S44 . 94.52(17)    yes
Ag42 . Ag57 . S44 . 52.83(19)    yes
Ag69 . Ag57 . S44 . 139.8(3)    yes
S35 . Ag57 . S44 . 84.9(3)    yes
Ag27 . Ag57 . S58 . 145.4(4)    yes
Ag42 . Ag57 . S58 . 123.0(4)    yes
Ag69 . Ag57 . S58 . 50.4(4)    yes
S35 . Ag57 . S58 . 142.7(4)    yes
S44 . Ag57 . S58 . 116.5(4)    yes
Ag43 . Ag58 . Ag28 . 90.41(8)    yes
Ag43 . Ag58 . Ag70 . 161.81(15)    yes
Ag28 . Ag58 . Ag70 . 98.22(12)    yes
Ag43 . Ag58 . Ag118 . 54.58(7)    yes
Ag28 . Ag58 . Ag118 . 56.19(7)    yes
Ag70 . Ag58 . Ag118 . 118.19(13)    yes
Ag43 . Ag58 . S34 . 110.2(2)    yes
Ag28 . Ag58 . S34 . 53.0(2)    yes
Ag70 . Ag58 . S34 . 87.6(2)    yes
Ag118 . Ag58 . S34 . 107.0(2)    yes
Ag43 . Ag58 . S43 . 47.92(19)    yes
Ag28 . Ag58 . S43 . 113.04(19)    yes
Ag70 . Ag58 . S43 . 138.8(2)    yes
Ag118 . Ag58 . S43 . 101.7(2)    yes
S34 . Ag58 . S43 . 90.3(3)    yes
Ag43 . Ag58 . S51 . 85.4(2)    yes
Ag28 . Ag58 . S51 . 102.4(2)    yes
Ag70 . Ag58 . S51 . 77.2(2)    yes
Ag118 . Ag58 . S51 . 59.86(19)    yes
S34 . Ag58 . S51 . 149.3(3)    yes
S43 . Ag58 . S51 . 118.7(3)    yes
Ag44 . Ag59 . Ag29 . 92.59(8)    yes
Ag44 . Ag59 . Ag71 . 151.37(11)    yes
Ag29 . Ag59 . Ag71 . 102.10(10)    yes
Ag44 . Ag59 . Ag72 . 115.95(11)    yes
Ag29 . Ag59 . Ag72 . 122.48(10)    yes
Ag71 . Ag59 . Ag72 . 76.43(10)    yes
Ag44 . Ag59 . Ag118 . 57.27(7)    yes
Ag29 . Ag59 . Ag118 . 56.79(6)    yes
Ag71 . Ag59 . Ag118 . 111.44(11)    yes
Ag72 . Ag59 . Ag118 . 172.12(12)    yes
Ag44 . Ag59 . S33 . 109.05(19)    yes
Ag29 . Ag59 . S33 . 51.44(15)    yes
Ag71 . Ag59 . S33 . 99.28(19)    yes
Ag72 . Ag59 . S33 . 71.75(16)    yes
Ag118 . Ag59 . S33 . 105.83(16)    yes
Ag44 . Ag59 . S42 . 51.46(16)    yes
Ag29 . Ag59 . S42 . 117.49(17)    yes
Ag71 . Ag59 . S42 . 134.81(18)    yes
Ag72 . Ag59 . S42 . 64.63(17)    yes
Ag118 . Ag59 . S42 . 108.21(18)    yes
Ag44 . Ag59 . S51 . 90.91(18)    yes
Ag29 . Ag59 . S51 . 100.9(2)    yes
Ag71 . Ag59 . S51 . 62.43(17)    yes
Ag72 . Ag59 . S51 . 125.5(2)    yes
Ag118 . Ag59 . S51 . 60.80(18)    yes
S33 . Ag59 . S42 . 89.8(2)    yes
S33 . Ag59 . S51 . 145.1(3)    yes
S42 . Ag59 . S51 . 124.5(3)    yes
Ag45 . Ag60 . Ag30 . 61.43(7)    yes
Ag45 . Ag60 . Ag61 . 80.29(8)    yes
Ag30 . Ag60 . Ag61 . 81.13(8)    yes
Ag45 . Ag60 . Ag72 . 92.11(9)    yes
Ag30 . Ag60 . Ag72 . 99.63(11)    yes
Ag61 . Ag60 . Ag72 . 170.95(9)    yes
Ag45 . Ag60 . S32 . 98.41(18)    yes
Ag30 . Ag60 . S32 . 56.95(16)    yes
Ag61 . Ag60 . S32 . 43.95(17)    yes
Ag72 . Ag60 . S32 . 143.30(19)    yes
Ag45 . Ag60 . S41 . 51.10(15)    yes
Ag30 . Ag60 . S41 . 92.77(17)    yes
Ag61 . Ag60 . S41 . 43.12(15)    yes
Ag72 . Ag60 . S41 . 127.91(16)    yes
S32 . Ag60 . S41 . 84.4(2)    yes
Ag45 . Ag60 . S54 . 117.0(2)    yes
Ag30 . Ag60 . S54 . 136.6(3)    yes
Ag61 . Ag60 . S54 . 142.1(3)    yes
Ag72 . Ag60 . S54 . 38.6(3)    yes
S32 . Ag60 . S54 . 144.3(3)    yes
S41 . Ag60 . S54 . 120.5(3)    yes
Ag46 . Ag61 . Ag31 . 88.15(8)    yes
Ag46 . Ag61 . Ag60 . 86.62(8)    yes
Ag31 . Ag61 . Ag60 . 81.96(9)    yes
Ag46 . Ag61 . Ag115 . 54.67(7)    yes
Ag31 . Ag61 . Ag115 . 56.25(7)    yes
Ag60 . Ag61 . Ag115 . 119.93(10)    yes
Ag46 . Ag61 . S32 . 109.12(18)    yes
Ag31 . Ag61 . S32 . 49.90(16)    yes
Ag60 . Ag61 . S32 . 41.91(16)    yes
Ag115 . Ag61 . S32 . 104.81(18)    yes
Ag46 . Ag61 . S41 . 48.29(16)    yes
Ag31 . Ag61 . S41 . 104.82(19)    yes
Ag60 . Ag61 . S41 . 46.67(19)    yes
Ag115 . Ag61 . S41 . 100.94(18)    yes
S32 . Ag61 . S41 . 85.9(3)    yes
Ag46 . Ag61 . S50 . 112.9(3)    yes
Ag31 . Ag61 . S50 . 110.0(3)    yes
Ag60 . Ag61 . S50 . 156.8(3)    yes
Ag115 . Ag61 . S50 . 82.7(3)    yes
S32 . Ag61 . S50 . 132.4(3)    yes
S41 . Ag61 . S50 . 139.8(4)    yes
Ag47 . Ag62 . Ag32 . 92.39(9)    yes
Ag47 . Ag62 . Ag114 . 47.97(6)    yes
Ag32 . Ag62 . Ag114 . 47.30(6)    yes
Ag47 . Ag62 . Ag115 . 55.30(7)    yes
Ag32 . Ag62 . Ag115 . 56.44(7)    yes
Ag114 . Ag62 . Ag115 . 49.06(6)    yes
Ag47 . Ag62 . S31 . 110.6(2)    yes
Ag32 . Ag62 . S31 . 49.7(2)    yes
Ag114 . Ag62 . S31 . 68.3(2)    yes
Ag115 . Ag62 . S31 . 103.8(2)    yes
Ag47 . Ag62 . S40 . 48.97(18)    yes
Ag32 . Ag62 . S40 . 111.2(2)    yes
Ag114 . Ag62 . S40 . 69.1(2)    yes
Ag115 . Ag62 . S40 . 102.4(2)    yes
S31 . Ag62 . S40 . 88.7(3)    yes
Ag47 . Ag62 . S50 . 113.3(3)    yes
Ag32 . Ag62 . S50 . 105.8(3)    yes
Ag114 . Ag62 . S50 . 131.9(3)    yes
Ag115 . Ag62 . S50 . 83.2(3)    yes
S31 . Ag62 . S50 . 130.2(4)    yes
S40 . Ag62 . S50 . 138.8(4)    yes
Ag49 . Ag63 . Ag34 . 94.70(9)    yes
Ag49 . Ag63 . Ag64 . 83.35(10)    yes
Ag34 . Ag63 . Ag64 . 88.35(10)    yes
Ag49 . Ag63 . Ag112 . 55.72(8)    yes
Ag34 . Ag63 . Ag112 . 58.49(8)    yes
Ag64 . Ag63 . Ag112 . 47.14(8)    yes
Ag49 . Ag63 . Ag113 . 48.83(6)    yes
Ag34 . Ag63 . Ag113 . 49.03(6)    yes
Ag64 . Ag63 . Ag113 . 97.98(9)    yes
Ag112 . Ag63 . Ag113 . 50.86(7)    yes
Ag49 . Ag63 . S49 . 48.59(18)    yes
Ag34 . Ag63 . S49 . 112.5(2)    yes
Ag64 . Ag63 . S49 . 127.23(19)    yes
Ag112 . Ag63 . S49 . 102.6(2)    yes
Ag113 . Ag63 . S49 . 68.5(2)    yes
Ag49 . Ag63 . S53 . 111.3(4)    yes
Ag34 . Ag63 . S53 . 108.6(4)    yes
Ag64 . Ag63 . S53 . 36.7(3)    yes
Ag112 . Ag63 . S53 . 83.5(3)    yes
Ag113 . Ag63 . S53 . 134.3(3)    yes
S49 . Ag63 . S53 . 135.0(4)    yes
Ag49 . Ag63 . Ag34 . 94.70(9)    yes
Ag49 . Ag63 . Ag64 . 83.35(10)    yes
Ag34 . Ag63 . Ag64 . 88.35(10)    yes
Ag49 . Ag63 . Ag112 . 55.72(8)    yes
Ag34 . Ag63 . Ag112 . 58.49(8)    yes
Ag64 . Ag63 . Ag112 . 47.14(8)    yes
Ag49 . Ag63 . Ag113 . 48.83(6)    yes
Ag34 . Ag63 . Ag113 . 49.03(6)    yes
Ag64 . Ag63 . Ag113 . 97.98(9)    yes
Ag112 . Ag63 . Ag113 . 50.86(7)    yes
Ag49 . Ag63 . S49 . 48.59(18)    yes
Ag34 . Ag63 . S49 . 112.5(2)    yes
Ag64 . Ag63 . S49 . 127.23(19)    yes
Ag112 . Ag63 . S49 . 102.6(2)    yes
Ag113 . Ag63 . S49 . 68.5(2)    yes
Ag50 . Ag64 . Ag35 . 88.12(8)    yes
Ag50 . Ag64 . Ag63 . 85.32(9)    yes
Ag35 . Ag64 . Ag63 . 87.06(9)    yes
Ag50 . Ag64 . Ag65 . 81.57(10)    yes
Ag35 . Ag64 . Ag65 . 87.27(10)    yes
Ag63 . Ag64 . Ag65 . 165.87(11)    yes
Ag50 . Ag64 . Ag112 . 54.15(8)    yes
Ag35 . Ag64 . Ag112 . 56.65(8)    yes
Ag63 . Ag64 . Ag112 . 46.89(8)    yes
Ag65 . Ag64 . Ag112 . 119.79(12)    yes
Ag50 . Ag64 . S39 . 105.2(2)    yes
Ag35 . Ag64 . S39 . 49.65(17)    yes
Ag63 . Ag64 . S39 . 133.9(2)    yes
Ag65 . Ag64 . S39 . 46.45(19)    yes
Ag112 . Ag64 . S39 . 103.78(19)    yes
Ag50 . Ag64 . S48 . 47.69(17)    yes
Ag35 . Ag64 . S48 . 107.74(19)    yes
Ag63 . Ag64 . S48 . 128.4(2)    yes
Ag65 . Ag64 . S48 . 42.24(19)    yes
Ag112 . Ag64 . S48 . 100.70(19)    yes
Ag50 . Ag64 . S53 . 115.7(3)    yes
Ag35 . Ag64 . S53 . 108.7(4)    yes
Ag63 . Ag64 . S53 . 37.5(2)    yes
Ag65 . Ag64 . S53 . 156.1(3)    yes
Ag112 . Ag64 . S53 . 84.1(3)    yes
S39 . Ag64 . S48 . 85.5(3)    yes
S39 . Ag64 . S53 . 133.4(4)    yes
S48 . Ag64 . S53 . 138.9(5)    yes
Ag36 . Ag65 . Ag51 . 59.61(7)    yes
Ag36 . Ag65 . Ag64 . 80.04(9)    yes
Ag51 . Ag65 . Ag64 . 83.66(9)    yes
Ag36 . Ag65 . Ag73 . 87.37(10)    yes
Ag51 . Ag65 . Ag73 . 94.00(11)    yes
Ag64 . Ag65 . Ag73 . 166.58(11)    yes
Ag36 . Ag65 . S39 . 51.26(15)    yes
Ag51 . Ag65 . S39 . 94.00(17)    yes
Ag64 . Ag65 . S39 . 43.52(17)    yes
Ag73 . Ag65 . S39 . 123.87(18)    yes
Ag36 . Ag65 . S48 . 97.48(19)    yes
Ag51 . Ag65 . S48 . 56.64(17)    yes
Ag64 . Ag65 . S48 . 47.62(19)    yes
Ag73 . Ag65 . S48 . 140.0(2)    yes
S39 . Ag65 . S48 . 87.8(3)    yes
Ag36 . Ag65 . S64 . 115.7(3)    yes
Ag51 . Ag65 . S64 . 132.5(3)    yes
Ag64 . Ag65 . S64 . 143.8(3)    yes
Ag73 . Ag65 . S64 . 40.4(3)    yes
S39 . Ag65 . S64 . 120.0(3)    yes
S48 . Ag65 . S64 . 145.4(3)    yes
Ag37 . Ag66 . Ag52 . 91.05(10)    yes
Ag37 . Ag66 . Ag73 . 110.97(13)    yes
Ag52 . Ag66 . Ag73 . 118.67(14)    yes
Ag37 . Ag66 . Ag74 . 151.48(17)    yes
Ag52 . Ag66 . Ag74 . 103.63(15)    yes
Ag73 . Ag66 . Ag74 . 83.48(15)    yes
Ag37 . Ag66 . Ag124 . 56.43(8)    yes
Ag52 . Ag66 . Ag124 . 56.49(7)    yes
Ag73 . Ag66 . Ag124 . 164.05(18)    yes
Ag74 . Ag66 . Ag124 . 112.20(15)    yes
Ag37 . Ag66 . S38 . 50.13(16)    yes
Ag52 . Ag66 . S38 . 114.3(2)    yes
Ag73 . Ag66 . S38 . 60.84(18)    yes
Ag74 . Ag66 . S38 . 136.77(19)    yes
Ag124 . Ag66 . S38 . 105.85(19)    yes
Ag37 . Ag66 . S47 . 107.6(2)    yes
Ag52 . Ag66 . S47 . 51.07(15)    yes
Ag73 . Ag66 . S47 . 67.65(17)    yes
Ag74 . Ag66 . S47 . 100.6(3)    yes
Ag124 . Ag66 . S47 . 105.10(18)    yes
Ag37 . Ag66 . S52 . 85.7(2)    yes
Ag52 . Ag66 . S52 . 103.1(2)    yes
Ag73 . Ag66 . S52 . 133.8(3)    yes
Ag74 . Ag66 . S52 . 67.4(2)    yes
Ag124 . Ag66 . S52 . 59.2(2)    yes
Ag37 . Ag66 . Ag200 . 121.96(15)    yes
Ag52 . Ag66 . Ag200 . 49.36(13)    yes
Ag73 . Ag66 . Ag200 . 124.40(17)    yes
Ag74 . Ag66 . Ag200 . 58.08(16)    yes
Ag124 . Ag66 . Ag200 . 65.84(14)    yes
S38 . Ag66 . S47 . 88.3(3)    yes
S38 . Ag66 . S52 . 119.9(3)    yes
S47 . Ag66 . S52 . 149.8(3)    yes
S38 . Ag66 . Ag200 . 163.6(2)    yes
S47 . Ag66 . Ag200 . 80.8(2)    yes
S52 . Ag66 . Ag200 . 69.2(3)    yes
Ag38 . Ag67 . Ag53 . 95.27(12)    yes
Ag38 . Ag67 . Ag75 . 151.02(18)    yes
Ag53 . Ag67 . Ag75 . 107.04(18)    yes
Ag38 . Ag67 . Ag76 . 109.79(16)    yes
Ag53 . Ag67 . Ag76 . 116.76(16)    yes
Ag75 . Ag67 . Ag76 . 76.71(18)    yes
Ag38 . Ag67 . Ag124 . 57.40(9)    yes
Ag53 . Ag67 . Ag124 . 58.19(9)    yes
Ag75 . Ag67 . Ag124 . 120.06(19)    yes
Ag76 . Ag67 . Ag124 . 162.99(18)    yes
Ag38 . Ag67 . S37 . 50.4(2)    yes
Ag53 . Ag67 . S37 . 117.8(2)    yes
Ag75 . Ag67 . S37 . 127.2(3)    yes
Ag76 . Ag67 . S37 . 59.4(2)    yes
Ag124 . Ag67 . S37 . 107.0(2)    yes
Ag38 . Ag67 . S46 . 120.4(2)    yes
Ag53 . Ag67 . S46 . 55.0(2)    yes
Ag75 . Ag67 . S46 . 87.9(3)    yes
Ag76 . Ag67 . S46 . 62.3(3)    yes
Ag124 . Ag67 . S46 . 112.5(3)    yes
Ag38 . Ag67 . S52 . 82.7(2)    yes
Ag53 . Ag67 . S52 . 105.5(3)    yes
Ag75 . Ag67 . S52 . 73.8(2)    yes
Ag76 . Ag67 . S52 . 133.8(3)    yes
Ag124 . Ag67 . S52 . 59.6(2)    yes
Ag38 . Ag67 . Ag200 . 123.57(18)    yes
Ag53 . Ag67 . Ag200 . 50.31(14)    yes
Ag75 . Ag67 . Ag200 . 63.72(19)    yes
Ag76 . Ag67 . Ag200 . 124.9(2)    yes
Ag124 . Ag67 . Ag200 . 66.19(15)    yes
S37 . Ag67 . S46 . 95.5(3)    yes
S37 . Ag67 . S52 . 116.0(3)    yes
S46 . Ag67 . S52 . 148.5(4)    yes
S37 . Ag67 . Ag200 . 168.0(2)    yes
S46 . Ag67 . Ag200 . 78.9(3)    yes
S52 . Ag67 . Ag200 . 70.0(3)    yes
Ag54 . Ag68 . Ag39 . 59.88(8)    yes
Ag54 . Ag68 . S36 . 93.8(2)    yes
Ag39 . Ag68 . S36 . 52.27(19)    yes
Ag54 . Ag68 . S45 . 48.95(16)    yes
Ag39 . Ag68 . S45 . 91.89(18)    yes
S36 . Ag68 . S45 . 86.5(3)    yes
Ag54 . Ag68 . S60 . 119.5(3)    yes
Ag39 . Ag68 . S60 . 137.7(2)    yes
S36 . Ag68 . S60 . 146.0(4)    yes
S45 . Ag68 . S60 . 119.8(3)    yes
Ag57 . Ag69 . Ag70 . 136.55(17)    yes
Ag57 . Ag69 . S34 . 71.5(2)    yes
Ag70 . Ag69 . S34 . 65.09(19)    yes
Ag57 . Ag69 . S43 . 70.0(2)    yes
Ag70 . Ag69 . S43 . 97.7(2)    yes
S34 . Ag69 . S43 . 76.2(3)    yes
Ag57 . Ag69 . S57 . 157.0(4)    yes
Ag70 . Ag69 . S57 . 30.3(3)    yes
S34 . Ag69 . S57 . 90.9(4)    yes
S43 . Ag69 . S57 . 121.2(3)    yes
Ag57 . Ag69 . S58 . 50.3(3)    yes
Ag70 . Ag69 . S58 . 167.2(4)    yes
S34 . Ag69 . S58 . 119.8(4)    yes
S43 . Ag69 . S58 . 95.0(4)    yes
S57 . Ag69 . S58 . 138.2(5)    yes
Ag58 . Ag70 . Ag69 . 50.55(11)    yes
Ag58 . Ag70 . S56 . 105.6(3)    yes
Ag69 . Ag70 . S56 . 148.3(3)    yes
Ag58 . Ag70 . S57 . 79.0(4)    yes
Ag69 . Ag70 . S57 . 30.1(4)    yes
S56 . Ag70 . S57 . 166.4(5)    yes
Ag59 . Ag71 . S51 . 49.82(19)    yes
Ag59 . Ag71 . S55 . 85.7(2)    yes
S51 . Ag71 . S55 . 110.5(3)    yes
Ag59 . Ag71 . S56 . 107.4(3)    yes
S51 . Ag71 . S56 . 94.3(4)    yes
S55 . Ag71 . S56 . 154.7(4)    yes
Ag59 . Ag72 . Ag60 . 87.17(9)    yes
Ag59 . Ag72 . S33 . 46.24(13)    yes
Ag60 . Ag72 . S33 . 55.65(14)    yes
Ag59 . Ag72 . S42 . 50.34(15)    yes
Ag60 . Ag72 . S42 . 62.59(14)    yes
S33 . Ag72 . S42 . 69.13(19)    yes
Ag59 . Ag72 . S54 . 123.7(2)    yes
Ag60 . Ag72 . S54 . 37.23(17)    yes
S33 . Ag72 . S54 . 90.1(2)    yes
S42 . Ag72 . S54 . 85.9(2)    yes
Ag59 . Ag72 . S55 . 84.5(3)    yes
Ag60 . Ag72 . S55 . 166.7(3)    yes
S33 . Ag72 . S55 . 111.5(3)    yes
S42 . Ag72 . S55 . 118.3(3)    yes
S54 . Ag72 . S55 . 151.7(3)    yes
Ag65 . Ag73 . Ag66 . 96.14(13)    yes
Ag65 . Ag73 . S38 . 68.16(18)    yes
Ag66 . Ag73 . S38 . 53.49(16)    yes
Ag65 . Ag73 . S47 . 62.75(19)    yes
Ag66 . Ag73 . S47 . 47.90(17)    yes
S38 . Ag73 . S47 . 73.5(2)    yes
Ag65 . Ag73 . S63 . 168.0(3)    yes
Ag66 . Ag73 . S63 . 77.9(3)    yes
S38 . Ag73 . S63 . 114.7(3)    yes
S47 . Ag73 . S63 . 106.2(3)    yes
Ag65 . Ag73 . S64 . 40.02(19)    yes
Ag66 . Ag73 . S64 . 135.6(3)    yes
S38 . Ag73 . S64 . 93.4(3)    yes
S47 . Ag73 . S64 . 99.1(3)    yes
S63 . Ag73 . S64 . 146.4(3)    yes
Ag66 . Ag74 . Ag75 . 106.43(19)    yes
Ag66 . Ag74 . S52 . 49.2(2)    yes
Ag75 . Ag74 . S52 . 60.8(3)    yes
Ag66 . Ag74 . S62 . 109.8(5)    yes
Ag75 . Ag74 . S62 . 47.6(5)    yes
S52 . Ag74 . S62 . 90.2(5)    yes
Ag66 . Ag74 . S63 . 82.4(3)    yes
Ag75 . Ag74 . S63 . 144.0(3)    yes
S52 . Ag74 . S63 . 108.3(4)    yes
S62 . Ag74 . S63 . 161.5(5)    yes
Ag66 . Ag74 . Ag200 . 72.75(18)    yes
Ag75 . Ag74 . Ag200 . 65.29(19)    yes
S52 . Ag74 . Ag200 . 70.5(2)    yes
S62 . Ag74 . Ag200 . 37.6(5)    yes
S63 . Ag74 . Ag200 . 147.6(3)    yes
Ag74 . Ag75 . Ag67 . 100.4(2)    yes
Ag74 . Ag75 . Ag76 . 151.3(2)    yes
Ag67 . Ag75 . Ag76 . 52.99(15)    yes
Ag74 . Ag75 . S52 . 57.0(2)    yes
Ag67 . Ag75 . S52 . 47.9(2)    yes
Ag76 . Ag75 . S52 . 94.3(3)    yes
Ag74 . Ag75 . S61 . 135.0(4)    yes
Ag67 . Ag75 . S61 . 91.4(4)    yes
Ag76 . Ag75 . S61 . 48.4(3)    yes
S52 . Ag75 . S61 . 107.3(5)    yes
Ag74 . Ag75 . S62 . 45.5(3)    yes
Ag67 . Ag75 . S62 . 104.3(5)    yes
Ag76 . Ag75 . S62 . 141.8(4)    yes
S52 . Ag75 . S62 . 85.8(5)    yes
S61 . Ag75 . S62 . 164.0(6)    yes
Ag74 . Ag75 . Ag200 . 58.66(18)    yes
Ag67 . Ag75 . Ag200 . 70.5(2)    yes
Ag76 . Ag75 . Ag200 . 112.4(2)    yes
S52 . Ag75 . Ag200 . 66.4(3)    yes
S61 . Ag75 . Ag200 . 160.5(4)    yes
S62 . Ag75 . Ag200 . 34.1(4)    yes
Ag75 . Ag76 . Ag67 . 50.30(14)    yes
Ag75 . Ag76 . S37 . 103.2(2)    yes
Ag67 . Ag76 . S37 . 58.3(2)    yes
Ag75 . Ag76 . S46 . 69.2(2)    yes
Ag67 . Ag76 . S46 . 50.7(2)    yes
S37 . Ag76 . S46 . 87.4(3)    yes
Ag75 . Ag76 . S60 . 144.1(4)    yes
Ag67 . Ag76 . S60 . 151.5(3)    yes
S37 . Ag76 . S60 . 112.2(4)    yes
S46 . Ag76 . S60 . 105.4(3)    yes
Ag75 . Ag76 . S61 . 45.5(2)    yes
Ag67 . Ag76 . S61 . 86.7(3)    yes
S37 . Ag76 . S61 . 112.6(4)    yes
S46 . Ag76 . S61 . 113.9(3)    yes
S60 . Ag76 . S61 . 120.4(4)    yes
Ag21 . Ag77 . Ag22 . 61.46(7)    yes
Ag21 . Ag77 . Ag3 . 149.87(9)    yes
Ag22 . Ag77 . Ag3 . 147.59(9)    yes
Ag21 . Ag77 . Ag4 . 121.89(8)    yes
Ag22 . Ag77 . Ag4 . 121.95(8)    yes
Ag3 . Ag77 . Ag4 . 58.14(6)    yes
Ag21 . Ag77 . Ag78 . 93.83(8)    yes
Ag22 . Ag77 . Ag78 . 152.42(9)    yes
Ag3 . Ag77 . Ag78 . 59.25(6)    yes
Ag4 . Ag77 . Ag78 . 58.87(6)    yes
Ag21 . Ag77 . Ag81 . 149.75(8)    yes
Ag22 . Ag77 . Ag81 . 91.60(7)    yes
Ag3 . Ag77 . Ag81 . 59.61(6)    yes
Ag4 . Ag77 . Ag81 . 59.03(6)    yes
Ag78 . Ag77 . Ag81 . 108.24(7)    yes
Ag21 . Ag77 . Ag82 . 111.63(8)    yes
Ag22 . Ag77 . Ag82 . 110.24(7)    yes
Ag3 . Ag77 . Ag82 . 59.33(6)    yes
Ag4 . Ag77 . Ag82 . 117.47(8)    yes
Ag78 . Ag77 . Ag82 . 89.39(6)    yes
Ag21 . Ag77 . Ag92 . 59.96(6)    yes
Ag22 . Ag77 . Ag92 . 59.69(6)    yes
Ag3 . Ag77 . Ag92 . 119.68(7)    yes
Ag4 . Ag77 . Ag92 . 177.82(8)    yes
Ag78 . Ag77 . Ag92 . 120.51(8)    yes
Ag21 . Ag77 . Ag93 . 61.78(7)    yes
Ag22 . Ag77 . Ag93 . 112.09(8)    yes
Ag3 . Ag77 . Ag93 . 90.80(7)    yes
Ag4 . Ag77 . Ag93 . 118.08(8)    yes
Ag78 . Ag77 . Ag93 . 59.21(6)    yes
Ag21 . Ag77 . Ag101 . 111.79(8)    yes
Ag22 . Ag77 . Ag101 . 60.57(6)    yes
Ag3 . Ag77 . Ag101 . 89.77(7)    yes
Ag4 . Ag77 . Ag101 . 117.57(9)    yes
Ag78 . Ag77 . Ag101 . 146.50(8)    yes
Ag21 . Ag77 . Ag135 . 62.77(7)    yes
Ag22 . Ag77 . Ag135 . 95.41(7)    yes
Ag3 . Ag77 . Ag135 . 107.90(7)    yes
Ag4 . Ag77 . Ag135 . 59.14(6)    yes
Ag78 . Ag77 . Ag135 . 60.20(6)    yes
Ag21 . Ag77 . Ag136 . 93.84(7)    yes
Ag22 . Ag77 . Ag136 . 62.99(6)    yes
Ag3 . Ag77 . Ag136 . 107.56(8)    yes
Ag4 . Ag77 . Ag136 . 58.96(6)    yes
Ag78 . Ag77 . Ag136 . 110.45(7)    yes
Ag81 . Ag77 . Ag82 . 89.59(7)    yes
Ag81 . Ag77 . Ag92 . 120.14(8)    yes
Ag82 . Ag77 . Ag92 . 60.35(6)    yes
Ag81 . Ag77 . Ag93 . 147.83(8)    yes
Ag82 . Ag77 . Ag93 . 62.49(6)    yes
Ag92 . Ag77 . Ag93 . 61.38(6)    yes
Ag81 . Ag77 . Ag101 . 58.55(6)    yes
Ag82 . Ag77 . Ag101 . 61.77(6)    yes
Ag92 . Ag77 . Ag101 . 61.61(6)    yes
Ag93 . Ag77 . Ag101 . 113.75(7)    yes
Ag81 . Ag77 . Ag135 . 110.38(8)    yes
Ag82 . Ag77 . Ag135 . 147.20(8)    yes
Ag92 . Ag77 . Ag135 . 122.66(9)    yes
Ag93 . Ag77 . Ag135 . 89.48(7)    yes
Ag101 . Ag77 . Ag135 . 150.94(8)    yes
Ag81 . Ag77 . Ag136 . 59.54(6)    yes
Ag82 . Ag77 . Ag136 . 146.85(9)    yes
Ag92 . Ag77 . Ag136 . 122.67(8)    yes
Ag93 . Ag77 . Ag136 . 150.55(9)    yes
Ag101 . Ag77 . Ag136 . 89.72(7)    yes
Ag135 . Ag77 . Ag136 . 63.34(6)    yes
Ag77 . Ag78 . Ag19 . 152.18(8)    yes
Ag77 . Ag78 . Ag20 . 93.15(7)    yes
Ag19 . Ag78 . Ag20 . 61.73(7)    yes
Ag77 . Ag78 . Ag3 . 59.36(6)    yes
Ag19 . Ag78 . Ag3 . 147.76(8)    yes
Ag20 . Ag78 . Ag3 . 149.52(8)    yes
Ag77 . Ag78 . Ag4 . 58.69(6)    yes
Ag19 . Ag78 . Ag4 . 122.27(7)    yes
Ag20 . Ag78 . Ag4 . 121.15(8)    yes
Ag3 . Ag78 . Ag4 . 58.12(6)    yes
Ag77 . Ag78 . Ag79 . 108.36(8)    yes
Ag19 . Ag78 . Ag79 . 91.71(7)    yes
Ag20 . Ag78 . Ag79 . 149.71(8)    yes
Ag3 . Ag78 . Ag79 . 59.78(6)    yes
Ag4 . Ag78 . Ag79 . 59.12(6)    yes
Ag77 . Ag78 . Ag83 . 89.43(6)    yes
Ag19 . Ag78 . Ag83 . 110.18(7)    yes
Ag20 . Ag78 . Ag83 . 111.86(8)    yes
Ag3 . Ag78 . Ag83 . 59.42(6)    yes
Ag4 . Ag78 . Ag83 . 117.55(8)    yes
Ag77 . Ag78 . Ag93 . 58.75(6)    yes
Ag19 . Ag78 . Ag93 . 112.21(8)    yes
Ag20 . Ag78 . Ag93 . 61.84(6)    yes
Ag3 . Ag78 . Ag93 . 90.59(7)    yes
Ag4 . Ag78 . Ag93 . 117.43(8)    yes
Ag77 . Ag78 . Ag94 . 119.93(8)    yes
Ag19 . Ag78 . Ag94 . 59.66(6)    yes
Ag20 . Ag78 . Ag94 . 59.84(6)    yes
Ag3 . Ag78 . Ag94 . 120.07(7)    yes
Ag4 . Ag78 . Ag94 . 178.01(8)    yes
Ag77 . Ag78 . Ag95 . 146.93(8)    yes
Ag19 . Ag78 . Ag95 . 60.27(6)    yes
Ag20 . Ag78 . Ag95 . 111.83(8)    yes
Ag3 . Ag78 . Ag95 . 90.28(7)    yes
Ag4 . Ag78 . Ag95 . 118.42(8)    yes
Ag77 . Ag78 . Ag134 . 110.58(7)    yes
Ag19 . Ag78 . Ag134 . 63.05(6)    yes
Ag20 . Ag78 . Ag134 . 93.75(7)    yes
Ag3 . Ag78 . Ag134 . 107.57(8)    yes
Ag4 . Ag78 . Ag134 . 59.22(6)    yes
Ag77 . Ag78 . Ag135 . 59.87(6)    yes
Ag19 . Ag78 . Ag135 . 95.59(7)    yes
Ag20 . Ag78 . Ag135 . 62.20(7)    yes
Ag3 . Ag78 . Ag135 . 107.74(8)    yes
Ag4 . Ag78 . Ag135 . 58.97(6)    yes
Ag79 . Ag78 . Ag83 . 89.97(7)    yes
Ag79 . Ag78 . Ag93 . 148.00(8)    yes
Ag83 . Ag78 . Ag93 . 62.54(6)    yes
Ag79 . Ag78 . Ag94 . 121.08(8)    yes
Ag83 . Ag78 . Ag94 . 60.65(6)    yes
Ag93 . Ag78 . Ag94 . 61.23(6)    yes
Ag79 . Ag78 . Ag95 . 59.30(6)    yes
Ag83 . Ag78 . Ag95 . 61.80(6)    yes
Ag93 . Ag78 . Ag95 . 113.71(7)    yes
Ag94 . Ag78 . Ag95 . 61.80(6)    yes
Ag79 . Ag78 . Ag134 . 59.20(6)    yes
Ag83 . Ag78 . Ag134 . 146.84(8)    yes
Ag93 . Ag78 . Ag134 . 150.52(8)    yes
Ag94 . Ag78 . Ag134 . 122.71(8)    yes
Ag95 . Ag78 . Ag134 . 89.79(7)    yes
Ag79 . Ag78 . Ag135 . 110.25(7)    yes
Ag83 . Ag78 . Ag135 . 146.90(8)    yes
Ag93 . Ag78 . Ag135 . 89.02(7)    yes
Ag94 . Ag78 . Ag135 . 121.94(8)    yes
Ag95 . Ag78 . Ag135 . 151.17(8)    yes
Ag134 . Ag78 . Ag135 . 63.70(6)    yes
Ag78 . Ag79 . Ag18 . 92.12(7)    yes
Ag78 . Ag79 . Ag17 . 151.53(8)    yes
Ag18 . Ag79 . Ag17 . 62.24(6)    yes
Ag78 . Ag79 . Ag3 . 59.23(6)    yes
Ag18 . Ag79 . Ag3 . 147.70(9)    yes
Ag17 . Ag79 . Ag3 . 148.70(9)    yes
Ag78 . Ag79 . Ag4 . 58.85(6)    yes
Ag18 . Ag79 . Ag4 . 122.35(8)    yes
Ag17 . Ag79 . Ag4 . 122.90(8)    yes
Ag3 . Ag79 . Ag4 . 57.85(5)    yes
Ag78 . Ag79 . Ag80 . 107.32(7)    yes
Ag18 . Ag79 . Ag80 . 152.50(8)    yes
Ag17 . Ag79 . Ag80 . 93.67(7)    yes
Ag3 . Ag79 . Ag80 . 58.97(6)    yes
Ag4 . Ag79 . Ag80 . 57.99(6)    yes
Ag78 . Ag79 . Ag84 . 89.83(6)    yes
Ag18 . Ag79 . Ag84 . 110.19(7)    yes
Ag17 . Ag79 . Ag84 . 109.78(7)    yes
Ag3 . Ag79 . Ag84 . 59.59(5)    yes
Ag4 . Ag79 . Ag84 . 117.44(7)    yes
Ag78 . Ag79 . Ag95 . 59.02(6)    yes
Ag18 . Ag79 . Ag95 . 60.70(6)    yes
Ag17 . Ag79 . Ag95 . 111.64(7)    yes
Ag3 . Ag79 . Ag95 . 89.79(6)    yes
Ag4 . Ag79 . Ag95 . 117.87(8)    yes
Ag78 . Ag79 . Ag96 . 119.98(8)    yes
Ag18 . Ag79 . Ag96 . 58.91(6)    yes
Ag17 . Ag79 . Ag96 . 59.02(6)    yes
Ag3 . Ag79 . Ag96 . 120.14(7)    yes
Ag4 . Ag79 . Ag96 . 177.93(8)    yes
Ag78 . Ag79 . Ag97 . 147.00(7)    yes
Ag18 . Ag79 . Ag97 . 112.84(8)    yes
Ag17 . Ag79 . Ag97 . 60.89(6)    yes
Ag3 . Ag79 . Ag97 . 90.06(7)    yes
Ag4 . Ag79 . Ag97 . 117.02(8)    yes
Ag78 . Ag79 . Ag133 . 110.50(8)    yes
Ag18 . Ag79 . Ag133 . 94.80(7)    yes
Ag17 . Ag79 . Ag133 . 63.21(6)    yes
Ag3 . Ag79 . Ag133 . 108.47(7)    yes
Ag4 . Ag79 . Ag133 . 59.69(6)    yes
Ag78 . Ag79 . Ag134 . 60.51(6)    yes
Ag18 . Ag79 . Ag134 . 62.77(6)    yes
Ag17 . Ag79 . Ag134 . 94.69(7)    yes
Ag3 . Ag79 . Ag134 . 108.18(7)    yes
Ag4 . Ag79 . Ag134 . 59.59(6)    yes
Ag80 . Ag79 . Ag84 . 89.60(6)    yes
Ag80 . Ag79 . Ag95 . 146.39(7)    yes
Ag84 . Ag79 . Ag95 . 61.75(6)    yes
Ag80 . Ag79 . Ag96 . 121.83(8)    yes
Ag84 . Ag79 . Ag96 . 60.56(6)    yes
Ag95 . Ag79 . Ag96 . 60.97(6)    yes
Ag80 . Ag79 . Ag97 . 59.03(6)    yes
Ag84 . Ag79 . Ag97 . 62.06(6)    yes
Ag95 . Ag79 . Ag97 . 113.92(7)    yes
Ag96 . Ag79 . Ag97 . 62.86(6)    yes
Ag80 . Ag79 . Ag133 . 60.56(6)    yes
Ag84 . Ag79 . Ag133 . 147.35(9)    yes
Ag95 . Ag79 . Ag133 . 150.73(8)    yes
Ag96 . Ag79 . Ag133 . 122.23(8)    yes
Ag97 . Ag79 . Ag133 . 89.39(7)    yes
Ag80 . Ag79 . Ag134 . 109.85(7)    yes
Ag84 . Ag79 . Ag134 . 147.87(8)    yes
Ag95 . Ag79 . Ag134 . 90.41(7)    yes
Ag96 . Ag79 . Ag134 . 121.67(8)    yes
Ag97 . Ag79 . Ag134 . 149.97(8)    yes
Ag133 . Ag79 . Ag134 . 62.59(7)    yes
Ag79 . Ag80 . Ag16 . 92.03(7)    yes
Ag79 . Ag80 . Ag15 . 151.09(8)    yes
Ag16 . Ag80 . Ag15 . 62.41(6)    yes
Ag79 . Ag80 . Ag3 . 59.37(6)    yes
Ag16 . Ag80 . Ag3 . 148.01(8)    yes
Ag15 . Ag80 . Ag3 . 148.62(8)    yes
Ag79 . Ag80 . Ag4 . 58.98(6)    yes
Ag16 . Ag80 . Ag4 . 121.46(8)    yes
Ag15 . Ag80 . Ag4 . 121.27(8)    yes
Ag3 . Ag80 . Ag4 . 58.32(6)    yes
Ag79 . Ag80 . Ag81 . 108.90(8)    yes
Ag16 . Ag80 . Ag81 . 151.23(8)    yes
Ag15 . Ag80 . Ag81 . 91.74(7)    yes
Ag3 . Ag80 . Ag81 . 60.00(6)    yes
Ag4 . Ag80 . Ag81 . 59.60(6)    yes
Ag79 . Ag80 . Ag85 . 89.09(6)    yes
Ag16 . Ag80 . Ag85 . 110.42(7)    yes
Ag15 . Ag80 . Ag85 . 111.55(8)    yes
Ag3 . Ag80 . Ag85 . 59.44(6)    yes
Ag4 . Ag80 . Ag85 . 117.76(8)    yes
Ag79 . Ag80 . Ag97 . 58.26(6)    yes
Ag16 . Ag80 . Ag97 . 60.94(6)    yes
Ag15 . Ag80 . Ag97 . 112.98(8)    yes
Ag3 . Ag80 . Ag97 . 89.84(7)    yes
Ag4 . Ag80 . Ag97 . 117.24(8)    yes
Ag79 . Ag80 . Ag98 . 120.31(7)    yes
Ag16 . Ag80 . Ag98 . 60.11(6)    yes
Ag15 . Ag80 . Ag98 . 60.35(6)    yes
Ag3 . Ag80 . Ag98 . 119.69(7)    yes
Ag4 . Ag80 . Ag98 . 178.00(8)    yes
Ag79 . Ag80 . Ag99 . 147.11(8)    yes
Ag16 . Ag80 . Ag99 . 112.12(8)    yes
Ag15 . Ag80 . Ag99 . 61.22(6)    yes
Ag3 . Ag80 . Ag99 . 90.52(7)    yes
Ag4 . Ag80 . Ag99 . 118.52(8)    yes
Ag79 . Ag80 . Ag132 . 110.66(8)    yes
Ag16 . Ag80 . Ag132 . 94.94(7)    yes
Ag15 . Ag80 . Ag132 . 62.13(7)    yes
Ag3 . Ag80 . Ag132 . 107.88(8)    yes
Ag4 . Ag80 . Ag132 . 59.14(6)    yes
Ag79 . Ag80 . Ag133 . 58.83(6)    yes
Ag16 . Ag80 . Ag133 . 62.09(6)    yes
Ag15 . Ag80 . Ag133 . 95.18(7)    yes
Ag3 . Ag80 . Ag133 . 107.39(8)    yes
Ag4 . Ag80 . Ag133 . 59.39(6)    yes
Ag81 . Ag80 . Ag85 . 89.98(6)    yes
Ag81 . Ag80 . Ag97 . 147.26(8)    yes
Ag85 . Ag80 . Ag97 . 61.71(6)    yes
Ag81 . Ag80 . Ag98 . 119.78(8)    yes
Ag85 . Ag80 . Ag98 . 60.25(6)    yes
Ag97 . Ag80 . Ag98 . 62.10(6)    yes
Ag81 . Ag80 . Ag99 . 58.92(6)    yes
Ag85 . Ag80 . Ag99 . 62.23(6)    yes
Ag97 . Ag80 . Ag99 . 113.60(8)    yes
Ag98 . Ag80 . Ag99 . 60.89(6)    yes
Ag81 . Ag80 . Ag132 . 59.73(6)    yes
Ag85 . Ag80 . Ag132 . 147.48(7)    yes
Ag97 . Ag80 . Ag132 . 150.73(8)    yes
Ag98 . Ag80 . Ag132 . 122.45(8)    yes
Ag99 . Ag80 . Ag132 . 89.93(7)    yes
Ag81 . Ag80 . Ag133 . 111.82(8)    yes
Ag85 . Ag80 . Ag133 . 145.18(8)    yes
Ag97 . Ag80 . Ag133 . 87.93(7)    yes
Ag98 . Ag80 . Ag133 . 122.12(8)    yes
Ag99 . Ag80 . Ag133 . 152.35(8)    yes
Ag132 . Ag80 . Ag133 . 64.90(6)    yes
Ag77 . Ag81 . Ag80 . 107.18(7)    yes
Ag77 . Ag81 . Ag3 . 58.86(6)    yes
Ag80 . Ag81 . Ag3 . 59.25(6)    yes
Ag77 . Ag81 . Ag24 . 151.89(8)    yes
Ag80 . Ag81 . Ag24 . 92.74(7)    yes
Ag3 . Ag81 . Ag24 . 148.42(9)    yes
Ag77 . Ag81 . Ag23 . 92.61(8)    yes
Ag80 . Ag81 . Ag23 . 151.56(8)    yes
Ag3 . Ag81 . Ag23 . 148.16(9)    yes
Ag24 . Ag81 . Ag23 . 62.42(7)    yes
Ag77 . Ag81 . Ag4 . 58.28(6)    yes
Ag80 . Ag81 . Ag4 . 58.29(6)    yes
Ag3 . Ag81 . Ag4 . 57.64(6)    yes
Ag24 . Ag81 . Ag4 . 122.29(7)    yes
Ag23 . Ag81 . Ag4 . 121.72(8)    yes
Ag77 . Ag81 . Ag86 . 89.29(7)    yes
Ag80 . Ag81 . Ag86 . 89.75(6)    yes
Ag3 . Ag81 . Ag86 . 59.23(6)    yes
Ag24 . Ag81 . Ag86 . 110.91(8)    yes
Ag23 . Ag81 . Ag86 . 111.20(7)    yes
Ag77 . Ag81 . Ag99 . 146.95(8)    yes
Ag80 . Ag81 . Ag99 . 59.72(6)    yes
Ag3 . Ag81 . Ag99 . 90.55(7)    yes
Ag24 . Ag81 . Ag99 . 60.68(6)    yes
Ag23 . Ag81 . Ag99 . 112.36(8)    yes
Ag77 . Ag81 . Ag100 . 120.58(7)    yes
Ag80 . Ag81 . Ag100 . 121.40(8)    yes
Ag3 . Ag81 . Ag100 . 120.20(7)    yes
Ag24 . Ag81 . Ag100 . 59.69(6)    yes
Ag23 . Ag81 . Ag100 . 59.73(6)    yes
Ag77 . Ag81 . Ag101 . 59.09(6)    yes
Ag80 . Ag81 . Ag101 . 146.54(8)    yes
Ag3 . Ag81 . Ag101 . 89.64(7)    yes
Ag24 . Ag81 . Ag101 . 112.68(7)    yes
Ag23 . Ag81 . Ag101 . 61.55(6)    yes
Ag77 . Ag81 . Ag132 . 109.29(8)    yes
Ag80 . Ag81 . Ag132 . 60.50(6)    yes
Ag3 . Ag81 . Ag132 . 107.90(7)    yes
Ag24 . Ag81 . Ag132 . 63.30(6)    yes
Ag23 . Ag81 . Ag132 . 94.10(7)    yes
Ag77 . Ag81 . Ag136 . 60.31(6)    yes
Ag80 . Ag81 . Ag136 . 109.40(7)    yes
Ag3 . Ag81 . Ag136 . 107.58(8)    yes
Ag24 . Ag81 . Ag136 . 94.78(7)    yes
Ag23 . Ag81 . Ag136 . 62.72(6)    yes
Ag4 . Ag81 . Ag86 . 116.87(7)    yes
Ag4 . Ag81 . Ag99 . 118.01(8)    yes
Ag86 . Ag81 . Ag99 . 62.19(6)    yes
Ag4 . Ag81 . Ag100 . 177.80(8)    yes
Ag86 . Ag81 . Ag100 . 60.97(6)    yes
Ag99 . Ag81 . Ag100 . 61.72(6)    yes
Ag4 . Ag81 . Ag101 . 117.37(8)    yes
Ag86 . Ag81 . Ag101 . 61.62(6)    yes
Ag99 . Ag81 . Ag101 . 113.39(7)    yes
Ag100 . Ag81 . Ag101 . 61.51(6)    yes
Ag4 . Ag81 . Ag132 . 59.00(6)    yes
Ag86 . Ag81 . Ag132 . 148.11(8)    yes
Ag99 . Ag81 . Ag132 . 90.85(7)    yes
Ag100 . Ag81 . Ag132 . 122.99(8)    yes
Ag101 . Ag81 . Ag132 . 150.24(8)    yes
Ag4 . Ag81 . Ag136 . 59.00(6)    yes
Ag86 . Ag81 . Ag136 . 147.36(9)    yes
Ag99 . Ag81 . Ag136 . 150.37(8)    yes
Ag100 . Ag81 . Ag136 . 122.44(7)    yes
Ag101 . Ag81 . Ag136 . 90.50(7)    yes
Ag132 . Ag81 . Ag136 . 61.68(6)    yes
Ag77 . Ag82 . Ag2 . 120.35(7)    yes
Ag77 . Ag82 . Ag3 . 60.85(6)    yes
Ag2 . Ag82 . Ag3 . 59.50(6)    yes
Ag77 . Ag82 . Ag83 . 90.61(6)    yes
Ag2 . Ag82 . Ag83 . 59.43(6)    yes
Ag3 . Ag82 . Ag83 . 59.55(6)    yes
Ag77 . Ag82 . Ag86 . 90.25(7)    yes
Ag2 . Ag82 . Ag86 . 59.24(6)    yes
Ag3 . Ag82 . Ag86 . 59.30(6)    yes
Ag83 . Ag82 . Ag86 . 108.16(7)    yes
Ag77 . Ag82 . Ag87 . 178.98(8)    yes
Ag2 . Ag82 . Ag87 . 60.61(6)    yes
Ag3 . Ag82 . Ag87 . 120.11(8)    yes
Ag83 . Ag82 . Ag87 . 90.22(6)    yes
Ag86 . Ag82 . Ag87 . 90.05(7)    yes
Ag77 . Ag82 . Ag92 . 60.09(6)    yes
Ag2 . Ag82 . Ag92 . 179.46(8)    yes
Ag3 . Ag82 . Ag92 . 120.94(7)    yes
Ag83 . Ag82 . Ag92 . 121.02(8)    yes
Ag86 . Ag82 . Ag92 . 120.61(8)    yes
Ag77 . Ag82 . Ag93 . 58.65(6)    yes
Ag2 . Ag82 . Ag93 . 120.45(7)    yes
Ag3 . Ag82 . Ag93 . 89.46(7)    yes
Ag83 . Ag82 . Ag93 . 61.04(6)    yes
Ag86 . Ag82 . Ag93 . 145.04(7)    yes
Ag77 . Ag82 . Ag101 . 59.35(6)    yes
Ag2 . Ag82 . Ag101 . 119.16(8)    yes
Ag3 . Ag82 . Ag101 . 89.25(7)    yes
Ag83 . Ag82 . Ag101 . 145.61(7)    yes
Ag86 . Ag82 . Ag101 . 59.92(6)    yes
Ag77 . Ag82 . Ag102 . 119.61(8)    yes
Ag2 . Ag82 . Ag102 . 120.04(7)    yes
Ag3 . Ag82 . Ag102 . 179.53(8)    yes
Ag83 . Ag82 . Ag102 . 120.18(8)    yes
Ag86 . Ag82 . Ag102 . 120.65(7)    yes
Ag77 . Ag82 . Ag103 . 120.71(8)    yes
Ag2 . Ag82 . Ag103 . 89.92(7)    yes
Ag3 . Ag82 . Ag103 . 120.39(7)    yes
Ag83 . Ag82 . Ag103 . 60.85(6)    yes
Ag86 . Ag82 . Ag103 . 145.54(8)    yes
Ag77 . Ag82 . Ag111 . 120.38(7)    yes
Ag2 . Ag82 . Ag111 . 89.29(7)    yes
Ag3 . Ag82 . Ag111 . 119.68(8)    yes
Ag83 . Ag82 . Ag111 . 145.21(8)    yes
Ag86 . Ag82 . Ag111 . 60.38(6)    yes
Ag87 . Ag82 . Ag92 . 118.95(7)    yes
Ag87 . Ag82 . Ag93 . 121.35(8)    yes
Ag92 . Ag82 . Ag93 . 60.00(6)    yes
Ag87 . Ag82 . Ag101 . 120.03(7)    yes
Ag92 . Ag82 . Ag101 . 60.70(6)    yes
Ag93 . Ag82 . Ag101 . 108.59(7)    yes
Ag87 . Ag82 . Ag102 . 59.43(6)    yes
Ag92 . Ag82 . Ag102 . 59.52(6)    yes
Ag93 . Ag82 . Ag102 . 90.71(7)    yes
Ag101 . Ag82 . Ag102 . 91.11(7)    yes
Ag87 . Ag82 . Ag103 . 59.28(6)    yes
Ag92 . Ag82 . Ag103 . 90.07(7)    yes
Ag93 . Ag82 . Ag103 . 62.07(6)    yes
Ag101 . Ag82 . Ag103 . 147.25(8)    yes
Ag102 . Ag82 . Ag103 . 59.34(6)    yes
Ag87 . Ag82 . Ag111 . 58.99(6)    yes
Ag92 . Ag82 . Ag111 . 90.20(7)    yes
Ag93 . Ag82 . Ag111 . 147.20(8)    yes
Ag101 . Ag82 . Ag111 . 61.04(6)    yes
Ag102 . Ag82 . Ag111 . 60.27(6)    yes
Ag103 . Ag82 . Ag111 . 108.40(7)    yes
Ag82 . Ag83 . Ag78 . 90.56(6)    yes
Ag82 . Ag83 . Ag3 . 59.46(6)    yes
Ag78 . Ag83 . Ag3 . 60.74(6)    yes
Ag82 . Ag83 . Ag2 . 59.71(6)    yes
Ag78 . Ag83 . Ag2 . 120.30(8)    yes
Ag3 . Ag83 . Ag2 . 59.57(6)    yes
Ag82 . Ag83 . Ag84 . 108.30(8)    yes
Ag78 . Ag83 . Ag84 . 90.21(7)    yes
Ag3 . Ag83 . Ag84 . 59.53(6)    yes
Ag2 . Ag83 . Ag84 . 59.09(6)    yes
Ag82 . Ag83 . Ag88 . 90.50(6)    yes
Ag78 . Ag83 . Ag88 . 178.69(8)    yes
Ag3 . Ag83 . Ag88 . 120.51(8)    yes
Ag2 . Ag83 . Ag88 . 60.94(6)    yes
Ag84 . Ag83 . Ag88 . 90.18(7)    yes
Ag82 . Ag83 . Ag93 . 60.71(6)    yes
Ag78 . Ag83 . Ag93 . 58.85(6)    yes
Ag3 . Ag83 . Ag93 . 89.22(7)    yes
Ag2 . Ag83 . Ag93 . 120.40(7)    yes
Ag84 . Ag83 . Ag93 . 145.12(8)    yes
Ag82 . Ag83 . Ag94 . 120.37(8)    yes
Ag78 . Ag83 . Ag94 . 59.71(6)    yes
Ag3 . Ag83 . Ag94 . 120.44(7)    yes
Ag2 . Ag83 . Ag94 . 179.92(8)    yes
Ag84 . Ag83 . Ag94 . 120.83(7)    yes
Ag82 . Ag83 . Ag95 . 145.57(8)    yes
Ag78 . Ag83 . Ag95 . 59.10(6)    yes
Ag3 . Ag83 . Ag95 . 89.48(6)    yes
Ag2 . Ag83 . Ag95 . 119.36(8)    yes
Ag84 . Ag83 . Ag95 . 60.27(6)    yes
Ag82 . Ag83 . Ag103 . 60.65(6)    yes
Ag78 . Ag83 . Ag103 . 120.73(7)    yes
Ag3 . Ag83 . Ag103 . 120.10(7)    yes
Ag2 . Ag83 . Ag103 . 89.97(6)    yes
Ag84 . Ag83 . Ag103 . 145.50(8)    yes
Ag82 . Ag83 . Ag104 . 120.12(7)    yes
Ag78 . Ag83 . Ag104 . 119.08(8)    yes
Ag3 . Ag83 . Ag104 . 179.45(8)    yes
Ag2 . Ag83 . Ag104 . 120.62(7)    yes
Ag84 . Ag83 . Ag104 . 121.01(7)    yes
Ag82 . Ag83 . Ag105 . 145.45(8)    yes
Ag78 . Ag83 . Ag105 . 120.18(7)    yes
Ag3 . Ag83 . Ag105 . 119.80(8)    yes
Ag2 . Ag83 . Ag105 . 89.24(7)    yes
Ag84 . Ag83 . Ag105 . 60.27(6)    yes
Ag88 . Ag83 . Ag93 . 121.13(7)    yes
Ag88 . Ag83 . Ag94 . 119.05(8)    yes
Ag93 . Ag83 . Ag94 . 59.68(6)    yes
Ag88 . Ag83 . Ag95 . 120.10(7)    yes
Ag93 . Ag83 . Ag95 . 108.45(7)    yes
Ag94 . Ag83 . Ag95 . 60.57(6)    yes
Ag88 . Ag83 . Ag103 . 59.24(6)    yes
Ag93 . Ag83 . Ag103 . 61.89(6)    yes
Ag94 . Ag83 . Ag103 . 90.09(7)    yes
Ag95 . Ag83 . Ag103 . 147.13(8)    yes
Ag88 . Ag83 . Ag104 . 59.68(6)    yes
Ag93 . Ag83 . Ag104 . 90.25(7)    yes
Ag94 . Ag83 . Ag104 . 59.38(6)    yes
Ag95 . Ag83 . Ag104 . 90.84(7)    yes
Ag103 . Ag83 . Ag104 . 59.48(6)    yes
Ag88 . Ag83 . Ag105 . 59.02(5)    yes
Ag93 . Ag83 . Ag105 . 147.33(8)    yes
Ag94 . Ag83 . Ag105 . 90.69(7)    yes
Ag95 . Ag83 . Ag105 . 61.08(5)    yes
Ag103 . Ag83 . Ag105 . 108.65(7)    yes
Ag104 . Ag83 . Ag105 . 60.74(6)    yes
Ag83 . Ag84 . Ag79 . 89.98(7)    yes
Ag83 . Ag84 . Ag3 . 58.86(6)    yes
Ag79 . Ag84 . Ag3 . 60.77(6)    yes
Ag83 . Ag84 . Ag2 . 59.06(6)    yes
Ag79 . Ag84 . Ag2 . 120.09(7)    yes
Ag3 . Ag84 . Ag2 . 59.33(5)    yes
Ag83 . Ag84 . Ag85 . 107.60(7)    yes
Ag79 . Ag84 . Ag85 . 90.31(6)    yes
Ag3 . Ag84 . Ag85 . 59.26(6)    yes
Ag2 . Ag84 . Ag85 . 59.31(6)    yes
Ag83 . Ag84 . Ag89 . 90.80(6)    yes
Ag79 . Ag84 . Ag89 . 178.24(8)    yes
Ag3 . Ag84 . Ag89 . 120.97(7)    yes
Ag2 . Ag84 . Ag89 . 61.64(6)    yes
Ag85 . Ag84 . Ag89 . 90.96(7)    yes
Ag83 . Ag84 . Ag95 . 60.04(6)    yes
Ag79 . Ag84 . Ag95 . 59.11(6)    yes
Ag3 . Ag84 . Ag95 . 88.96(7)    yes
Ag2 . Ag84 . Ag95 . 119.10(8)    yes
Ag85 . Ag84 . Ag95 . 144.99(8)    yes
Ag83 . Ag84 . Ag96 . 119.82(8)    yes
Ag79 . Ag84 . Ag96 . 59.66(6)    yes
Ag3 . Ag84 . Ag96 . 120.42(7)    yes
Ag2 . Ag84 . Ag96 . 178.87(9)    yes
Ag85 . Ag84 . Ag96 . 121.64(7)    yes
Ag83 . Ag84 . Ag97 . 144.09(8)    yes
Ag79 . Ag84 . Ag97 . 58.48(6)    yes
Ag3 . Ag84 . Ag97 . 88.69(7)    yes
Ag2 . Ag84 . Ag97 . 119.62(8)    yes
Ag85 . Ag84 . Ag97 . 60.34(6)    yes
Ag83 . Ag84 . Ag105 . 60.36(6)    yes
Ag79 . Ag84 . Ag105 . 120.14(8)    yes
Ag3 . Ag84 . Ag105 . 119.21(8)    yes
Ag2 . Ag84 . Ag105 . 89.27(6)    yes
Ag85 . Ag84 . Ag105 . 145.38(7)    yes
Ag83 . Ag84 . Ag106 . 121.24(7)    yes
Ag79 . Ag84 . Ag106 . 117.79(7)    yes
Ag3 . Ag84 . Ag106 . 178.50(8)    yes
Ag2 . Ag84 . Ag106 . 122.11(7)    yes
Ag85 . Ag84 . Ag106 . 121.60(8)    yes
Ag83 . Ag84 . Ag107 . 145.75(7)    yes
Ag79 . Ag84 . Ag107 . 120.61(7)    yes
Ag3 . Ag84 . Ag107 . 120.45(8)    yes
Ag2 . Ag84 . Ag107 . 90.13(7)    yes
Ag85 . Ag84 . Ag107 . 61.19(6)    yes
Ag89 . Ag84 . Ag95 . 120.05(7)    yes
Ag89 . Ag84 . Ag96 . 118.59(7)    yes
Ag95 . Ag84 . Ag96 . 59.79(6)    yes
Ag89 . Ag84 . Ag97 . 121.26(8)    yes
Ag95 . Ag84 . Ag97 . 108.73(7)    yes
Ag96 . Ag84 . Ag97 . 61.31(6)    yes
Ag89 . Ag84 . Ag105 . 59.02(6)    yes
Ag95 . Ag84 . Ag105 . 61.04(6)    yes
Ag96 . Ag84 . Ag105 . 89.97(6)    yes
Ag97 . Ag84 . Ag105 . 148.37(7)    yes
Ag89 . Ag84 . Ag106 . 60.47(6)    yes
Ag95 . Ag84 . Ag106 . 89.88(7)    yes
Ag96 . Ag84 . Ag106 . 58.13(5)    yes
Ag97 . Ag84 . Ag106 . 90.79(7)    yes
Ag105 . Ag84 . Ag106 . 60.92(6)    yes
Ag89 . Ag84 . Ag107 . 59.10(6)    yes
Ag95 . Ag84 . Ag107 . 147.34(7)    yes
Ag96 . Ag84 . Ag107 . 90.90(7)    yes
Ag97 . Ag84 . Ag107 . 62.15(6)    yes
Ag105 . Ag84 . Ag107 . 108.90(7)    yes
Ag106 . Ag84 . Ag107 . 60.44(6)    yes
Ag84 . Ag85 . Ag80 . 90.99(7)    yes
Ag84 . Ag85 . Ag3 . 59.76(6)    yes
Ag80 . Ag85 . Ag3 . 60.70(6)    yes
Ag84 . Ag85 . Ag2 . 59.40(6)    yes
Ag80 . Ag85 . Ag2 . 120.22(8)    yes
Ag3 . Ag85 . Ag2 . 59.53(6)    yes
Ag84 . Ag85 . Ag86 . 108.14(8)    yes
Ag80 . Ag85 . Ag86 . 89.74(6)    yes
Ag3 . Ag85 . Ag86 . 59.11(6)    yes
Ag2 . Ag85 . Ag86 . 59.25(6)    yes
Ag84 . Ag85 . Ag90 . 89.76(6)    yes
Ag80 . Ag85 . Ag90 . 178.92(9)    yes
Ag3 . Ag85 . Ag90 . 120.37(7)    yes
Ag2 . Ag85 . Ag90 . 60.85(6)    yes
Ag86 . Ag85 . Ag90 . 90.76(6)    yes
Ag84 . Ag85 . Ag97 . 60.52(6)    yes
Ag80 . Ag85 . Ag97 . 59.11(5)    yes
Ag3 . Ag85 . Ag97 . 89.07(7)    yes
Ag2 . Ag85 . Ag97 . 119.89(8)    yes
Ag86 . Ag85 . Ag97 . 144.66(8)    yes
Ag84 . Ag85 . Ag98 . 121.47(7)    yes
Ag80 . Ag85 . Ag98 . 59.55(6)    yes
Ag3 . Ag85 . Ag98 . 120.25(7)    yes
Ag2 . Ag85 . Ag98 . 178.98(8)    yes
Ag86 . Ag85 . Ag98 . 119.74(7)    yes
Ag84 . Ag85 . Ag99 . 146.08(8)    yes
Ag80 . Ag85 . Ag99 . 59.23(6)    yes
Ag3 . Ag85 . Ag99 . 89.51(7)    yes
Ag2 . Ag85 . Ag99 . 119.34(7)    yes
Ag86 . Ag85 . Ag99 . 60.10(6)    yes
Ag84 . Ag85 . Ag107 . 60.37(6)    yes
Ag80 . Ag85 . Ag107 . 121.03(7)    yes
Ag3 . Ag85 . Ag107 . 120.12(8)    yes
Ag2 . Ag85 . Ag107 . 89.71(7)    yes
Ag86 . Ag85 . Ag107 . 145.53(7)    yes
Ag84 . Ag85 . Ag108 . 120.40(7)    yes
Ag80 . Ag85 . Ag108 . 119.53(8)    yes
Ag3 . Ag85 . Ag108 . 179.66(8)    yes
Ag2 . Ag85 . Ag108 . 120.24(7)    yes
Ag86 . Ag85 . Ag108 . 120.58(7)    yes
Ag84 . Ag85 . Ag109 . 144.54(7)    yes
Ag80 . Ag85 . Ag109 . 120.50(7)    yes
Ag3 . Ag85 . Ag109 . 119.41(7)    yes
Ag2 . Ag85 . Ag109 . 88.73(6)    yes
Ag86 . Ag85 . Ag109 . 60.31(6)    yes
Ag90 . Ag85 . Ag97 . 120.70(7)    yes
Ag90 . Ag85 . Ag98 . 119.38(8)    yes
Ag97 . Ag85 . Ag98 . 60.96(6)    yes
Ag90 . Ag85 . Ag99 . 120.27(7)    yes
Ag97 . Ag85 . Ag99 . 108.98(7)    yes
Ag98 . Ag85 . Ag99 . 59.64(6)    yes
Ag90 . Ag85 . Ag107 . 58.77(5)    yes
Ag97 . Ag85 . Ag107 . 61.93(6)    yes
Ag98 . Ag85 . Ag107 . 91.24(7)    yes
Ag99 . Ag85 . Ag107 . 147.27(8)    yes
Ag90 . Ag85 . Ag108 . 59.40(6)    yes
Ag97 . Ag85 . Ag108 . 91.27(7)    yes
Ag98 . Ag85 . Ag108 . 59.98(6)    yes
Ag99 . Ag85 . Ag108 . 90.41(7)    yes
Ag107 . Ag85 . Ag108 . 60.03(6)    yes
Ag90 . Ag85 . Ag109 . 59.01(6)    yes
Ag97 . Ag85 . Ag109 . 148.21(8)    yes
Ag98 . Ag85 . Ag109 . 90.59(7)    yes
Ag99 . Ag85 . Ag109 . 61.27(6)    yes
Ag107 . Ag85 . Ag109 . 108.50(7)    yes
Ag108 . Ag85 . Ag109 . 60.28(6)    yes
Ag85 . Ag86 . Ag82 . 107.80(7)    yes
Ag85 . Ag86 . Ag81 . 90.53(6)    yes
Ag82 . Ag86 . Ag81 . 90.87(7)    yes
Ag85 . Ag86 . Ag2 . 59.08(6)    yes
Ag82 . Ag86 . Ag2 . 59.41(6)    yes
Ag81 . Ag86 . Ag2 . 120.96(7)    yes
Ag85 . Ag86 . Ag3 . 59.27(6)    yes
Ag82 . Ag86 . Ag3 . 59.19(6)    yes
Ag81 . Ag86 . Ag3 . 61.44(6)    yes
Ag2 . Ag86 . Ag3 . 59.52(6)    yes
Ag85 . Ag86 . Ag87 . 102.83(6)    yes
Ag82 . Ag86 . Ag87 . 44.57(5)    yes
Ag81 . Ag86 . Ag87 . 135.43(7)    yes
Ag2 . Ag86 . Ag87 . 44.94(5)    yes
Ag3 . Ag86 . Ag87 . 89.23(6)    yes
Ag85 . Ag86 . Ag91 . 90.52(6)    yes
Ag82 . Ag86 . Ag91 . 90.58(7)    yes
Ag81 . Ag86 . Ag91 . 177.86(8)    yes
Ag2 . Ag86 . Ag91 . 61.16(6)    yes
Ag3 . Ag86 . Ag91 . 120.68(7)    yes
Ag85 . Ag86 . Ag99 . 60.83(6)    yes
Ag82 . Ag86 . Ag99 . 145.83(7)    yes
Ag81 . Ag86 . Ag99 . 59.09(6)    yes
Ag2 . Ag86 . Ag99 . 119.91(7)    yes
Ag3 . Ag86 . Ag99 . 90.04(6)    yes
Ag85 . Ag86 . Ag100 . 121.24(8)    yes
Ag82 . Ag86 . Ag100 . 121.02(8)    yes
Ag81 . Ag86 . Ag100 . 60.15(6)    yes
Ag2 . Ag86 . Ag100 . 178.88(8)    yes
Ag3 . Ag86 . Ag100 . 121.59(7)    yes
Ag85 . Ag86 . Ag101 . 145.47(7)    yes
Ag82 . Ag86 . Ag101 . 60.58(6)    yes
Ag81 . Ag86 . Ag101 . 59.29(6)    yes
Ag2 . Ag86 . Ag101 . 119.99(8)    yes
Ag3 . Ag86 . Ag101 . 89.57(7)    yes
Ag85 . Ag86 . Ag109 . 60.30(6)    yes
Ag82 . Ag86 . Ag109 . 144.63(8)    yes
Ag81 . Ag86 . Ag109 . 120.61(8)    yes
Ag2 . Ag86 . Ag109 . 88.62(7)    yes
Ag3 . Ag86 . Ag109 . 119.56(7)    yes
Ag85 . Ag86 . Ag110 . 121.66(8)    yes
Ag82 . Ag86 . Ag110 . 119.90(7)    yes
Ag81 . Ag86 . Ag110 . 118.53(7)    yes
Ag2 . Ag86 . Ag110 . 120.51(7)    yes
Ag3 . Ag86 . Ag110 . 179.02(9)    yes
Ag85 . Ag86 . Ag111 . 145.12(7)    yes
Ag82 . Ag86 . Ag111 . 60.19(6)    yes
Ag81 . Ag86 . Ag111 . 120.48(7)    yes
Ag2 . Ag86 . Ag111 . 89.27(7)    yes
Ag3 . Ag86 . Ag111 . 119.38(8)    yes
Ag87 . Ag86 . Ag91 . 46.01(5)    yes
Ag87 . Ag86 . Ag99 . 160.87(7)    yes
Ag91 . Ag86 . Ag99 . 119.97(8)    yes
Ag87 . Ag86 . Ag100 . 134.47(6)    yes
Ag91 . Ag86 . Ag100 . 117.72(7)    yes
Ag99 . Ag86 . Ag100 . 60.42(6)    yes
Ag87 . Ag86 . Ag101 . 90.19(6)    yes
Ag91 . Ag86 . Ag101 . 120.25(7)    yes
Ag99 . Ag86 . Ag101 . 108.92(7)    yes
Ag100 . Ag86 . Ag101 . 60.47(6)    yes
Ag87 . Ag86 . Ag109 . 102.63(6)    yes
Ag91 . Ag86 . Ag109 . 58.48(6)    yes
Ag99 . Ag86 . Ag109 . 61.52(6)    yes
Ag100 . Ag86 . Ag109 . 90.67(7)    yes
Ag101 . Ag86 . Ag109 . 147.84(8)    yes
Ag87 . Ag86 . Ag110 . 90.23(6)    yes
Ag91 . Ag86 . Ag110 . 59.35(6)    yes
Ag99 . Ag86 . Ag110 . 90.74(7)    yes
Ag100 . Ag86 . Ag110 . 58.38(6)    yes
Ag101 . Ag86 . Ag110 . 89.62(7)    yes
Ag87 . Ag86 . Ag111 . 44.34(5)    yes
Ag91 . Ag86 . Ag111 . 59.08(6)    yes
Ag99 . Ag86 . Ag111 . 147.31(8)    yes
Ag100 . Ag86 . Ag111 . 90.13(6)    yes
Ag101 . Ag86 . Ag111 . 61.19(6)    yes
Ag109 . Ag86 . Ag110 . 61.37(6)    yes
Ag109 . Ag86 . Ag111 . 108.83(7)    yes
Ag110 . Ag86 . Ag111 . 59.72(6)    yes
Ag12 . Ag87 . Ag11 . 62.59(6)    yes
Ag12 . Ag87 . Ag2 . 147.19(9)    yes
Ag11 . Ag87 . Ag2 . 149.26(8)    yes
Ag12 . Ag87 . Ag82 . 110.05(7)    yes
Ag11 . Ag87 . Ag82 . 111.82(8)    yes
Ag2 . Ag87 . Ag82 . 59.44(6)    yes
Ag12 . Ag87 . Ag1 . 121.81(8)    yes
Ag11 . Ag87 . Ag1 . 121.03(8)    yes
Ag2 . Ag87 . Ag1 . 58.25(6)    yes
Ag82 . Ag87 . Ag1 . 117.69(7)    yes
Ag12 . Ag87 . Ag86 . 104.91(6)    yes
Ag11 . Ag87 . Ag86 . 151.38(7)    yes
Ag2 . Ag87 . Ag86 . 44.18(5)    yes
Ag82 . Ag87 . Ag86 . 45.38(5)    yes
Ag1 . Ag87 . Ag86 . 87.58(6)    yes
Ag12 . Ag87 . Ag88 . 152.36(8)    yes
Ag11 . Ag87 . Ag88 . 92.54(7)    yes
Ag2 . Ag87 . Ag88 . 59.70(6)    yes
Ag82 . Ag87 . Ag88 . 89.58(6)    yes
Ag1 . Ag87 . Ag88 . 59.09(6)    yes
Ag12 . Ag87 . Ag91 . 91.02(7)    yes
Ag11 . Ag87 . Ag91 . 149.87(8)    yes
Ag2 . Ag87 . Ag91 . 59.86(6)    yes
Ag82 . Ag87 . Ag91 . 89.93(7)    yes
Ag1 . Ag87 . Ag91 . 59.14(6)    yes
Ag12 . Ag87 . Ag102 . 59.80(6)    yes
Ag11 . Ag87 . Ag102 . 60.13(6)    yes
Ag2 . Ag87 . Ag102 . 120.03(7)    yes
Ag82 . Ag87 . Ag102 . 60.58(6)    yes
Ag1 . Ag87 . Ag102 . 178.23(8)    yes
Ag12 . Ag87 . Ag103 . 112.20(8)    yes
Ag11 . Ag87 . Ag103 . 61.78(6)    yes
Ag2 . Ag87 . Ag103 . 90.71(7)    yes
Ag82 . Ag87 . Ag103 . 61.79(6)    yes
Ag1 . Ag87 . Ag103 . 118.51(8)    yes
Ag12 . Ag87 . Ag111 . 60.00(6)    yes
Ag11 . Ag87 . Ag111 . 112.16(8)    yes
Ag2 . Ag87 . Ag111 . 90.13(7)    yes
Ag82 . Ag87 . Ag111 . 61.61(6)    yes
Ag1 . Ag87 . Ag111 . 118.29(8)    yes
Ag12 . Ag87 . Ag130 . 95.62(7)    yes
Ag11 . Ag87 . Ag130 . 62.32(6)    yes
Ag2 . Ag87 . Ag130 . 107.80(7)    yes
Ag82 . Ag87 . Ag130 . 147.44(8)    yes
Ag1 . Ag87 . Ag130 . 58.71(6)    yes
Ag12 . Ag87 . Ag131 . 62.71(6)    yes
Ag11 . Ag87 . Ag131 . 93.97(7)    yes
Ag2 . Ag87 . Ag131 . 107.55(8)    yes
Ag82 . Ag87 . Ag131 . 146.66(8)    yes
Ag1 . Ag87 . Ag131 . 59.10(6)    yes
Ag86 . Ag87 . Ag88 . 102.73(6)    yes
Ag86 . Ag87 . Ag91 . 44.55(5)    yes
Ag88 . Ag87 . Ag91 . 108.82(7)    yes
Ag86 . Ag87 . Ag102 . 91.25(6)    yes
Ag88 . Ag87 . Ag102 . 119.94(8)    yes
Ag91 . Ag87 . Ag102 . 120.69(8)    yes
Ag86 . Ag87 . Ag103 . 105.62(6)    yes
Ag88 . Ag87 . Ag103 . 59.42(6)    yes
Ag91 . Ag87 . Ag103 . 147.75(7)    yes
Ag102 . Ag87 . Ag103 . 60.55(6)    yes
Ag86 . Ag87 . Ag111 . 45.95(5)    yes
Ag88 . Ag87 . Ag111 . 147.01(7)    yes
Ag91 . Ag87 . Ag111 . 59.16(6)    yes
Ag102 . Ag87 . Ag111 . 61.55(6)    yes
Ag103 . Ag87 . Ag111 . 112.59(8)    yes
Ag86 . Ag87 . Ag130 . 146.23(7)    yes
Ag88 . Ag87 . Ag130 . 60.08(6)    yes
Ag91 . Ag87 . Ag130 . 109.87(8)    yes
Ag102 . Ag87 . Ag130 . 122.40(8)    yes
Ag103 . Ag87 . Ag130 . 90.53(7)    yes
Ag86 . Ag87 . Ag131 . 102.79(7)    yes
Ag88 . Ag87 . Ag131 . 110.77(7)    yes
Ag91 . Ag87 . Ag131 . 59.09(6)    yes
Ag102 . Ag87 . Ag131 . 122.51(7)    yes
Ag103 . Ag87 . Ag131 . 151.39(8)    yes
Ag111 . Ag87 . Ag130 . 150.85(8)    yes
Ag111 . Ag87 . Ag131 . 89.76(7)    yes
Ag130 . Ag87 . Ag131 . 63.31(6)    yes
Ag87 . Ag88 . Ag10 . 92.11(7)    yes
Ag87 . Ag88 . Ag2 . 59.54(6)    yes
Ag10 . Ag88 . Ag2 . 148.42(8)    yes
Ag87 . Ag88 . Ag9 . 150.90(8)    yes
Ag10 . Ag88 . Ag9 . 61.91(7)    yes
Ag2 . Ag88 . Ag9 . 148.73(8)    yes
Ag87 . Ag88 . Ag83 . 89.70(6)    yes
Ag10 . Ag88 . Ag83 . 111.38(8)    yes
Ag2 . Ag88 . Ag83 . 59.31(6)    yes
Ag9 . Ag88 . Ag83 . 111.07(7)    yes
Ag87 . Ag88 . Ag1 . 59.24(6)    yes
Ag10 . Ag88 . Ag1 . 121.44(7)    yes
Ag2 . Ag88 . Ag1 . 58.24(6)    yes
Ag9 . Ag88 . Ag1 . 121.46(8)    yes
Ag83 . Ag88 . Ag1 . 117.55(8)    yes
Ag87 . Ag88 . Ag89 . 108.37(8)    yes
Ag10 . Ag88 . Ag89 . 151.07(8)    yes
Ag2 . Ag88 . Ag89 . 59.56(6)    yes
Ag9 . Ag88 . Ag89 . 92.51(7)    yes
Ag83 . Ag88 . Ag89 . 89.50(6)    yes
Ag87 . Ag88 . Ag103 . 59.53(6)    yes
Ag10 . Ag88 . Ag103 . 60.89(6)    yes
Ag2 . Ag88 . Ag103 . 90.67(7)    yes
Ag9 . Ag88 . Ag103 . 111.55(8)    yes
Ag83 . Ag88 . Ag103 . 62.08(6)    yes
Ag87 . Ag88 . Ag104 . 120.22(8)    yes
Ag10 . Ag88 . Ag104 . 60.08(6)    yes
Ag2 . Ag88 . Ag104 . 119.92(7)    yes
Ag9 . Ag88 . Ag104 . 59.96(6)    yes
Ag83 . Ag88 . Ag104 . 60.61(6)    yes
Ag87 . Ag88 . Ag105 . 147.24(8)    yes
Ag10 . Ag88 . Ag105 . 112.83(8)    yes
Ag2 . Ag88 . Ag105 . 90.11(7)    yes
Ag9 . Ag88 . Ag105 . 61.37(6)    yes
Ag83 . Ag88 . Ag105 . 62.16(6)    yes
Ag87 . Ag88 . Ag129 . 110.65(7)    yes
Ag10 . Ag88 . Ag129 . 94.43(7)    yes
Ag2 . Ag88 . Ag129 . 107.89(8)    yes
Ag9 . Ag88 . Ag129 . 62.39(6)    yes
Ag83 . Ag88 . Ag129 . 146.74(8)    yes
Ag87 . Ag88 . Ag130 . 60.31(6)    yes
Ag10 . Ag88 . Ag130 . 62.60(6)    yes
Ag2 . Ag88 . Ag130 . 107.86(7)    yes
Ag9 . Ag88 . Ag130 . 94.07(7)    yes
Ag83 . Ag88 . Ag130 . 147.88(8)    yes
Ag1 . Ag88 . Ag89 . 58.70(6)    yes
Ag1 . Ag88 . Ag103 . 118.76(8)    yes
Ag89 . Ag88 . Ag103 . 147.49(8)    yes
Ag1 . Ag88 . Ag104 . 178.16(8)    yes
Ag89 . Ag88 . Ag104 . 120.62(7)    yes
Ag103 . Ag88 . Ag104 . 60.73(6)    yes
Ag1 . Ag88 . Ag105 . 117.23(8)    yes
Ag89 . Ag88 . Ag105 . 58.53(6)    yes
Ag103 . Ag88 . Ag105 . 113.56(7)    yes
Ag104 . Ag88 . Ag105 . 62.13(6)    yes
Ag1 . Ag88 . Ag129 . 59.08(6)    yes
Ag89 . Ag88 . Ag129 . 59.70(6)    yes
Ag103 . Ag88 . Ag129 . 151.00(8)    yes
Ag104 . Ag88 . Ag129 . 122.32(8)    yes
Ag105 . Ag88 . Ag129 . 89.10(7)    yes
Ag1 . Ag88 . Ag130 . 58.84(6)    yes
Ag89 . Ag88 . Ag130 . 109.71(8)    yes
Ag103 . Ag88 . Ag130 . 90.73(7)    yes
Ag104 . Ag88 . Ag130 . 122.67(8)    yes
Ag105 . Ag88 . Ag130 . 149.91(8)    yes
Ag129 . Ag88 . Ag130 . 62.79(6)    yes
Ag88 . Ag89 . Ag2 . 58.83(6)    yes
Ag88 . Ag89 . Ag7 . 151.62(8)    yes
Ag2 . Ag89 . Ag7 . 148.68(8)    yes
Ag88 . Ag89 . Ag8 . 92.66(7)    yes
Ag2 . Ag89 . Ag8 . 147.98(9)    yes
Ag7 . Ag89 . Ag8 . 62.29(6)    yes
Ag88 . Ag89 . Ag1 . 58.47(6)    yes
Ag2 . Ag89 . Ag1 . 57.91(5)    yes
Ag7 . Ag89 . Ag1 . 121.87(8)    yes
Ag8 . Ag89 . Ag1 . 121.96(7)    yes
Ag88 . Ag89 . Ag84 . 89.52(7)    yes
Ag2 . Ag89 . Ag84 . 59.26(5)    yes
Ag7 . Ag89 . Ag84 . 111.00(7)    yes
Ag8 . Ag89 . Ag84 . 110.89(7)    yes
Ag1 . Ag89 . Ag84 . 117.17(7)    yes
Ag88 . Ag89 . Ag90 . 107.14(7)    yes
Ag2 . Ag89 . Ag90 . 59.25(6)    yes
Ag7 . Ag89 . Ag90 . 92.90(7)    yes
Ag8 . Ag89 . Ag90 . 151.85(8)    yes
Ag1 . Ag89 . Ag90 . 58.25(6)    yes
Ag88 . Ag89 . Ag105 . 58.82(6)    yes
Ag2 . Ag89 . Ag105 . 89.84(7)    yes
Ag7 . Ag89 . Ag105 . 112.65(7)    yes
Ag8 . Ag89 . Ag105 . 60.89(6)    yes
Ag1 . Ag89 . Ag105 . 117.30(8)    yes
Ag88 . Ag89 . Ag106 . 120.94(8)    yes
Ag2 . Ag89 . Ag106 . 120.03(7)    yes
Ag7 . Ag89 . Ag106 . 59.71(6)    yes
Ag8 . Ag89 . Ag106 . 59.74(6)    yes
Ag1 . Ag89 . Ag106 . 177.94(8)    yes
Ag88 . Ag89 . Ag107 . 147.27(8)    yes
Ag2 . Ag89 . Ag107 . 90.70(7)    yes
Ag7 . Ag89 . Ag107 . 60.71(6)    yes
Ag8 . Ag89 . Ag107 . 112.27(7)    yes
Ag1 . Ag89 . Ag107 . 117.60(8)    yes
Ag88 . Ag89 . Ag128 . 109.84(7)    yes
Ag2 . Ag89 . Ag128 . 108.01(7)    yes
Ag7 . Ag89 . Ag128 . 62.77(6)    yes
Ag8 . Ag89 . Ag128 . 94.63(7)    yes
Ag1 . Ag89 . Ag128 . 59.10(6)    yes
Ag88 . Ag89 . Ag129 . 59.80(6)    yes
Ag2 . Ag89 . Ag129 . 107.38(7)    yes
Ag7 . Ag89 . Ag129 . 94.90(7)    yes
Ag8 . Ag89 . Ag129 . 62.92(6)    yes
Ag1 . Ag89 . Ag129 . 59.04(6)    yes
Ag84 . Ag89 . Ag90 . 89.55(6)    yes
Ag84 . Ag89 . Ag105 . 62.41(6)    yes
Ag90 . Ag89 . Ag105 . 146.92(8)    yes
Ag84 . Ag89 . Ag106 . 60.78(6)    yes
Ag90 . Ag89 . Ag106 . 120.96(8)    yes
Ag105 . Ag89 . Ag106 . 62.16(6)    yes
Ag84 . Ag89 . Ag107 . 62.48(6)    yes
Ag90 . Ag89 . Ag107 . 59.36(6)    yes
Ag105 . Ag89 . Ag107 . 114.48(7)    yes
Ag106 . Ag89 . Ag107 . 61.66(6)    yes
Ag84 . Ag89 . Ag128 . 147.41(8)    yes
Ag90 . Ag89 . Ag128 . 60.24(6)    yes
Ag105 . Ag89 . Ag128 . 150.12(8)    yes
Ag106 . Ag89 . Ag128 . 122.46(8)    yes
Ag107 . Ag89 . Ag128 . 89.68(7)    yes
Ag84 . Ag89 . Ag129 . 147.00(9)    yes
Ag90 . Ag89 . Ag129 . 109.85(7)    yes
Ag105 . Ag89 . Ag129 . 89.33(7)    yes
Ag106 . Ag89 . Ag129 . 122.65(7)    yes
Ag107 . Ag89 . Ag129 . 150.45(8)    yes
Ag128 . Ag89 . Ag129 . 62.87(6)    yes
Ag89 . Ag90 . Ag6 . 92.74(7)    yes
Ag89 . Ag90 . Ag5 . 151.79(8)    yes
Ag6 . Ag90 . Ag5 . 62.10(7)    yes
Ag89 . Ag90 . Ag2 . 59.99(6)    yes
Ag6 . Ag90 . Ag2 . 149.60(8)    yes
Ag5 . Ag90 . Ag2 . 147.34(8)    yes
Ag89 . Ag90 . Ag85 . 89.72(7)    yes
Ag6 . Ag90 . Ag85 . 111.89(7)    yes
Ag5 . Ag90 . Ag85 . 110.65(7)    yes
Ag2 . Ag90 . Ag85 . 59.16(6)    yes
Ag89 . Ag90 . Ag1 . 59.45(6)    yes
Ag6 . Ag90 . Ag1 . 121.35(8)    yes
Ag5 . Ag90 . Ag1 . 121.06(7)    yes
Ag2 . Ag90 . Ag1 . 58.56(6)    yes
Ag85 . Ag90 . Ag1 . 117.72(8)    yes
Ag89 . Ag90 . Ag91 . 108.68(8)    yes
Ag6 . Ag90 . Ag91 . 150.24(8)    yes
Ag5 . Ag90 . Ag91 . 91.46(7)    yes
Ag2 . Ag90 . Ag91 . 59.32(6)    yes
Ag85 . Ag90 . Ag91 . 89.23(6)    yes
Ag89 . Ag90 . Ag107 . 59.04(6)    yes
Ag6 . Ag90 . Ag107 . 61.51(6)    yes
Ag5 . Ag90 . Ag107 . 112.41(8)    yes
Ag2 . Ag90 . Ag107 . 90.96(7)    yes
Ag85 . Ag90 . Ag107 . 62.61(6)    yes
Ag89 . Ag90 . Ag108 . 120.67(7)    yes
Ag6 . Ag90 . Ag108 . 60.60(6)    yes
Ag5 . Ag90 . Ag108 . 59.93(6)    yes
Ag2 . Ag90 . Ag108 . 119.59(7)    yes
Ag85 . Ag90 . Ag108 . 60.43(6)    yes
Ag89 . Ag90 . Ag109 . 146.92(8)    yes
Ag6 . Ag90 . Ag109 . 112.63(8)    yes
Ag5 . Ag90 . Ag109 . 60.84(6)    yes
Ag2 . Ag90 . Ag109 . 89.38(7)    yes
Ag85 . Ag90 . Ag109 . 61.84(6)    yes
Ag89 . Ag90 . Ag127 . 112.14(7)    yes
Ag6 . Ag90 . Ag127 . 94.77(7)    yes
Ag5 . Ag90 . Ag127 . 61.52(6)    yes
Ag2 . Ag90 . Ag127 . 107.39(7)    yes
Ag85 . Ag90 . Ag127 . 144.92(8)    yes
Ag89 . Ag90 . Ag128 . 59.90(6)    yes
Ag6 . Ag90 . Ag128 . 62.02(6)    yes
Ag5 . Ag90 . Ag128 . 94.96(7)    yes
Ag2 . Ag90 . Ag128 . 108.34(8)    yes
Ag85 . Ag90 . Ag128 . 147.23(8)    yes
Ag1 . Ag90 . Ag91 . 58.99(6)    yes
Ag1 . Ag90 . Ag107 . 118.49(8)    yes
Ag91 . Ag90 . Ag107 . 147.66(8)    yes
Ag1 . Ag90 . Ag108 . 177.99(8)    yes
Ag91 . Ag90 . Ag108 . 119.66(7)    yes
Ag107 . Ag90 . Ag108 . 61.69(6)    yes
Ag1 . Ag90 . Ag109 . 117.09(7)    yes
Ag91 . Ag90 . Ag109 . 58.10(6)    yes
Ag107 . Ag90 . Ag109 . 114.01(7)    yes
Ag108 . Ag90 . Ag109 . 61.59(6)    yes
Ag1 . Ag90 . Ag127 . 59.56(6)    yes
Ag91 . Ag90 . Ag127 . 58.48(6)    yes
Ag107 . Ag90 . Ag127 . 152.21(8)    yes
Ag108 . Ag90 . Ag127 . 121.34(8)    yes
Ag109 . Ag90 . Ag127 . 87.48(6)    yes
Ag1 . Ag90 . Ag128 . 59.36(6)    yes
Ag91 . Ag90 . Ag128 . 110.86(7)    yes
Ag107 . Ag90 . Ag128 . 89.31(7)    yes
Ag108 . Ag90 . Ag128 . 122.57(8)    yes
Ag109 . Ag90 . Ag128 . 150.84(8)    yes
Ag127 . Ag90 . Ag128 . 65.47(6)    yes
Ag90 . Ag91 . Ag13 . 152.95(8)    yes
Ag90 . Ag91 . Ag87 . 106.98(7)    yes
Ag13 . Ag91 . Ag87 . 91.91(7)    yes
Ag90 . Ag91 . Ag14 . 93.52(7)    yes
Ag13 . Ag91 . Ag14 . 63.12(6)    yes
Ag87 . Ag91 . Ag14 . 152.43(8)    yes
Ag90 . Ag91 . Ag2 . 58.80(6)    yes
Ag13 . Ag91 . Ag2 . 147.36(9)    yes
Ag87 . Ag91 . Ag2 . 59.16(6)    yes
Ag14 . Ag91 . Ag2 . 147.98(8)    yes
Ag90 . Ag91 . Ag86 . 89.48(6)    yes
Ag13 . Ag91 . Ag86 . 110.35(7)    yes
Ag87 . Ag91 . Ag86 . 89.44(7)    yes
Ag14 . Ag91 . Ag86 . 109.40(7)    yes
Ag2 . Ag91 . Ag86 . 59.11(6)    yes
Ag90 . Ag91 . Ag1 . 57.68(6)    yes
Ag13 . Ag91 . Ag1 . 122.31(7)    yes
Ag87 . Ag91 . Ag1 . 58.91(6)    yes
Ag14 . Ag91 . Ag1 . 123.23(8)    yes
Ag2 . Ag91 . Ag1 . 57.94(6)    yes
Ag90 . Ag91 . Ag109 . 58.86(6)    yes
Ag13 . Ag91 . Ag109 . 113.58(8)    yes
Ag87 . Ag91 . Ag109 . 146.50(8)    yes
Ag14 . Ag91 . Ag109 . 60.49(6)    yes
Ag2 . Ag91 . Ag109 . 89.53(6)    yes
Ag90 . Ag91 . Ag110 . 121.87(8)    yes
Ag13 . Ag91 . Ag110 . 59.32(6)    yes
Ag87 . Ag91 . Ag110 . 119.94(8)    yes
Ag14 . Ag91 . Ag110 . 58.86(6)    yes
Ag2 . Ag91 . Ag110 . 119.69(7)    yes
Ag90 . Ag91 . Ag111 . 146.15(8)    yes
Ag13 . Ag91 . Ag111 . 60.57(6)    yes
Ag87 . Ag91 . Ag111 . 58.96(6)    yes
Ag14 . Ag91 . Ag111 . 111.83(7)    yes
Ag2 . Ag91 . Ag111 . 89.59(7)    yes
Ag90 . Ag91 . Ag127 . 60.45(6)    yes
Ag13 . Ag91 . Ag127 . 95.10(7)    yes
Ag87 . Ag91 . Ag127 . 110.84(7)    yes
Ag14 . Ag91 . Ag127 . 63.40(6)    yes
Ag2 . Ag91 . Ag127 . 108.58(7)    yes
Ag90 . Ag91 . Ag131 . 109.61(7)    yes
Ag13 . Ag91 . Ag131 . 62.79(6)    yes
Ag87 . Ag91 . Ag131 . 60.56(6)    yes
Ag14 . Ag91 . Ag131 . 95.61(7)    yes
Ag2 . Ag91 . Ag131 . 108.17(7)    yes
Ag86 . Ag91 . Ag1 . 117.05(7)    yes
Ag86 . Ag91 . Ag109 . 62.13(6)    yes
Ag1 . Ag91 . Ag109 . 116.54(7)    yes
Ag86 . Ag91 . Ag110 . 60.59(6)    yes
Ag1 . Ag91 . Ag110 . 177.61(8)    yes
Ag109 . Ag91 . Ag110 . 63.07(6)    yes
Ag86 . Ag91 . Ag111 . 61.68(6)    yes
Ag1 . Ag91 . Ag111 . 117.87(8)    yes
Ag109 . Ag91 . Ag111 . 114.06(7)    yes
Ag110 . Ag91 . Ag111 . 61.01(6)    yes
Ag86 . Ag91 . Ag127 . 147.10(8)    yes
Ag1 . Ag91 . Ag127 . 59.84(6)    yes
Ag109 . Ag91 . Ag127 . 89.09(7)    yes
Ag110 . Ag91 . Ag127 . 122.26(8)    yes
Ag111 . Ag91 . Ag127 . 151.06(8)    yes
Ag86 . Ag91 . Ag131 . 147.67(9)    yes
Ag1 . Ag91 . Ag131 . 59.54(6)    yes
Ag109 . Ag91 . Ag131 . 150.15(8)    yes
Ag110 . Ag91 . Ag131 . 122.11(7)    yes
Ag111 . Ag91 . Ag131 . 90.52(7)    yes
Ag127 . Ag91 . Ag131 . 62.85(6)    yes
Ag49 . Ag92 . Ag50 . 66.32(7)    yes
Ag49 . Ag92 . Ag21 . 61.98(7)    yes
Ag50 . Ag92 . Ag21 . 95.02(8)    yes
Ag49 . Ag92 . Ag82 . 146.39(9)    yes
Ag50 . Ag92 . Ag82 . 144.93(9)    yes
Ag21 . Ag92 . Ag82 . 111.63(7)    yes
Ag49 . Ag92 . Ag77 . 122.59(8)    yes
Ag50 . Ag92 . Ag77 . 122.41(8)    yes
Ag21 . Ag92 . Ag77 . 60.76(6)    yes
Ag82 . Ag92 . Ag77 . 59.56(6)    yes
Ag49 . Ag92 . Ag22 . 95.80(8)    yes
Ag50 . Ag92 . Ag22 . 62.08(7)    yes
Ag21 . Ag92 . Ag22 . 61.99(7)    yes
Ag82 . Ag92 . Ag22 . 110.20(8)    yes
Ag77 . Ag92 . Ag22 . 60.44(6)    yes
Ag49 . Ag92 . Ag93 . 90.15(8)    yes
Ag50 . Ag92 . Ag93 . 153.23(9)    yes
Ag21 . Ag92 . Ag93 . 61.23(6)    yes
Ag82 . Ag92 . Ag93 . 61.36(6)    yes
Ag77 . Ag92 . Ag93 . 58.94(6)    yes
Ag49 . Ag92 . Ag101 . 152.56(8)    yes
Ag50 . Ag92 . Ag101 . 89.39(8)    yes
Ag21 . Ag92 . Ag101 . 110.43(8)    yes
Ag82 . Ag92 . Ag101 . 60.67(6)    yes
Ag77 . Ag92 . Ag101 . 59.17(6)    yes
Ag49 . Ag92 . Ag102 . 107.00(8)    yes
Ag50 . Ag92 . Ag102 . 106.56(7)    yes
Ag21 . Ag92 . Ag102 . 149.42(9)    yes
Ag82 . Ag92 . Ag102 . 60.34(6)    yes
Ag77 . Ag92 . Ag102 . 119.90(8)    yes
Ag49 . Ag92 . Ag112 . 58.33(7)    yes
Ag50 . Ag92 . Ag112 . 58.46(7)    yes
Ag21 . Ag92 . Ag112 . 120.21(9)    yes
Ag82 . Ag92 . Ag112 . 119.27(8)    yes
Ag77 . Ag92 . Ag112 . 178.83(9)    yes
Ag49 . Ag92 . Ag113 . 59.39(7)    yes
Ag50 . Ag92 . Ag113 . 113.26(8)    yes
Ag21 . Ag92 . Ag113 . 91.55(8)    yes
Ag82 . Ag92 . Ag113 . 89.21(7)    yes
Ag77 . Ag92 . Ag113 . 118.31(8)    yes
Ag49 . Ag92 . Ag126 . 112.76(8)    yes
Ag50 . Ag92 . Ag126 . 58.82(6)    yes
Ag21 . Ag92 . Ag126 . 149.92(8)    yes
Ag82 . Ag92 . Ag126 . 88.54(7)    yes
Ag77 . Ag92 . Ag126 . 118.38(9)    yes
Ag22 . Ag92 . Ag93 . 110.66(7)    yes
Ag22 . Ag92 . Ag101 . 59.99(6)    yes
Ag93 . Ag92 . Ag101 . 109.64(8)    yes
Ag22 . Ag92 . Ag102 . 147.86(9)    yes
Ag93 . Ag92 . Ag102 . 91.99(7)    yes
Ag101 . Ag92 . Ag102 . 91.57(7)    yes
Ag22 . Ag92 . Ag112 . 120.48(8)    yes
Ag93 . Ag92 . Ag112 . 120.72(9)    yes
Ag101 . Ag92 . Ag112 . 120.44(8)    yes
Ag102 . Ag92 . Ag112 . 58.93(6)    yes
Ag22 . Ag92 . Ag113 . 151.20(9)    yes
Ag93 . Ag92 . Ag113 . 59.42(6)    yes
Ag101 . Ag92 . Ag113 . 147.28(8)    yes
Ag102 . Ag92 . Ag113 . 60.30(6)    yes
Ag112 . Ag92 . Ag113 . 61.31(7)    yes
Ag22 . Ag92 . Ag126 . 90.69(7)    yes
Ag93 . Ag92 . Ag126 . 147.30(8)    yes
Ag101 . Ag92 . Ag126 . 59.25(6)    yes
Ag102 . Ag92 . Ag126 . 59.93(6)    yes
Ag112 . Ag92 . Ag126 . 61.21(7)    yes
Ag113 . Ag92 . Ag126 . 111.53(8)    yes
Ag83 . Ag93 . Ag20 . 107.10(7)    yes
Ag83 . Ag93 . Ag21 . 147.38(9)    yes
Ag20 . Ag93 . Ag21 . 67.67(6)    yes
Ag83 . Ag93 . Ag82 . 58.25(6)    yes
Ag20 . Ag93 . Ag82 . 146.79(8)    yes
Ag21 . Ag93 . Ag82 . 107.51(8)    yes
Ag83 . Ag93 . Ag92 . 116.87(8)    yes
Ag20 . Ag93 . Ag92 . 126.57(8)    yes
Ag21 . Ag93 . Ag92 . 58.91(6)    yes
Ag82 . Ag93 . Ag92 . 58.63(6)    yes
Ag83 . Ag93 . Ag78 . 58.61(6)    yes
Ag20 . Ag93 . Ag78 . 59.77(6)    yes
Ag21 . Ag93 . Ag78 . 94.56(7)    yes
Ag82 . Ag93 . Ag78 . 88.95(7)    yes
Ag92 . Ag93 . Ag78 . 121.64(8)    yes
Ag83 . Ag93 . Ag77 . 89.07(7)    yes
Ag20 . Ag93 . Ag77 . 93.87(7)    yes
Ag21 . Ag93 . Ag77 . 60.19(7)    yes
Ag82 . Ag93 . Ag77 . 58.87(6)    yes
Ag92 . Ag93 . Ag77 . 59.68(6)    yes
Ag83 . Ag93 . Ag94 . 58.73(6)    yes
Ag20 . Ag93 . Ag94 . 58.55(6)    yes
Ag21 . Ag93 . Ag94 . 126.22(8)    yes
Ag82 . Ag93 . Ag94 . 116.97(8)    yes
Ag92 . Ag93 . Ag94 . 174.84(8)    yes
Ag83 . Ag93 . Ag103 . 58.83(6)    yes
Ag20 . Ag93 . Ag103 . 143.39(8)    yes
Ag21 . Ag93 . Ag103 . 143.16(8)    yes
Ag82 . Ag93 . Ag103 . 58.81(6)    yes
Ag92 . Ag93 . Ag103 . 87.43(6)    yes
Ag83 . Ag93 . Ag113 . 116.45(7)    yes
Ag20 . Ag93 . Ag113 . 124.62(9)    yes
Ag21 . Ag93 . Ag113 . 89.72(7)    yes
Ag82 . Ag93 . Ag113 . 87.21(7)    yes
Ag92 . Ag93 . Ag113 . 58.67(6)    yes
Ag83 . Ag93 . Ag114 . 87.64(7)    yes
Ag20 . Ag93 . Ag114 . 90.06(8)    yes
Ag21 . Ag93 . Ag114 . 123.61(9)    yes
Ag82 . Ag93 . Ag114 . 116.67(8)    yes
Ag92 . Ag93 . Ag114 . 119.34(8)    yes
Ag78 . Ag93 . Ag77 . 62.04(6)    yes
Ag78 . Ag93 . Ag94 . 59.30(6)    yes
Ag77 . Ag93 . Ag94 . 121.29(8)    yes
Ag78 . Ag93 . Ag103 . 117.44(8)    yes
Ag77 . Ag93 . Ag103 . 117.67(8)    yes
Ag94 . Ag93 . Ag103 . 87.79(7)    yes
Ag78 . Ag93 . Ag113 . 174.95(9)    yes
Ag77 . Ag93 . Ag113 . 118.31(8)    yes
Ag94 . Ag93 . Ag113 . 119.88(8)    yes
Ag103 . Ag93 . Ag113 . 57.65(6)    yes
Ag78 . Ag93 . Ag114 . 118.48(8)    yes
Ag77 . Ag93 . Ag114 . 175.48(9)    yes
Ag94 . Ag93 . Ag114 . 59.24(6)    yes
Ag103 . Ag93 . Ag114 . 57.89(6)    yes
Ag113 . Ag93 . Ag114 . 60.72(6)    yes
Ag46 . Ag94 . Ag47 . 67.42(7)    yes
Ag46 . Ag94 . Ag93 . 154.38(9)    yes
Ag47 . Ag94 . Ag93 . 89.79(8)    yes
Ag46 . Ag94 . Ag83 . 143.60(9)    yes
Ag47 . Ag94 . Ag83 . 146.74(8)    yes
Ag93 . Ag94 . Ag83 . 61.59(6)    yes
Ag46 . Ag94 . Ag20 . 95.79(8)    yes
Ag47 . Ag94 . Ag20 . 61.20(7)    yes
Ag93 . Ag94 . Ag20 . 61.61(6)    yes
Ag83 . Ag94 . Ag20 . 111.91(8)    yes
Ag46 . Ag94 . Ag19 . 61.21(7)    yes
Ag47 . Ag94 . Ag19 . 95.11(8)    yes
Ag93 . Ag94 . Ag19 . 112.00(8)    yes
Ag83 . Ag94 . Ag19 . 110.59(8)    yes
Ag20 . Ag94 . Ag19 . 62.60(6)    yes
Ag46 . Ag94 . Ag78 . 122.21(8)    yes
Ag47 . Ag94 . Ag78 . 121.96(8)    yes
Ag93 . Ag94 . Ag78 . 59.47(6)    yes
Ag83 . Ag94 . Ag78 . 59.65(6)    yes
Ag20 . Ag94 . Ag78 . 60.89(6)    yes
Ag46 . Ag94 . Ag95 . 88.42(7)    yes
Ag47 . Ag94 . Ag95 . 152.20(8)    yes
Ag93 . Ag94 . Ag95 . 109.95(8)    yes
Ag83 . Ag94 . Ag95 . 60.54(6)    yes
Ag20 . Ag94 . Ag95 . 110.45(8)    yes
Ag46 . Ag94 . Ag104 . 105.80(8)    yes
Ag47 . Ag94 . Ag104 . 107.88(8)    yes
Ag93 . Ag94 . Ag104 . 91.89(7)    yes
Ag83 . Ag94 . Ag104 . 60.27(6)    yes
Ag20 . Ag94 . Ag104 . 149.79(8)    yes
Ag46 . Ag94 . Ag114 . 113.84(8)    yes
Ag47 . Ag94 . Ag114 . 59.99(7)    yes
Ag93 . Ag94 . Ag114 . 59.14(6)    yes
Ag83 . Ag94 . Ag114 . 89.23(7)    yes
Ag20 . Ag94 . Ag114 . 91.84(7)    yes
Ag46 . Ag94 . Ag115 . 58.24(7)    yes
Ag47 . Ag94 . Ag115 . 58.46(7)    yes
Ag93 . Ag94 . Ag115 . 120.31(8)    yes
Ag83 . Ag94 . Ag115 . 119.79(8)    yes
Ag20 . Ag94 . Ag115 . 119.55(9)    yes
Ag46 . Ag94 . Ag116 . 57.89(6)    yes
Ag47 . Ag94 . Ag116 . 113.75(8)    yes
Ag93 . Ag94 . Ag116 . 147.11(8)    yes
Ag83 . Ag94 . Ag116 . 88.07(7)    yes
Ag20 . Ag94 . Ag116 . 149.56(8)    yes
Ag19 . Ag94 . Ag78 . 61.17(6)    yes
Ag19 . Ag94 . Ag95 . 59.87(6)    yes
Ag78 . Ag94 . Ag95 . 59.07(6)    yes
Ag19 . Ag94 . Ag104 . 147.00(9)    yes
Ag78 . Ag94 . Ag104 . 119.92(8)    yes
Ag95 . Ag94 . Ag104 . 91.34(7)    yes
Ag19 . Ag94 . Ag114 . 151.77(9)    yes
Ag78 . Ag94 . Ag114 . 118.56(8)    yes
Ag95 . Ag94 . Ag114 . 147.12(8)    yes
Ag104 . Ag94 . Ag114 . 60.34(6)    yes
Ag19 . Ag94 . Ag115 . 119.30(8)    yes
Ag78 . Ag94 . Ag115 . 179.43(8)    yes
Ag95 . Ag94 . Ag115 . 120.79(8)    yes
Ag104 . Ag94 . Ag115 . 59.51(6)    yes
Ag114 . Ag94 . Ag115 . 61.21(7)    yes
Ag19 . Ag94 . Ag116 . 89.40(7)    yes
Ag78 . Ag94 . Ag116 . 117.61(8)    yes
Ag95 . Ag94 . Ag116 . 58.57(6)    yes
Ag104 . Ag94 . Ag116 . 60.00(6)    yes
Ag114 . Ag94 . Ag116 . 111.91(8)    yes
Ag115 . Ag94 . Ag116 . 62.23(7)    yes
Ag84 . Ag95 . Ag94 . 118.59(7)    yes
Ag84 . Ag95 . Ag83 . 59.69(6)    yes
Ag94 . Ag95 . Ag83 . 58.90(6)    yes
Ag84 . Ag95 . Ag18 . 108.22(8)    yes
Ag94 . Ag95 . Ag18 . 123.94(8)    yes
Ag83 . Ag95 . Ag18 . 148.15(8)    yes
Ag84 . Ag95 . Ag19 . 148.12(8)    yes
Ag94 . Ag95 . Ag19 . 59.01(6)    yes
Ag83 . Ag95 . Ag19 . 108.51(7)    yes
Ag18 . Ag95 . Ag19 . 64.93(7)    yes
Ag84 . Ag95 . Ag79 . 59.15(6)    yes
Ag94 . Ag95 . Ag79 . 120.79(8)    yes
Ag83 . Ag95 . Ag79 . 89.80(7)    yes
Ag18 . Ag95 . Ag79 . 60.80(6)    yes
Ag19 . Ag95 . Ag79 . 93.48(7)    yes
Ag84 . Ag95 . Ag78 . 89.87(7)    yes
Ag94 . Ag95 . Ag78 . 59.13(6)    yes
Ag83 . Ag95 . Ag78 . 59.10(5)    yes
Ag18 . Ag95 . Ag78 . 93.76(7)    yes
Ag19 . Ag95 . Ag78 . 60.88(6)    yes
Ag84 . Ag95 . Ag96 . 59.22(6)    yes
Ag94 . Ag95 . Ag96 . 177.54(8)    yes
Ag83 . Ag95 . Ag96 . 118.91(8)    yes
Ag18 . Ag95 . Ag96 . 58.48(6)    yes
Ag19 . Ag95 . Ag96 . 123.41(7)    yes
Ag84 . Ag95 . Ag105 . 59.64(6)    yes
Ag94 . Ag95 . Ag105 . 88.98(6)    yes
Ag83 . Ag95 . Ag105 . 59.77(5)    yes
Ag18 . Ag95 . Ag105 . 143.48(8)    yes
Ag19 . Ag95 . Ag105 . 143.98(8)    yes
Ag84 . Ag95 . Ag116 . 117.70(7)    yes
Ag94 . Ag95 . Ag116 . 59.05(6)    yes
Ag83 . Ag95 . Ag116 . 87.39(7)    yes
Ag18 . Ag95 . Ag116 . 122.34(8)    yes
Ag19 . Ag95 . Ag116 . 89.17(8)    yes
Ag84 . Ag95 . Ag117 . 88.09(7)    yes
Ag94 . Ag95 . Ag117 . 120.42(8)    yes
Ag83 . Ag95 . Ag117 . 118.18(7)    yes
Ag18 . Ag95 . Ag117 . 88.67(7)    yes
Ag19 . Ag95 . Ag117 . 121.53(8)    yes
Ag79 . Ag95 . Ag78 . 61.68(6)    yes
Ag79 . Ag95 . Ag96 . 59.48(6)    yes
Ag78 . Ag95 . Ag96 . 121.15(8)    yes
Ag79 . Ag95 . Ag105 . 118.79(8)    yes
Ag78 . Ag95 . Ag105 . 118.86(7)    yes
Ag96 . Ag95 . Ag105 . 88.84(7)    yes
Ag79 . Ag95 . Ag116 . 176.63(8)    yes
Ag78 . Ag95 . Ag116 . 118.14(8)    yes
Ag96 . Ag95 . Ag116 . 120.51(8)    yes
Ag105 . Ag95 . Ag116 . 58.09(6)    yes
Ag79 . Ag95 . Ag117 . 118.62(8)    yes
Ag78 . Ag95 . Ag117 . 177.22(8)    yes
Ag96 . Ag95 . Ag117 . 59.16(6)    yes
Ag105 . Ag95 . Ag117 . 58.42(6)    yes
Ag116 . Ag95 . Ag117 . 61.38(6)    yes
Ag44 . Ag96 . Ag43 . 75.13(7)    yes
Ag44 . Ag96 . Ag95 . 85.55(7)    yes
Ag43 . Ag96 . Ag95 . 156.46(8)    yes
Ag44 . Ag96 . Ag84 . 141.56(8)    yes
Ag43 . Ag96 . Ag84 . 141.45(8)    yes
Ag95 . Ag96 . Ag84 . 61.00(6)    yes
Ag44 . Ag96 . Ag79 . 120.64(8)    yes
Ag43 . Ag96 . Ag79 . 119.69(7)    yes
Ag95 . Ag96 . Ag79 . 59.55(6)    yes
Ag84 . Ag96 . Ag79 . 59.77(5)    yes
Ag44 . Ag96 . Ag17 . 98.27(7)    yes
Ag43 . Ag96 . Ag17 . 58.48(6)    yes
Ag95 . Ag96 . Ag17 . 112.63(8)    yes
Ag84 . Ag96 . Ag17 . 111.26(7)    yes
Ag79 . Ag96 . Ag17 . 61.61(6)    yes
Ag44 . Ag96 . Ag18 . 59.40(6)    yes
Ag43 . Ag96 . Ag18 . 96.84(7)    yes
Ag95 . Ag96 . Ag18 . 61.19(6)    yes
Ag84 . Ag96 . Ag18 . 111.92(8)    yes
Ag79 . Ag96 . Ag18 . 61.77(6)    yes
Ag44 . Ag96 . Ag97 . 157.17(8)    yes
Ag43 . Ag96 . Ag97 . 86.17(7)    yes
Ag95 . Ag96 . Ag97 . 108.80(7)    yes
Ag84 . Ag96 . Ag97 . 60.19(6)    yes
Ag79 . Ag96 . Ag97 . 58.14(6)    yes
Ag44 . Ag96 . Ag106 . 105.53(7)    yes
Ag43 . Ag96 . Ag106 . 105.55(7)    yes
Ag95 . Ag96 . Ag106 . 92.35(7)    yes
Ag84 . Ag96 . Ag106 . 61.13(6)    yes
Ag79 . Ag96 . Ag106 . 120.90(7)    yes
Ag44 . Ag96 . Ag117 . 55.63(6)    yes
Ag43 . Ag96 . Ag117 . 116.75(7)    yes
Ag95 . Ag96 . Ag117 . 59.22(6)    yes
Ag84 . Ag96 . Ag117 . 89.14(7)    yes
Ag79 . Ag96 . Ag117 . 118.74(8)    yes
Ag44 . Ag96 . Ag118 . 58.00(6)    yes
Ag43 . Ag96 . Ag118 . 57.62(6)    yes
Ag95 . Ag96 . Ag118 . 122.18(8)    yes
Ag84 . Ag96 . Ag118 . 123.11(8)    yes
Ag79 . Ag96 . Ag118 . 176.97(8)    yes
Ag44 . Ag96 . Ag119 . 117.85(8)    yes
Ag43 . Ag96 . Ag119 . 56.22(6)    yes
Ag95 . Ag96 . Ag119 . 147.19(8)    yes
Ag84 . Ag96 . Ag119 . 88.21(7)    yes
Ag79 . Ag96 . Ag119 . 116.36(8)    yes
Ag44 . Ag96 . S23 . 45.45(12)    yes
Ag43 . Ag96 . S23 . 45.13(14)    yes
Ag95 . Ag96 . S23 . 111.39(15)    yes
Ag84 . Ag96 . S23 . 161.68(13)    yes
Ag79 . Ag96 . S23 . 101.90(12)    yes
Ag17 . Ag96 . Ag18 . 64.16(7)    yes
Ag17 . Ag96 . Ag97 . 60.17(6)    yes
Ag18 . Ag96 . Ag97 . 111.28(7)    yes
Ag17 . Ag96 . Ag106 . 146.73(9)    yes
Ag18 . Ag96 . Ag106 . 148.84(9)    yes
Ag97 . Ag96 . Ag106 . 91.87(7)    yes
Ag17 . Ag96 . Ag117 . 151.52(8)    yes
Ag18 . Ag96 . Ag117 . 90.29(8)    yes
Ag97 . Ag96 . Ag117 . 147.03(7)    yes
Ag106 . Ag96 . Ag117 . 60.44(6)    yes
Ag17 . Ag96 . Ag118 . 115.53(8)    yes
Ag18 . Ag96 . Ag118 . 116.43(8)    yes
Ag97 . Ag96 . Ag118 . 121.85(8)    yes
Ag106 . Ag96 . Ag118 . 61.98(6)    yes
Ag117 . Ag96 . Ag118 . 63.13(6)    yes
Ag17 . Ag96 . Ag119 . 87.82(7)    yes
Ag18 . Ag96 . Ag119 . 149.63(8)    yes
Ag97 . Ag96 . Ag119 . 58.22(6)    yes
Ag106 . Ag96 . Ag119 . 60.65(6)    yes
Ag117 . Ag96 . Ag119 . 113.37(8)    yes
Ag17 . Ag96 . S23 . 54.29(12)    yes
Ag18 . Ag96 . S23 . 53.50(14)    yes
Ag97 . Ag96 . S23 . 111.76(13)    yes
Ag106 . Ag96 . S23 . 137.19(13)    yes
Ag117 . Ag96 . S23 . 101.07(13)    yes
Ag118 . Ag96 . Ag119 . 63.76(7)    yes
Ag118 . Ag96 . S23 . 75.21(12)    yes
Ag119 . Ag96 . S23 . 101.35(15)    yes
Ag96 . Ag97 . Ag84 . 58.50(6)    yes
Ag96 . Ag97 . Ag85 . 117.63(7)    yes
Ag84 . Ag97 . Ag85 . 59.14(6)    yes
Ag96 . Ag97 . Ag16 . 125.55(7)    yes
Ag84 . Ag97 . Ag16 . 148.31(8)    yes
Ag85 . Ag97 . Ag16 . 107.85(7)    yes
Ag96 . Ag97 . Ag17 . 57.88(6)    yes
Ag84 . Ag97 . Ag17 . 107.89(8)    yes
Ag85 . Ag97 . Ag17 . 149.55(9)    yes
Ag16 . Ag97 . Ag17 . 67.69(6)    yes
Ag96 . Ag97 . Ag80 . 121.65(8)    yes
Ag84 . Ag97 . Ag80 . 90.20(7)    yes
Ag85 . Ag97 . Ag80 . 59.18(5)    yes
Ag16 . Ag97 . Ag80 . 60.23(6)    yes
Ag17 . Ag97 . Ag80 . 96.01(7)    yes
Ag96 . Ag97 . Ag79 . 59.00(6)    yes
Ag84 . Ag97 . Ag79 . 59.46(6)    yes
Ag85 . Ag97 . Ag79 . 90.17(7)    yes
Ag16 . Ag97 . Ag79 . 94.26(7)    yes
Ag17 . Ag97 . Ag79 . 61.08(6)    yes
Ag96 . Ag97 . Ag98 . 175.56(8)    yes
Ag84 . Ag97 . Ag98 . 117.45(7)    yes
Ag85 . Ag97 . Ag98 . 58.32(6)    yes
Ag16 . Ag97 . Ag98 . 58.78(6)    yes
Ag17 . Ag97 . Ag98 . 126.47(8)    yes
Ag96 . Ag97 . Ag107 . 87.66(6)    yes
Ag84 . Ag97 . Ag107 . 59.20(6)    yes
Ag85 . Ag97 . Ag107 . 59.78(5)    yes
Ag16 . Ag97 . Ag107 . 143.28(9)    yes
Ag17 . Ag97 . Ag107 . 141.14(8)    yes
Ag96 . Ag97 . Ag119 . 58.41(6)    yes
Ag84 . Ag97 . Ag119 . 87.32(7)    yes
Ag85 . Ag97 . Ag119 . 117.80(7)    yes
Ag16 . Ag97 . Ag119 . 122.58(8)    yes
Ag17 . Ag97 . Ag119 . 86.59(7)    yes
Ag96 . Ag97 . Ag120 . 120.01(8)    yes
Ag84 . Ag97 . Ag120 . 116.62(7)    yes
Ag85 . Ag97 . Ag120 . 87.09(7)    yes
Ag16 . Ag97 . Ag120 . 89.30(7)    yes
Ag17 . Ag97 . Ag120 . 122.11(8)    yes
Ag80 . Ag97 . Ag79 . 62.71(6)    yes
Ag80 . Ag97 . Ag98 . 58.67(6)    yes
Ag79 . Ag97 . Ag98 . 121.33(8)    yes
Ag80 . Ag97 . Ag107 . 118.95(7)    yes
Ag79 . Ag97 . Ag107 . 118.63(7)    yes
Ag98 . Ag97 . Ag107 . 88.51(7)    yes
Ag80 . Ag97 . Ag119 . 176.86(8)    yes
Ag79 . Ag97 . Ag119 . 117.40(8)    yes
Ag98 . Ag97 . Ag119 . 120.99(8)    yes
Ag107 . Ag97 . Ag119 . 58.05(6)    yes
Ag80 . Ag97 . Ag120 . 117.96(8)    yes
Ag79 . Ag97 . Ag120 . 176.04(8)    yes
Ag98 . Ag97 . Ag120 . 59.32(6)    yes
Ag107 . Ag97 . Ag120 . 57.46(6)    yes
Ag119 . Ag97 . Ag120 . 61.69(6)    yes
Ag41 . Ag98 . Ag40 . 71.50(7)    yes
Ag41 . Ag98 . Ag97 . 87.25(7)    yes
Ag40 . Ag98 . Ag97 . 155.30(8)    yes
Ag41 . Ag98 . Ag15 . 95.96(7)    yes
Ag40 . Ag98 . Ag15 . 60.87(7)    yes
Ag97 . Ag98 . Ag15 . 110.80(8)    yes
Ag41 . Ag98 . Ag16 . 59.92(7)    yes
Ag40 . Ag98 . Ag16 . 97.22(7)    yes
Ag97 . Ag98 . Ag16 . 60.27(6)    yes
Ag15 . Ag98 . Ag16 . 62.80(6)    yes
Ag41 . Ag98 . Ag85 . 143.03(8)    yes
Ag40 . Ag98 . Ag85 . 143.34(8)    yes
Ag97 . Ag98 . Ag85 . 60.72(6)    yes
Ag15 . Ag98 . Ag85 . 111.73(8)    yes
Ag16 . Ag98 . Ag85 . 111.09(8)    yes
Ag41 . Ag98 . Ag80 . 120.65(8)    yes
Ag40 . Ag98 . Ag80 . 121.11(8)    yes
Ag97 . Ag98 . Ag80 . 59.23(6)    yes
Ag15 . Ag98 . Ag80 . 60.62(6)    yes
Ag16 . Ag98 . Ag80 . 60.95(6)    yes
Ag41 . Ag98 . Ag99 . 154.35(8)    yes
Ag40 . Ag98 . Ag99 . 86.33(7)    yes
Ag97 . Ag98 . Ag99 . 110.66(8)    yes
Ag15 . Ag98 . Ag99 . 61.09(6)    yes
Ag16 . Ag98 . Ag99 . 112.28(8)    yes
Ag41 . Ag98 . Ag108 . 106.36(8)    yes
Ag40 . Ag98 . Ag108 . 106.45(8)    yes
Ag97 . Ag98 . Ag108 . 91.25(7)    yes
Ag15 . Ag98 . Ag108 . 149.41(8)    yes
Ag16 . Ag98 . Ag108 . 147.22(8)    yes
Ag41 . Ag98 . Ag120 . 57.98(6)    yes
Ag40 . Ag98 . Ag120 . 116.15(9)    yes
Ag97 . Ag98 . Ag120 . 58.10(6)    yes
Ag15 . Ag98 . Ag120 . 150.05(8)    yes
Ag16 . Ag98 . Ag120 . 89.47(7)    yes
Ag41 . Ag98 . Ag121 . 58.81(7)    yes
Ag40 . Ag98 . Ag121 . 59.29(7)    yes
Ag97 . Ag98 . Ag121 . 120.14(8)    yes
Ag15 . Ag98 . Ag121 . 119.71(9)    yes
Ag16 . Ag98 . Ag121 . 118.55(8)    yes
Ag41 . Ag98 . Ag122 . 115.35(9)    yes
Ag40 . Ag98 . Ag122 . 57.64(6)    yes
Ag97 . Ag98 . Ag122 . 146.53(8)    yes
Ag15 . Ag98 . Ag122 . 91.97(7)    yes
Ag16 . Ag98 . Ag122 . 152.03(8)    yes
Ag85 . Ag98 . Ag80 . 60.20(6)    yes
Ag85 . Ag98 . Ag99 . 61.99(6)    yes
Ag80 . Ag98 . Ag99 . 60.23(6)    yes
Ag85 . Ag98 . Ag108 . 60.20(6)    yes
Ag80 . Ag98 . Ag108 . 120.40(8)    yes
Ag99 . Ag98 . Ag108 . 91.91(7)    yes
Ag85 . Ag98 . Ag120 . 87.78(7)    yes
Ag80 . Ag98 . Ag120 . 117.31(8)    yes
Ag99 . Ag98 . Ag120 . 147.16(8)    yes
Ag108 . Ag98 . Ag120 . 59.95(6)    yes
Ag85 . Ag98 . Ag121 . 119.89(8)    yes
Ag80 . Ag98 . Ag121 . 179.30(8)    yes
Ag99 . Ag98 . Ag121 . 120.45(8)    yes
Ag108 . Ag98 . Ag121 . 59.69(7)    yes
Ag120 . Ag98 . Ag121 . 62.08(7)    yes
Ag85 . Ag98 . Ag122 . 88.58(7)    yes
Ag80 . Ag98 . Ag122 . 118.82(8)    yes
Ag99 . Ag98 . Ag122 . 58.66(6)    yes
Ag108 . Ag98 . Ag122 . 59.80(6)    yes
Ag120 . Ag98 . Ag122 . 111.73(8)    yes
Ag121 . Ag98 . Ag122 . 61.86(7)    yes
Ag54 . Ag99 . Ag85 . 136.78(8)    yes
Ag54 . Ag99 . Ag86 . 135.73(8)    yes
Ag85 . Ag99 . Ag86 . 59.07(6)    yes
Ag54 . Ag99 . Ag15 . 76.97(7)    yes
Ag85 . Ag99 . Ag15 . 107.19(7)    yes
Ag86 . Ag99 . Ag15 . 145.68(9)    yes
Ag54 . Ag99 . Ag24 . 74.85(7)    yes
Ag85 . Ag99 . Ag24 . 147.06(9)    yes
Ag86 . Ag99 . Ag24 . 107.74(8)    yes
Ag15 . Ag99 . Ag24 . 65.39(6)    yes
Ag54 . Ag99 . Ag98 . 92.43(7)    yes
Ag85 . Ag99 . Ag98 . 58.37(6)    yes
Ag86 . Ag99 . Ag98 . 117.44(7)    yes
Ag15 . Ag99 . Ag98 . 59.12(6)    yes
Ag24 . Ag99 . Ag98 . 124.51(8)    yes
Ag54 . Ag99 . Ag80 . 135.53(8)    yes
Ag85 . Ag99 . Ag80 . 58.53(5)    yes
Ag86 . Ag99 . Ag80 . 88.73(7)    yes
Ag15 . Ag99 . Ag80 . 59.49(6)    yes
Ag24 . Ag99 . Ag80 . 93.44(7)    yes
Ag54 . Ag99 . Ag81 . 133.94(8)    yes
Ag85 . Ag99 . Ag81 . 89.26(7)    yes
Ag86 . Ag99 . Ag81 . 58.72(6)    yes
Ag15 . Ag99 . Ag81 . 92.17(7)    yes
Ag24 . Ag99 . Ag81 . 60.20(6)    yes
Ag54 . Ag99 . Ag100 . 89.81(7)    yes
Ag85 . Ag99 . Ag100 . 118.20(8)    yes
Ag86 . Ag99 . Ag100 . 59.14(6)    yes
Ag15 . Ag99 . Ag100 . 124.21(8)    yes
Ag24 . Ag99 . Ag100 . 58.84(6)    yes
Ag54 . Ag99 . Ag109 . 92.36(7)    yes
Ag85 . Ag99 . Ag109 . 58.95(5)    yes
Ag86 . Ag99 . Ag109 . 59.19(6)    yes
Ag15 . Ag99 . Ag109 . 144.81(8)    yes
Ag24 . Ag99 . Ag109 . 144.35(8)    yes
Ag54 . Ag99 . Ag122 . 49.39(6)    yes
Ag85 . Ag99 . Ag122 . 87.42(7)    yes
Ag86 . Ag99 . Ag122 . 116.86(7)    yes
Ag15 . Ag99 . Ag122 . 91.73(8)    yes
Ag24 . Ag99 . Ag122 . 123.69(9)    yes
Ag54 . Ag99 . Ag123 . 49.01(6)    yes
Ag85 . Ag99 . Ag123 . 116.28(7)    yes
Ag86 . Ag99 . Ag123 . 86.84(7)    yes
Ag15 . Ag99 . Ag123 . 125.54(8)    yes
Ag24 . Ag99 . Ag123 . 90.92(7)    yes
Ag98 . Ag99 . Ag80 . 58.88(6)    yes
Ag98 . Ag99 . Ag81 . 120.21(8)    yes
Ag80 . Ag99 . Ag81 . 61.37(6)    yes
Ag98 . Ag99 . Ag100 . 176.40(8)    yes
Ag80 . Ag99 . Ag100 . 120.90(8)    yes
Ag81 . Ag99 . Ag100 . 59.58(6)    yes
Ag98 . Ag99 . Ag109 . 88.49(6)    yes
Ag80 . Ag99 . Ag109 . 117.49(7)    yes
Ag81 . Ag99 . Ag109 . 117.90(8)    yes
Ag100 . Ag99 . Ag109 . 88.60(6)    yes
Ag98 . Ag99 . Ag122 . 60.25(6)    yes
Ag80 . Ag99 . Ag122 . 119.05(8)    yes
Ag81 . Ag99 . Ag122 . 175.49(8)    yes
Ag100 . Ag99 . Ag122 . 119.63(8)    yes
Ag109 . Ag99 . Ag122 . 57.68(6)    yes
Ag98 . Ag99 . Ag123 . 120.78(8)    yes
Ag80 . Ag99 . Ag123 . 174.55(8)    yes
Ag81 . Ag99 . Ag123 . 118.50(8)    yes
Ag100 . Ag99 . Ag123 . 59.04(6)    yes
Ag109 . Ag99 . Ag123 . 57.36(6)    yes
Ag122 . Ag99 . Ag123 . 60.60(6)    yes
Ag52 . Ag100 . Ag53 . 71.19(8)    yes
Ag52 . Ag100 . Ag99 . 154.76(8)    yes
Ag53 . Ag100 . Ag99 . 87.29(8)    yes
Ag52 . Ag100 . Ag86 . 144.01(9)    yes
Ag53 . Ag100 . Ag86 . 142.90(9)    yes
Ag99 . Ag100 . Ag86 . 60.44(6)    yes
Ag52 . Ag100 . Ag81 . 121.66(8)    yes
Ag53 . Ag100 . Ag81 . 121.34(8)    yes
Ag99 . Ag100 . Ag81 . 58.70(6)    yes
Ag86 . Ag100 . Ag81 . 58.88(6)    yes
Ag52 . Ag100 . Ag24 . 97.27(7)    yes
Ag53 . Ag100 . Ag24 . 61.41(7)    yes
Ag99 . Ag100 . Ag24 . 59.85(6)    yes
Ag86 . Ag100 . Ag24 . 109.64(7)    yes
Ag81 . Ag100 . Ag24 . 60.25(6)    yes
Ag52 . Ag100 . Ag23 . 61.75(7)    yes
Ag53 . Ag100 . Ag23 . 97.70(8)    yes
Ag99 . Ag100 . Ag23 . 110.18(7)    yes
Ag86 . Ag100 . Ag23 . 109.81(8)    yes
Ag81 . Ag100 . Ag23 . 60.16(6)    yes
Ag52 . Ag100 . Ag101 . 88.72(8)    yes
Ag53 . Ag100 . Ag101 . 156.30(9)    yes
Ag99 . Ag100 . Ag101 . 108.54(7)    yes
Ag86 . Ag100 . Ag101 . 59.96(6)    yes
Ag81 . Ag100 . Ag101 . 58.71(6)    yes
Ag52 . Ag100 . Ag110 . 106.62(7)    yes
Ag53 . Ag100 . Ag110 . 106.96(8)    yes
Ag99 . Ag100 . Ag110 . 91.90(7)    yes
Ag86 . Ag100 . Ag110 . 60.33(6)    yes
Ag81 . Ag100 . Ag110 . 119.21(7)    yes
Ag52 . Ag100 . Ag123 . 115.69(8)    yes
Ag53 . Ag100 . Ag123 . 58.42(7)    yes
Ag99 . Ag100 . Ag123 . 59.21(6)    yes
Ag86 . Ag100 . Ag123 . 87.67(7)    yes
Ag81 . Ag100 . Ag123 . 117.79(8)    yes
Ag52 . Ag100 . Ag124 . 59.22(7)    yes
Ag53 . Ag100 . Ag124 . 59.80(7)    yes
Ag99 . Ag100 . Ag124 . 121.06(9)    yes
Ag86 . Ag100 . Ag124 . 119.75(7)    yes
Ag81 . Ag100 . Ag124 . 178.61(8)    yes
Ag52 . Ag100 . Ag125 . 58.32(6)    yes
Ag53 . Ag100 . Ag125 . 116.39(8)    yes
Ag99 . Ag100 . Ag125 . 146.60(8)    yes
Ag86 . Ag100 . Ag125 . 88.42(7)    yes
Ag81 . Ag100 . Ag125 . 117.22(9)    yes
Ag24 . Ag100 . Ag23 . 62.76(7)    yes
Ag24 . Ag100 . Ag101 . 110.78(8)    yes
Ag23 . Ag100 . Ag101 . 60.74(7)    yes
Ag24 . Ag100 . Ag110 . 148.42(9)    yes
Ag23 . Ag100 . Ag110 . 147.66(9)    yes
Ag101 . Ag100 . Ag110 . 90.45(7)    yes
Ag24 . Ag100 . Ag123 . 91.64(8)    yes
Ag23 . Ag100 . Ag123 . 152.36(9)    yes
Ag101 . Ag100 . Ag123 . 144.93(8)    yes
Ag110 . Ag100 . Ag123 . 59.62(6)    yes
Ag24 . Ag100 . Ag124 . 120.97(9)    yes
Ag23 . Ag100 . Ag124 . 120.82(8)    yes
Ag101 . Ag100 . Ag124 . 120.65(8)    yes
Ag110 . Ag100 . Ag124 . 59.42(6)    yes
Ag123 . Ag100 . Ag124 . 61.89(7)    yes
Ag24 . Ag100 . Ag125 . 151.36(9)    yes
Ag23 . Ag100 . Ag125 . 90.63(8)    yes
Ag101 . Ag100 . Ag125 . 58.53(6)    yes
Ag110 . Ag100 . Ag125 . 59.90(6)    yes
Ag123 . Ag100 . Ag125 . 111.72(8)    yes
Ag124 . Ag100 . Ag125 . 62.11(7)    yes
Ag92 . Ag101 . Ag82 . 58.63(6)    yes
Ag92 . Ag101 . Ag23 . 124.61(8)    yes
Ag82 . Ag101 . Ag23 . 147.40(8)    yes
Ag92 . Ag101 . Ag100 . 176.76(8)    yes
Ag82 . Ag101 . Ag100 . 119.05(8)    yes
Ag23 . Ag101 . Ag100 . 58.61(6)    yes
Ag92 . Ag101 . Ag86 . 118.13(7)    yes
Ag82 . Ag101 . Ag86 . 59.50(6)    yes
Ag23 . Ag101 . Ag86 . 107.76(8)    yes
Ag100 . Ag101 . Ag86 . 59.57(6)    yes
Ag92 . Ag101 . Ag22 . 58.74(6)    yes
Ag82 . Ag101 . Ag22 . 107.49(8)    yes
Ag23 . Ag101 . Ag22 . 65.87(7)    yes
Ag100 . Ag101 . Ag22 . 124.48(8)    yes
Ag86 . Ag101 . Ag22 . 147.39(8)    yes
Ag92 . Ag101 . Ag77 . 59.22(6)    yes
Ag82 . Ag101 . Ag77 . 58.88(6)    yes
Ag23 . Ag101 . Ag77 . 93.50(7)    yes
Ag100 . Ag101 . Ag77 . 122.12(8)    yes
Ag86 . Ag101 . Ag77 . 89.72(7)    yes
Ag92 . Ag101 . Ag81 . 121.55(8)    yes
Ag82 . Ag101 . Ag81 . 90.11(6)    yes
Ag23 . Ag101 . Ag81 . 59.78(6)    yes
Ag100 . Ag101 . Ag81 . 59.78(6)    yes
Ag86 . Ag101 . Ag81 . 59.09(6)    yes
Ag92 . Ag101 . Ag111 . 88.05(7)    yes
Ag82 . Ag101 . Ag111 . 59.33(6)    yes
Ag23 . Ag101 . Ag111 . 144.16(9)    yes
Ag100 . Ag101 . Ag111 . 88.76(7)    yes
Ag86 . Ag101 . Ag111 . 59.67(5)    yes
Ag92 . Ag101 . Ag125 . 119.06(8)    yes
Ag82 . Ag101 . Ag125 . 117.72(7)    yes
Ag23 . Ag101 . Ag125 . 89.88(7)    yes
Ag100 . Ag101 . Ag125 . 59.43(6)    yes
Ag86 . Ag101 . Ag125 . 88.70(7)    yes
Ag92 . Ag101 . Ag126 . 58.71(6)    yes
Ag82 . Ag101 . Ag126 . 87.06(7)    yes
Ag23 . Ag101 . Ag126 . 123.51(8)    yes
Ag100 . Ag101 . Ag126 . 119.74(8)    yes
Ag86 . Ag101 . Ag126 . 117.29(7)    yes
Ag22 . Ag101 . Ag77 . 60.02(6)    yes
Ag22 . Ag101 . Ag81 . 93.54(7)    yes
Ag77 . Ag101 . Ag81 . 62.36(6)    yes
Ag22 . Ag101 . Ag111 . 143.38(9)    yes
Ag77 . Ag101 . Ag111 . 118.20(7)    yes
Ag81 . Ag101 . Ag111 . 118.75(7)    yes
Ag22 . Ag101 . Ag125 . 122.16(8)    yes
Ag77 . Ag101 . Ag125 . 176.56(8)    yes
Ag81 . Ag101 . Ag125 . 119.18(9)    yes
Ag111 . Ag101 . Ag125 . 58.39(6)    yes
Ag22 . Ag101 . Ag126 . 89.61(7)    yes
Ag77 . Ag101 . Ag126 . 117.88(9)    yes
Ag81 . Ag101 . Ag126 . 176.28(8)    yes
Ag111 . Ag101 . Ag126 . 57.65(6)    yes
Ag125 . Ag101 . Ag126 . 60.36(6)    yes
Ag35 . Ag102 . Ag34 . 73.33(7)    yes
Ag35 . Ag102 . Ag82 . 141.85(9)    yes
Ag34 . Ag102 . Ag82 . 143.22(9)    yes
Ag35 . Ag102 . Ag11 . 96.13(7)    yes
Ag34 . Ag102 . Ag11 . 59.84(7)    yes
Ag82 . Ag102 . Ag11 . 111.68(7)    yes
Ag35 . Ag102 . Ag12 . 58.91(6)    yes
Ag34 . Ag102 . Ag12 . 97.20(7)    yes
Ag82 . Ag102 . Ag12 . 110.58(8)    yes
Ag11 . Ag102 . Ag12 . 63.17(6)    yes
Ag35 . Ag102 . Ag92 . 106.45(7)    yes
Ag34 . Ag102 . Ag92 . 107.78(8)    yes
Ag82 . Ag102 . Ag92 . 60.15(6)    yes
Ag11 . Ag102 . Ag92 . 150.03(9)    yes
Ag12 . Ag102 . Ag92 . 146.14(9)    yes
Ag35 . Ag102 . Ag87 . 119.69(8)    yes
Ag34 . Ag102 . Ag87 . 119.99(8)    yes
Ag82 . Ag102 . Ag87 . 59.98(6)    yes
Ag11 . Ag102 . Ag87 . 60.56(6)    yes
Ag12 . Ag102 . Ag87 . 61.05(6)    yes
Ag35 . Ag102 . Ag103 . 155.78(8)    yes
Ag34 . Ag102 . Ag103 . 86.06(8)    yes
Ag82 . Ag102 . Ag103 . 61.45(6)    yes
Ag11 . Ag102 . Ag103 . 61.80(6)    yes
Ag12 . Ag102 . Ag103 . 112.94(8)    yes
Ag35 . Ag102 . Ag111 . 85.80(7)    yes
Ag34 . Ag102 . Ag111 . 155.13(8)    yes
Ag82 . Ag102 . Ag111 . 60.65(6)    yes
Ag11 . Ag102 . Ag111 . 110.64(8)    yes
Ag12 . Ag102 . Ag111 . 59.67(6)    yes
Ag35 . Ag102 . Ag112 . 59.02(7)    yes
Ag34 . Ag102 . Ag112 . 59.87(7)    yes
Ag82 . Ag102 . Ag112 . 121.00(8)    yes
Ag11 . Ag102 . Ag112 . 119.11(8)    yes
Ag12 . Ag102 . Ag112 . 117.66(8)    yes
Ag35 . Ag102 . Ag113 . 116.34(8)    yes
Ag34 . Ag102 . Ag113 . 58.46(7)    yes
Ag82 . Ag102 . Ag113 . 88.52(7)    yes
Ag11 . Ag102 . Ag113 . 93.26(8)    yes
Ag12 . Ag102 . Ag113 . 153.54(9)    yes
Ag35 . Ag102 . Ag126 . 56.85(6)    yes
Ag34 . Ag102 . Ag126 . 116.65(8)    yes
Ag82 . Ag102 . Ag126 . 88.34(7)    yes
Ag11 . Ag102 . Ag126 . 149.60(8)    yes
Ag12 . Ag102 . Ag126 . 88.88(7)    yes
Ag92 . Ag102 . Ag87 . 120.13(7)    yes
Ag92 . Ag102 . Ag103 . 91.67(7)    yes
Ag87 . Ag102 . Ag103 . 60.17(6)    yes
Ag92 . Ag102 . Ag111 . 90.78(7)    yes
Ag87 . Ag102 . Ag111 . 59.29(6)    yes
Ag103 . Ag102 . Ag111 . 110.39(7)    yes
Ag92 . Ag102 . Ag112 . 60.85(6)    yes
Ag87 . Ag102 . Ag112 . 178.71(8)    yes
Ag103 . Ag102 . Ag112 . 120.92(9)    yes
Ag111 . Ag102 . Ag112 . 120.22(8)    yes
Ag92 . Ag102 . Ag113 . 59.27(6)    yes
Ag87 . Ag102 . Ag113 . 119.51(8)    yes
Ag103 . Ag102 . Ag113 . 59.43(6)    yes
Ag111 . Ag102 . Ag113 . 145.93(8)    yes
Ag112 . Ag102 . Ag113 . 61.63(7)    yes
Ag92 . Ag102 . Ag126 . 59.76(6)    yes
Ag87 . Ag102 . Ag126 . 117.74(8)    yes
Ag103 . Ag102 . Ag126 . 147.01(8)    yes
Ag111 . Ag102 . Ag126 . 58.47(6)    yes
Ag112 . Ag102 . Ag126 . 61.81(7)    yes
Ag113 . Ag102 . Ag126 . 110.52(8)    yes
Ag93 . Ag103 . Ag11 . 145.02(8)    yes
Ag93 . Ag103 . Ag83 . 59.27(6)    yes
Ag11 . Ag103 . Ag83 . 145.45(9)    yes
Ag93 . Ag103 . Ag82 . 59.12(6)    yes
Ag11 . Ag103 . Ag82 . 107.50(7)    yes
Ag83 . Ag103 . Ag82 . 58.51(6)    yes
Ag93 . Ag103 . Ag10 . 144.66(8)    yes
Ag11 . Ag103 . Ag10 . 64.79(6)    yes
Ag83 . Ag103 . Ag10 . 108.14(7)    yes
Ag82 . Ag103 . Ag10 . 146.66(9)    yes
Ag93 . Ag103 . Ag102 . 88.91(7)    yes
Ag11 . Ag103 . Ag102 . 58.88(6)    yes
Ag83 . Ag103 . Ag102 . 117.72(8)    yes
Ag82 . Ag103 . Ag102 . 59.21(6)    yes
Ag10 . Ag103 . Ag102 . 123.66(7)    yes
Ag93 . Ag103 . Ag87 . 118.06(8)    yes
Ag11 . Ag103 . Ag87 . 59.27(6)    yes
Ag83 . Ag103 . Ag87 . 88.65(7)    yes
Ag82 . Ag103 . Ag87 . 58.94(6)    yes
Ag10 . Ag103 . Ag87 . 92.65(7)    yes
Ag93 . Ag103 . Ag88 . 117.95(7)    yes
Ag11 . Ag103 . Ag88 . 92.02(7)    yes
Ag83 . Ag103 . Ag88 . 58.68(6)    yes
Ag82 . Ag103 . Ag88 . 88.90(7)    yes
Ag10 . Ag103 . Ag88 . 60.26(6)    yes
Ag93 . Ag103 . Ag104 . 88.47(6)    yes
Ag11 . Ag103 . Ag104 . 124.18(8)    yes
Ag83 . Ag103 . Ag104 . 59.02(6)    yes
Ag82 . Ag103 . Ag104 . 117.52(7)    yes
Ag10 . Ag103 . Ag104 . 59.42(6)    yes
Ag93 . Ag103 . Ag113 . 57.70(6)    yes
Ag11 . Ag103 . Ag113 . 91.67(7)    yes
Ag83 . Ag103 . Ag113 . 116.94(7)    yes
Ag82 . Ag103 . Ag113 . 87.43(7)    yes
Ag10 . Ag103 . Ag113 . 123.92(8)    yes
Ag93 . Ag103 . Ag114 . 57.48(6)    yes
Ag11 . Ag103 . Ag114 . 124.96(8)    yes
Ag83 . Ag103 . Ag114 . 87.67(7)    yes
Ag82 . Ag103 . Ag114 . 116.57(7)    yes
Ag10 . Ag103 . Ag114 . 91.20(8)    yes
Ag102 . Ag103 . Ag87 . 59.27(6)    yes
Ag102 . Ag103 . Ag88 . 120.31(8)    yes
Ag87 . Ag103 . Ag88 . 61.06(6)    yes
Ag102 . Ag103 . Ag104 . 176.62(8)    yes
Ag87 . Ag103 . Ag104 . 120.35(8)    yes
Ag88 . Ag103 . Ag104 . 59.33(6)    yes
Ag102 . Ag103 . Ag113 . 59.74(6)    yes
Ag87 . Ag103 . Ag113 . 118.92(8)    yes
Ag88 . Ag103 . Ag113 . 175.43(8)    yes
Ag104 . Ag103 . Ag113 . 120.32(8)    yes
Ag102 . Ag103 . Ag114 . 120.30(8)    yes
Ag87 . Ag103 . Ag114 . 175.34(8)    yes
Ag88 . Ag103 . Ag114 . 119.00(8)    yes
Ag104 . Ag103 . Ag114 . 59.76(6)    yes
Ag113 . Ag103 . Ag114 . 60.59(7)    yes
Ag32 . Ag104 . Ag31 . 71.65(7)    yes
Ag32 . Ag104 . Ag103 . 86.83(7)    yes
Ag31 . Ag104 . Ag103 . 154.83(8)    yes
Ag32 . Ag104 . Ag10 . 60.89(7)    yes
Ag31 . Ag104 . Ag10 . 96.31(7)    yes
Ag103 . Ag104 . Ag10 . 60.93(6)    yes
Ag32 . Ag104 . Ag83 . 143.36(8)    yes
Ag31 . Ag104 . Ag83 . 142.93(8)    yes
Ag103 . Ag104 . Ag83 . 61.50(6)    yes
Ag10 . Ag104 . Ag83 . 111.39(8)    yes
Ag32 . Ag104 . Ag9 . 97.19(8)    yes
Ag31 . Ag104 . Ag9 . 60.62(7)    yes
Ag103 . Ag104 . Ag9 . 111.22(8)    yes
Ag10 . Ag104 . Ag9 . 62.36(6)    yes
Ag83 . Ag104 . Ag9 . 110.65(8)    yes
Ag32 . Ag104 . Ag94 . 106.39(8)    yes
Ag31 . Ag104 . Ag94 . 106.39(7)    yes
Ag103 . Ag104 . Ag94 . 91.85(7)    yes
Ag10 . Ag104 . Ag94 . 149.06(8)    yes
Ag83 . Ag104 . Ag94 . 60.35(6)    yes
Ag32 . Ag104 . Ag88 . 121.54(8)    yes
Ag31 . Ag104 . Ag88 . 120.66(8)    yes
Ag103 . Ag104 . Ag88 . 59.94(6)    yes
Ag10 . Ag104 . Ag88 . 60.99(6)    yes
Ag83 . Ag104 . Ag88 . 59.71(6)    yes
Ag32 . Ag104 . Ag105 . 155.21(8)    yes
Ag31 . Ag104 . Ag105 . 86.95(7)    yes
Ag103 . Ag104 . Ag105 . 110.31(8)    yes
Ag10 . Ag104 . Ag105 . 111.02(8)    yes
Ag83 . Ag104 . Ag105 . 60.80(6)    yes
Ag32 . Ag104 . Ag114 . 57.49(7)    yes
Ag31 . Ag104 . Ag114 . 115.15(9)    yes
Ag103 . Ag104 . Ag114 . 59.41(6)    yes
Ag10 . Ag104 . Ag114 . 91.90(7)    yes
Ag83 . Ag104 . Ag114 . 88.88(7)    yes
Ag32 . Ag104 . Ag115 . 58.27(7)    yes
Ag31 . Ag104 . Ag115 . 58.61(7)    yes
Ag103 . Ag104 . Ag115 . 120.63(8)    yes
Ag10 . Ag104 . Ag115 . 118.74(8)    yes
Ag83 . Ag104 . Ag115 . 120.92(8)    yes
Ag32 . Ag104 . Ag116 . 115.88(8)    yes
Ag31 . Ag104 . Ag116 . 57.90(6)    yes
Ag103 . Ag104 . Ag116 . 146.82(8)    yes
Ag10 . Ag104 . Ag116 . 150.60(8)    yes
Ag83 . Ag104 . Ag116 . 87.96(7)    yes
Ag32 . Ag104 . S11 . 44.56(14)    yes
Ag31 . Ag104 . S11 . 45.72(11)    yes
Ag103 . Ag104 . S11 . 109.45(12)    yes
Ag10 . Ag104 . S11 . 51.92(11)    yes
Ag83 . Ag104 . S11 . 159.73(14)    yes
Ag9 . Ag104 . Ag94 . 147.91(8)    yes
Ag9 . Ag104 . Ag88 . 60.36(6)    yes
Ag94 . Ag104 . Ag88 . 120.06(8)    yes
Ag9 . Ag104 . Ag105 . 60.45(6)    yes
Ag94 . Ag104 . Ag105 . 91.28(7)    yes
Ag88 . Ag104 . Ag105 . 59.05(6)    yes
Ag9 . Ag104 . Ag114 . 151.66(8)    yes
Ag94 . Ag104 . Ag114 . 59.64(6)    yes
Ag88 . Ag104 . Ag114 . 119.27(8)    yes
Ag105 . Ag104 . Ag114 . 146.68(8)    yes
Ag9 . Ag104 . Ag115 . 118.89(8)    yes
Ag94 . Ag104 . Ag115 . 60.57(6)    yes
Ag88 . Ag104 . Ag115 . 179.25(9)    yes
Ag105 . Ag104 . Ag115 . 120.76(8)    yes
Ag114 . Ag104 . Ag115 . 61.33(7)    yes
Ag9 . Ag104 . Ag116 . 90.63(7)    yes
Ag94 . Ag104 . Ag116 . 59.72(6)    yes
Ag88 . Ag104 . Ag116 . 117.34(8)    yes
Ag105 . Ag104 . Ag116 . 58.34(6)    yes
Ag114 . Ag104 . Ag116 . 111.07(8)    yes
Ag9 . Ag104 . S11 . 53.56(15)    yes
Ag94 . Ag104 . S11 . 139.91(14)    yes
Ag88 . Ag104 . S11 . 100.03(13)    yes
Ag105 . Ag104 . S11 . 111.12(15)    yes
Ag114 . Ag104 . S11 . 102.02(15)    yes
Ag115 . Ag104 . Ag116 . 62.51(7)    yes
Ag115 . Ag104 . S11 . 79.34(13)    yes
Ag116 . Ag104 . S11 . 103.60(12)    yes
Ag95 . Ag105 . Ag83 . 59.14(5)    yes
Ag95 . Ag105 . Ag104 . 88.40(7)    yes
Ag83 . Ag105 . Ag104 . 58.46(6)    yes
Ag95 . Ag105 . Ag84 . 59.32(6)    yes
Ag83 . Ag105 . Ag84 . 59.37(6)    yes
Ag104 . Ag105 . Ag84 . 117.83(7)    yes
Ag95 . Ag105 . Ag9 . 143.57(9)    yes
Ag83 . Ag105 . Ag9 . 106.96(7)    yes
Ag104 . Ag105 . Ag9 . 58.31(6)    yes
Ag84 . Ag105 . Ag9 . 146.84(8)    yes
Ag95 . Ag105 . Ag8 . 143.01(8)    yes
Ag83 . Ag105 . Ag8 . 148.04(8)    yes
Ag104 . Ag105 . Ag8 . 125.50(7)    yes
Ag84 . Ag105 . Ag8 . 107.34(8)    yes
Ag9 . Ag105 . Ag8 . 67.20(6)    yes
Ag95 . Ag105 . Ag88 . 117.96(7)    yes
Ag83 . Ag105 . Ag88 . 58.82(6)    yes
Ag104 . Ag105 . Ag88 . 58.82(6)    yes
Ag84 . Ag105 . Ag88 . 89.53(7)    yes
Ag9 . Ag105 . Ag88 . 59.53(6)    yes
Ag95 . Ag105 . Ag89 . 117.88(7)    yes
Ag83 . Ag105 . Ag89 . 89.94(7)    yes
Ag104 . Ag105 . Ag89 . 121.43(7)    yes
Ag84 . Ag105 . Ag89 . 58.57(6)    yes
Ag9 . Ag105 . Ag89 . 93.88(7)    yes
Ag95 . Ag105 . Ag106 . 87.65(6)    yes
Ag83 . Ag105 . Ag106 . 118.03(7)    yes
Ag104 . Ag105 . Ag106 . 175.79(8)    yes
Ag84 . Ag105 . Ag106 . 58.69(6)    yes
Ag9 . Ag105 . Ag106 . 125.89(8)    yes
Ag95 . Ag105 . Ag116 . 58.03(6)    yes
Ag83 . Ag105 . Ag116 . 86.99(7)    yes
Ag104 . Ag105 . Ag116 . 59.02(6)    yes
Ag84 . Ag105 . Ag116 . 117.32(7)    yes
Ag9 . Ag105 . Ag116 . 89.73(7)    yes
Ag95 . Ag105 . Ag117 . 58.09(6)    yes
Ag83 . Ag105 . Ag117 . 117.22(7)    yes
Ag104 . Ag105 . Ag117 . 120.22(8)    yes
Ag84 . Ag105 . Ag117 . 87.70(6)    yes
Ag9 . Ag105 . Ag117 . 123.77(8)    yes
Ag8 . Ag105 . Ag88 . 94.58(7)    yes
Ag8 . Ag105 . Ag89 . 60.26(6)    yes
Ag88 . Ag105 . Ag89 . 62.65(6)    yes
Ag8 . Ag105 . Ag106 . 58.69(6)    yes
Ag88 . Ag105 . Ag106 . 122.13(8)    yes
Ag89 . Ag105 . Ag106 . 59.53(6)    yes
Ag8 . Ag105 . Ag116 . 123.31(8)    yes
Ag88 . Ag105 . Ag116 . 117.79(8)    yes
Ag89 . Ag105 . Ag116 . 175.82(8)    yes
Ag106 . Ag105 . Ag116 . 119.68(7)    yes
Ag8 . Ag105 . Ag117 . 89.00(7)    yes
Ag88 . Ag105 . Ag117 . 176.00(8)    yes
Ag89 . Ag105 . Ag117 . 118.01(8)    yes
Ag106 . Ag105 . Ag117 . 58.51(6)    yes
Ag116 . Ag105 . Ag117 . 61.23(6)    yes
Ag29 . Ag106 . Ag105 . 89.23(7)    yes
Ag29 . Ag106 . Ag28 . 69.53(7)    yes
Ag105 . Ag106 . Ag28 . 155.25(8)    yes
Ag29 . Ag106 . Ag84 . 144.71(9)    yes
Ag105 . Ag106 . Ag84 . 60.38(6)    yes
Ag28 . Ag106 . Ag84 . 143.67(8)    yes
Ag29 . Ag106 . Ag89 . 122.14(7)    yes
Ag105 . Ag106 . Ag89 . 58.31(6)    yes
Ag28 . Ag106 . Ag89 . 122.26(8)    yes
Ag84 . Ag106 . Ag89 . 58.75(5)    yes
Ag29 . Ag106 . Ag7 . 96.53(7)    yes
Ag105 . Ag106 . Ag7 . 110.04(7)    yes
Ag28 . Ag106 . Ag7 . 62.09(7)    yes
Ag84 . Ag106 . Ag7 . 109.94(7)    yes
Ag89 . Ag106 . Ag7 . 60.46(6)    yes
Ag29 . Ag106 . Ag8 . 62.10(6)    yes
Ag105 . Ag106 . Ag8 . 59.74(6)    yes
Ag28 . Ag106 . Ag8 . 97.87(7)    yes
Ag84 . Ag106 . Ag8 . 109.58(7)    yes
Ag89 . Ag106 . Ag8 . 60.20(6)    yes
Ag29 . Ag106 . Ag96 . 106.22(7)    yes
Ag105 . Ag106 . Ag96 . 91.15(7)    yes
Ag28 . Ag106 . Ag96 . 106.55(7)    yes
Ag84 . Ag106 . Ag96 . 60.74(6)    yes
Ag89 . Ag106 . Ag96 . 119.48(7)    yes
Ag29 . Ag106 . Ag107 . 153.86(9)    yes
Ag105 . Ag106 . Ag107 . 108.71(7)    yes
Ag28 . Ag106 . Ag107 . 88.05(7)    yes
Ag84 . Ag106 . Ag107 . 60.75(6)    yes
Ag89 . Ag106 . Ag107 . 58.67(6)    yes
Ag29 . Ag106 . Ag117 . 58.34(6)    yes
Ag105 . Ag106 . Ag117 . 58.66(6)    yes
Ag28 . Ag106 . Ag117 . 115.33(8)    yes
Ag84 . Ag106 . Ag117 . 88.79(7)    yes
Ag89 . Ag106 . Ag117 . 116.94(8)    yes
Ag29 . Ag106 . Ag118 . 58.40(6)    yes
Ag105 . Ag106 . Ag118 . 120.76(8)    yes
Ag28 . Ag106 . Ag118 . 59.04(7)    yes
Ag84 . Ag106 . Ag118 . 120.02(7)    yes
Ag89 . Ag106 . Ag118 . 178.64(9)    yes
Ag29 . Ag106 . Ag119 . 115.22(7)    yes
Ag105 . Ag106 . Ag119 . 145.64(8)    yes
Ag28 . Ag106 . Ag119 . 58.74(6)    yes
Ag84 . Ag106 . Ag119 . 87.66(7)    yes
Ag89 . Ag106 . Ag119 . 117.49(8)    yes
Ag29 . Ag106 . S13 . 45.33(14)    yes
Ag105 . Ag106 . S13 . 108.94(13)    yes
Ag28 . Ag106 . S13 . 46.92(12)    yes
Ag84 . Ag106 . S13 . 156.72(12)    yes
Ag89 . Ag106 . S13 . 97.97(12)    yes
Ag7 . Ag106 . Ag8 . 62.71(6)    yes
Ag7 . Ag106 . Ag96 . 149.15(9)    yes
Ag8 . Ag106 . Ag96 . 147.14(9)    yes
Ag7 . Ag106 . Ag107 . 59.96(6)    yes
Ag8 . Ag106 . Ag107 . 110.14(7)    yes
Ag96 . Ag106 . Ag107 . 92.63(7)    yes
Ag7 . Ag106 . Ag117 . 150.28(8)    yes
Ag8 . Ag106 . Ag117 . 89.72(7)    yes
Ag96 . Ag106 . Ag117 . 60.19(6)    yes
Ag107 . Ag106 . Ag117 . 147.46(8)    yes
Ag7 . Ag106 . Ag118 . 120.88(8)    yes
Ag8 . Ag106 . Ag118 . 120.43(8)    yes
Ag96 . Ag106 . Ag118 . 59.28(6)    yes
Ag107 . Ag106 . Ag118 . 121.50(8)    yes
Ag117 . Ag106 . Ag118 . 62.10(6)    yes
Ag7 . Ag106 . Ag119 . 91.64(8)    yes
Ag8 . Ag106 . Ag119 . 152.46(9)    yes
Ag96 . Ag106 . Ag119 . 60.03(6)    yes
Ag107 . Ag106 . Ag119 . 58.96(6)    yes
Ag117 . Ag106 . Ag119 . 112.62(7)    yes
Ag7 . Ag106 . S13 . 51.70(13)    yes
Ag8 . Ag106 . S13 . 51.60(11)    yes
Ag96 . Ag106 . S13 . 142.52(12)    yes
Ag107 . Ag106 . S13 . 109.31(15)    yes
Ag117 . Ag106 . S13 . 103.23(14)    yes
Ag118 . Ag106 . Ag119 . 62.60(6)    yes
Ag118 . Ag106 . S13 . 83.26(11)    yes
Ag119 . Ag106 . S13 . 105.41(13)    yes
Ag27 . Ag107 . Ag97 . 96.03(7)    yes
Ag27 . Ag107 . Ag85 . 138.22(8)    yes
Ag97 . Ag107 . Ag85 . 58.29(5)    yes
Ag27 . Ag107 . Ag84 . 138.92(8)    yes
Ag97 . Ag107 . Ag84 . 58.64(6)    yes
Ag85 . Ag107 . Ag84 . 58.45(6)    yes
Ag27 . Ag107 . Ag6 . 73.25(7)    yes
Ag97 . Ag107 . Ag6 . 144.29(8)    yes
Ag85 . Ag107 . Ag6 . 107.44(7)    yes
Ag84 . Ag107 . Ag6 . 146.21(8)    yes
Ag27 . Ag107 . Ag106 . 91.35(7)    yes
Ag97 . Ag107 . Ag106 . 87.85(6)    yes
Ag85 . Ag107 . Ag106 . 117.24(8)    yes
Ag84 . Ag107 . Ag106 . 58.82(6)    yes
Ag6 . Ag107 . Ag106 . 125.51(8)    yes
Ag27 . Ag107 . Ag7 . 72.88(7)    yes
Ag97 . Ag107 . Ag7 . 143.90(8)    yes
Ag85 . Ag107 . Ag7 . 147.29(8)    yes
Ag84 . Ag107 . Ag7 . 107.56(8)    yes
Ag6 . Ag107 . Ag7 . 66.54(6)    yes
Ag27 . Ag107 . Ag90 . 132.50(8)    yes
Ag97 . Ag107 . Ag90 . 116.92(7)    yes
Ag85 . Ag107 . Ag90 . 58.63(5)    yes
Ag84 . Ag107 . Ag90 . 88.54(7)    yes
Ag6 . Ag107 . Ag90 . 59.91(6)    yes
Ag27 . Ag107 . Ag89 . 132.80(8)    yes
Ag97 . Ag107 . Ag89 . 117.06(8)    yes
Ag85 . Ag107 . Ag89 . 88.92(7)    yes
Ag84 . Ag107 . Ag89 . 58.41(6)    yes
Ag6 . Ag107 . Ag89 . 93.31(7)    yes
Ag27 . Ag107 . Ag108 . 91.72(7)    yes
Ag97 . Ag107 . Ag108 . 88.05(6)    yes
Ag85 . Ag107 . Ag108 . 58.17(6)    yes
Ag84 . Ag107 . Ag108 . 116.62(7)    yes
Ag6 . Ag107 . Ag108 . 59.12(6)    yes
Ag27 . Ag107 . Ag119 . 52.71(6)    yes
Ag97 . Ag107 . Ag119 . 57.15(5)    yes
Ag85 . Ag107 . Ag119 . 115.41(7)    yes
Ag84 . Ag107 . Ag119 . 86.47(7)    yes
Ag6 . Ag107 . Ag119 . 125.73(8)    yes
Ag27 . Ag107 . Ag120 . 52.48(6)    yes
Ag97 . Ag107 . Ag120 . 57.16(6)    yes
Ag85 . Ag107 . Ag120 . 86.03(7)    yes
Ag84 . Ag107 . Ag120 . 115.76(7)    yes
Ag6 . Ag107 . Ag120 . 91.51(8)    yes
Ag106 . Ag107 . Ag7 . 58.98(6)    yes
Ag106 . Ag107 . Ag90 . 121.21(8)    yes
Ag7 . Ag107 . Ag90 . 94.09(7)    yes
Ag106 . Ag107 . Ag89 . 59.66(6)    yes
Ag7 . Ag107 . Ag89 . 60.45(6)    yes
Ag90 . Ag107 . Ag89 . 61.60(6)    yes
Ag106 . Ag107 . Ag108 . 175.12(8)    yes
Ag7 . Ag107 . Ag108 . 125.65(8)    yes
Ag90 . Ag107 . Ag108 . 58.71(6)    yes
Ag89 . Ag107 . Ag108 . 120.25(7)    yes
Ag106 . Ag107 . Ag119 . 58.80(6)    yes
Ag7 . Ag107 . Ag119 . 90.95(7)    yes
Ag90 . Ag107 . Ag119 . 173.79(8)    yes
Ag89 . Ag107 . Ag119 . 118.32(8)    yes
Ag108 . Ag107 . Ag119 . 120.67(8)    yes
Ag106 . Ag107 . Ag120 . 119.98(7)    yes
Ag7 . Ag107 . Ag120 . 125.18(8)    yes
Ag90 . Ag107 . Ag120 . 118.09(8)    yes
Ag89 . Ag107 . Ag120 . 173.87(9)    yes
Ag108 . Ag107 . Ag120 . 59.51(6)    yes
Ag119 . Ag107 . Ag120 . 61.23(6)    yes
Ag25 . Ag108 . Ag26 . 70.48(7)    yes
Ag25 . Ag108 . Ag107 . 153.94(8)    yes
Ag26 . Ag108 . Ag107 . 86.92(7)    yes
Ag25 . Ag108 . Ag6 . 95.80(8)    yes
Ag26 . Ag108 . Ag6 . 60.96(7)    yes
Ag107 . Ag108 . Ag6 . 60.89(6)    yes
Ag25 . Ag108 . Ag85 . 143.73(8)    yes
Ag26 . Ag108 . Ag85 . 143.42(8)    yes
Ag107 . Ag108 . Ag85 . 61.80(6)    yes
Ag6 . Ag108 . Ag85 . 111.86(8)    yes
Ag25 . Ag108 . Ag5 . 60.62(7)    yes
Ag26 . Ag108 . Ag5 . 96.96(8)    yes
Ag107 . Ag108 . Ag5 . 111.60(7)    yes
Ag6 . Ag108 . Ag5 . 62.56(6)    yes
Ag85 . Ag108 . Ag5 . 111.37(8)    yes
Ag25 . Ag108 . Ag98 . 106.31(8)    yes
Ag26 . Ag108 . Ag98 . 106.62(7)    yes
Ag107 . Ag108 . Ag98 . 92.19(7)    yes
Ag6 . Ag108 . Ag98 . 149.43(8)    yes
Ag85 . Ag108 . Ag98 . 59.82(6)    yes
Ag25 . Ag108 . Ag90 . 121.47(8)    yes
Ag26 . Ag108 . Ag90 . 121.43(8)    yes
Ag107 . Ag108 . Ag90 . 59.60(6)    yes
Ag6 . Ag108 . Ag90 . 60.83(6)    yes
Ag85 . Ag108 . Ag90 . 60.17(6)    yes
Ag25 . Ag108 . Ag109 . 87.83(7)    yes
Ag26 . Ag108 . Ag109 . 155.02(9)    yes
Ag107 . Ag108 . Ag109 . 110.51(8)    yes
Ag6 . Ag108 . Ag109 . 111.09(7)    yes
Ag85 . Ag108 . Ag109 . 61.05(6)    yes
Ag25 . Ag108 . Ag120 . 115.55(8)    yes
Ag26 . Ag108 . Ag120 . 58.59(6)    yes
Ag107 . Ag108 . Ag120 . 58.37(6)    yes
Ag6 . Ag108 . Ag120 . 91.91(7)    yes
Ag85 . Ag108 . Ag120 . 87.45(7)    yes
Ag25 . Ag108 . Ag121 . 59.01(7)    yes
Ag26 . Ag108 . Ag121 . 58.99(7)    yes
Ag107 . Ag108 . Ag121 . 120.18(8)    yes
Ag6 . Ag108 . Ag121 . 119.64(8)    yes
Ag85 . Ag108 . Ag121 . 119.22(8)    yes
Ag25 . Ag108 . Ag122 . 57.54(6)    yes
Ag26 . Ag108 . Ag122 . 115.06(8)    yes
Ag107 . Ag108 . Ag122 . 147.97(8)    yes
Ag6 . Ag108 . Ag122 . 149.59(8)    yes
Ag85 . Ag108 . Ag122 . 88.64(7)    yes
Ag5 . Ag108 . Ag98 . 147.40(8)    yes
Ag5 . Ag108 . Ag90 . 61.05(6)    yes
Ag98 . Ag108 . Ag90 . 119.99(8)    yes
Ag5 . Ag108 . Ag109 . 60.52(6)    yes
Ag98 . Ag108 . Ag109 . 90.95(7)    yes
Ag90 . Ag108 . Ag109 . 59.51(6)    yes
Ag5 . Ag108 . Ag120 . 152.18(8)    yes
Ag98 . Ag108 . Ag120 . 59.72(6)    yes
Ag90 . Ag108 . Ag120 . 117.85(8)    yes
Ag109 . Ag108 . Ag120 . 145.82(8)    yes
Ag5 . Ag108 . Ag121 . 119.46(9)    yes
Ag98 . Ag108 . Ag121 . 59.40(7)    yes
Ag90 . Ag108 . Ag121 . 179.39(9)    yes
Ag109 . Ag108 . Ag121 . 120.34(8)    yes
Ag120 . Ag108 . Ag121 . 61.89(7)    yes
Ag5 . Ag108 . Ag122 . 89.59(7)    yes
Ag98 . Ag108 . Ag122 . 60.28(6)    yes
Ag90 . Ag108 . Ag122 . 117.90(8)    yes
Ag109 . Ag108 . Ag122 . 58.41(6)    yes
Ag120 . Ag108 . Ag122 . 111.94(7)    yes
Ag121 . Ag108 . Ag122 . 61.93(7)    yes
Ag99 . Ag109 . Ag86 . 59.30(6)    yes
Ag99 . Ag109 . Ag85 . 59.78(5)    yes
Ag86 . Ag109 . Ag85 . 59.39(6)    yes
Ag99 . Ag109 . Ag108 . 88.64(6)    yes
Ag86 . Ag109 . Ag108 . 118.06(7)    yes
Ag85 . Ag109 . Ag108 . 58.68(6)    yes
Ag99 . Ag109 . Ag5 . 143.65(8)    yes
Ag86 . Ag109 . Ag5 . 148.21(8)    yes
Ag85 . Ag109 . Ag5 . 108.05(7)    yes
Ag108 . Ag109 . Ag5 . 58.88(6)    yes
Ag99 . Ag109 . Ag14 . 140.73(8)    yes
Ag86 . Ag109 . Ag14 . 108.00(7)    yes
Ag85 . Ag109 . Ag14 . 150.26(8)    yes
Ag108 . Ag109 . Ag14 . 126.28(8)    yes
Ag5 . Ag109 . Ag14 . 67.44(6)    yes
Ag99 . Ag109 . Ag90 . 118.92(7)    yes
Ag86 . Ag109 . Ag90 . 90.29(7)    yes
Ag85 . Ag109 . Ag90 . 59.15(6)    yes
Ag108 . Ag109 . Ag90 . 58.90(6)    yes
Ag5 . Ag109 . Ag90 . 60.27(6)    yes
Ag99 . Ag109 . Ag91 . 118.65(8)    yes
Ag86 . Ag109 . Ag91 . 59.38(6)    yes
Ag85 . Ag109 . Ag91 . 90.51(7)    yes
Ag108 . Ag109 . Ag91 . 121.91(8)    yes
Ag5 . Ag109 . Ag91 . 94.05(7)    yes
Ag99 . Ag109 . Ag110 . 87.73(6)    yes
Ag86 . Ag109 . Ag110 . 58.28(6)    yes
Ag85 . Ag109 . Ag110 . 117.66(8)    yes
Ag108 . Ag109 . Ag110 . 175.91(8)    yes
Ag5 . Ag109 . Ag110 . 125.14(7)    yes
Ag99 . Ag109 . Ag122 . 57.92(6)    yes
Ag86 . Ag109 . Ag122 . 117.21(7)    yes
Ag85 . Ag109 . Ag122 . 88.05(7)    yes
Ag108 . Ag109 . Ag122 . 59.78(6)    yes
Ag5 . Ag109 . Ag122 . 89.42(7)    yes
Ag99 . Ag109 . Ag123 . 58.85(6)    yes
Ag86 . Ag109 . Ag123 . 87.75(7)    yes
Ag85 . Ag109 . Ag123 . 118.59(7)    yes
Ag108 . Ag109 . Ag123 . 121.01(8)    yes
Ag5 . Ag109 . Ag123 . 121.94(8)    yes
Ag14 . Ag109 . Ag90 . 96.63(7)    yes
Ag14 . Ag109 . Ag91 . 61.43(6)    yes
Ag90 . Ag109 . Ag91 . 63.04(6)    yes
Ag14 . Ag109 . Ag110 . 57.77(6)    yes
Ag90 . Ag109 . Ag110 . 121.56(8)    yes
Ag91 . Ag109 . Ag110 . 58.58(6)    yes
Ag14 . Ag109 . Ag122 . 120.51(8)    yes
Ag90 . Ag109 . Ag122 . 118.66(8)    yes
Ag91 . Ag109 . Ag122 . 176.52(9)    yes
Ag110 . Ag109 . Ag122 . 119.48(8)    yes
Ag14 . Ag109 . Ag123 . 85.26(7)    yes
Ag90 . Ag109 . Ag123 . 177.62(8)    yes
Ag91 . Ag109 . Ag123 . 116.91(8)    yes
Ag110 . Ag109 . Ag123 . 58.34(6)    yes
Ag122 . Ag109 . Ag123 . 61.24(6)    yes
Ag38 . Ag110 . Ag37 . 73.32(7)    yes
Ag38 . Ag110 . Ag109 . 87.10(7)    yes
Ag37 . Ag110 . Ag109 . 156.52(8)    yes
Ag38 . Ag110 . Ag86 . 142.11(8)    yes
Ag37 . Ag110 . Ag86 . 142.31(9)    yes
Ag109 . Ag110 . Ag86 . 60.36(6)    yes
Ag38 . Ag110 . Ag13 . 97.08(7)    yes
Ag37 . Ag110 . Ag13 . 59.54(6)    yes
Ag109 . Ag110 . Ag13 . 111.85(7)    yes
Ag86 . Ag110 . Ag13 . 112.11(8)    yes
Ag38 . Ag110 . Ag91 . 120.69(8)    yes
Ag37 . Ag110 . Ag91 . 121.15(8)    yes
Ag109 . Ag110 . Ag91 . 58.36(6)    yes
Ag86 . Ag110 . Ag91 . 60.05(6)    yes
Ag13 . Ag110 . Ag91 . 61.99(6)    yes
Ag38 . Ag110 . Ag14 . 58.78(7)    yes
Ag37 . Ag110 . Ag14 . 97.98(7)    yes
Ag109 . Ag110 . Ag14 . 60.02(6)    yes
Ag86 . Ag110 . Ag14 . 111.68(7)    yes
Ag13 . Ag110 . Ag14 . 65.24(7)    yes
Ag38 . Ag110 . Ag100 . 104.59(8)    yes
Ag37 . Ag110 . Ag100 . 105.42(7)    yes
Ag109 . Ag110 . Ag100 . 91.76(7)    yes
Ag86 . Ag110 . Ag100 . 61.29(6)    yes
Ag13 . Ag110 . Ag100 . 148.73(9)    yes
Ag38 . Ag110 . Ag111 . 156.13(8)    yes
Ag37 . Ag110 . Ag111 . 86.38(7)    yes
Ag109 . Ag110 . Ag111 . 109.10(7)    yes
Ag86 . Ag110 . Ag111 . 61.08(6)    yes
Ag13 . Ag110 . Ag111 . 61.05(6)    yes
Ag38 . Ag110 . Ag123 . 55.59(6)    yes
Ag37 . Ag110 . Ag123 . 116.45(8)    yes
Ag109 . Ag110 . Ag123 . 58.26(6)    yes
Ag86 . Ag110 . Ag123 . 88.94(7)    yes
Ag13 . Ag110 . Ag123 . 149.17(9)    yes
Ag38 . Ag110 . Ag124 . 56.65(7)    yes
Ag37 . Ag110 . Ag124 . 58.04(6)    yes
Ag109 . Ag110 . Ag124 . 121.14(8)    yes
Ag86 . Ag110 . Ag124 . 122.39(8)    yes
Ag13 . Ag110 . Ag124 . 116.81(8)    yes
Ag38 . Ag110 . Ag125 . 115.20(8)    yes
Ag37 . Ag110 . Ag125 . 55.84(6)    yes
Ag109 . Ag110 . Ag125 . 147.33(8)    yes
Ag86 . Ag110 . Ag125 . 89.39(7)    yes
Ag13 . Ag110 . Ag125 . 89.82(7)    yes
Ag38 . Ag110 . S17 . 44.16(14)    yes
Ag37 . Ag110 . S17 . 45.10(12)    yes
Ag109 . Ag110 . S17 . 111.51(13)    yes
Ag86 . Ag110 . S17 . 162.38(13)    yes
Ag13 . Ag110 . S17 . 54.32(14)    yes
Ag91 . Ag110 . Ag14 . 62.18(6)    yes
Ag91 . Ag110 . Ag100 . 121.34(7)    yes
Ag14 . Ag110 . Ag100 . 145.86(9)    yes
Ag91 . Ag110 . Ag111 . 59.76(6)    yes
Ag14 . Ag110 . Ag111 . 113.60(8)    yes
Ag100 . Ag110 . Ag111 . 92.64(7)    yes
Ag91 . Ag110 . Ag123 . 116.61(8)    yes
Ag14 . Ag110 . Ag123 . 86.50(8)    yes
Ag100 . Ag110 . Ag123 . 60.98(6)    yes
Ag111 . Ag110 . Ag123 . 148.02(8)    yes
Ag91 . Ag110 . Ag124 . 177.23(9)    yes
Ag14 . Ag110 . Ag124 . 115.09(9)    yes
Ag100 . Ag110 . Ag124 . 61.10(6)    yes
Ag111 . Ag110 . Ag124 . 122.22(8)    yes
Ag123 . Ag110 . Ag124 . 62.95(7)    yes
Ag91 . Ag110 . Ag125 . 119.09(8)    yes
Ag14 . Ag110 . Ag125 . 151.69(8)    yes
Ag100 . Ag110 . Ag125 . 60.70(6)    yes
Ag111 . Ag110 . Ag125 . 59.35(6)    yes
Ag123 . Ag110 . Ag125 . 113.57(8)    yes
Ag91 . Ag110 . S17 . 102.33(13)    yes
Ag14 . Ag110 . S17 . 54.21(11)    yes
Ag100 . Ag110 . S17 . 136.30(13)    yes
Ag111 . Ag110 . S17 . 112.17(15)    yes
Ag123 . Ag110 . S17 . 99.73(15)    yes
Ag124 . Ag110 . Ag125 . 62.97(7)    yes
Ag124 . Ag110 . S17 . 75.21(13)    yes
Ag125 . Ag110 . S17 . 100.94(13)    yes
Ag101 . Ag111 . Ag86 . 59.14(5)    yes
Ag101 . Ag111 . Ag82 . 59.63(6)    yes
Ag86 . Ag111 . Ag82 . 59.43(6)    yes
Ag101 . Ag111 . Ag13 . 143.10(9)    yes
Ag86 . Ag111 . Ag13 . 108.80(8)    yes
Ag82 . Ag111 . Ag13 . 148.79(8)    yes
Ag101 . Ag111 . Ag102 . 89.60(7)    yes
Ag86 . Ag111 . Ag102 . 118.51(7)    yes
Ag82 . Ag111 . Ag102 . 59.08(6)    yes
Ag13 . Ag111 . Ag102 . 123.57(8)    yes
Ag101 . Ag111 . Ag110 . 88.15(7)    yes
Ag86 . Ag111 . Ag110 . 59.21(6)    yes
Ag82 . Ag111 . Ag110 . 118.62(7)    yes
Ag13 . Ag111 . Ag110 . 58.93(6)    yes
Ag102 . Ag111 . Ag110 . 177.45(8)    yes
Ag101 . Ag111 . Ag12 . 144.99(9)    yes
Ag86 . Ag111 . Ag12 . 147.84(8)    yes
Ag82 . Ag111 . Ag12 . 108.98(8)    yes
Ag13 . Ag111 . Ag12 . 64.26(7)    yes
Ag102 . Ag111 . Ag12 . 59.31(6)    yes
Ag101 . Ag111 . Ag91 . 118.37(7)    yes
Ag86 . Ag111 . Ag91 . 59.24(6)    yes
Ag82 . Ag111 . Ag91 . 90.22(6)    yes
Ag13 . Ag111 . Ag91 . 61.06(6)    yes
Ag102 . Ag111 . Ag91 . 121.03(8)    yes
Ag101 . Ag111 . Ag87 . 119.03(7)    yes
Ag86 . Ag111 . Ag87 . 89.72(6)    yes
Ag82 . Ag111 . Ag87 . 59.40(6)    yes
Ag13 . Ag111 . Ag87 . 93.93(7)    yes
Ag102 . Ag111 . Ag87 . 59.16(6)    yes
Ag101 . Ag111 . Ag125 . 58.22(6)    yes
Ag86 . Ag111 . Ag125 . 88.29(7)    yes
Ag82 . Ag111 . Ag125 . 117.85(7)    yes
Ag13 . Ag111 . Ag125 . 88.56(7)    yes
Ag102 . Ag111 . Ag125 . 120.30(8)    yes
Ag101 . Ag111 . Ag126 . 59.04(6)    yes
Ag86 . Ag111 . Ag126 . 118.15(7)    yes
Ag82 . Ag111 . Ag126 . 88.03(7)    yes
Ag13 . Ag111 . Ag126 . 121.07(7)    yes
Ag102 . Ag111 . Ag126 . 59.52(6)    yes
Ag110 . Ag111 . Ag12 . 123.19(8)    yes
Ag110 . Ag111 . Ag91 . 59.23(6)    yes
Ag12 . Ag111 . Ag91 . 93.13(7)    yes
Ag110 . Ag111 . Ag87 . 121.10(8)    yes
Ag12 . Ag111 . Ag87 . 60.87(6)    yes
Ag91 . Ag111 . Ag87 . 61.89(6)    yes
Ag110 . Ag111 . Ag125 . 59.30(6)    yes
Ag12 . Ag111 . Ag125 . 121.52(7)    yes
Ag91 . Ag111 . Ag125 . 118.52(9)    yes
Ag87 . Ag111 . Ag125 . 177.21(8)    yes
Ag110 . Ag111 . Ag126 . 120.08(8)    yes
Ag12 . Ag111 . Ag126 . 89.28(7)    yes
Ag91 . Ag111 . Ag126 . 177.38(8)    yes
Ag87 . Ag111 . Ag126 . 118.66(9)    yes
Ag125 . Ag111 . Ag126 . 60.80(7)    yes
Ag35 . Ag112 . Ag34 . 77.30(8)    yes
Ag35 . Ag112 . Ag92 . 110.74(9)    yes
Ag34 . Ag112 . Ag92 . 109.87(8)    yes
Ag35 . Ag112 . Ag49 . 173.04(10)    yes
Ag34 . Ag112 . Ag49 . 107.43(9)    yes
Ag92 . Ag112 . Ag49 . 63.08(7)    yes
Ag35 . Ag112 . Ag64 . 68.52(9)    yes
Ag34 . Ag112 . Ag64 . 116.25(11)    yes
Ag92 . Ag112 . Ag64 . 131.85(12)    yes
Ag49 . Ag112 . Ag64 . 112.70(11)    yes
Ag35 . Ag112 . Ag50 . 105.04(9)    yes
Ag34 . Ag112 . Ag50 . 172.16(9)    yes
Ag92 . Ag112 . Ag50 . 62.29(7)    yes
Ag49 . Ag112 . Ag50 . 69.59(8)    yes
Ag64 . Ag112 . Ag50 . 71.38(10)    yes
Ag35 . Ag112 . Ag63 . 117.91(10)    yes
Ag34 . Ag112 . Ag63 . 64.87(9)    yes
Ag92 . Ag112 . Ag63 . 127.27(11)    yes
Ag49 . Ag112 . Ag63 . 69.02(10)    yes
Ag64 . Ag112 . Ag63 . 85.97(11)    yes
Ag35 . Ag112 . Ag102 . 65.26(7)    yes
Ag34 . Ag112 . Ag102 . 63.20(7)    yes
Ag92 . Ag112 . Ag102 . 60.21(6)    yes
Ag49 . Ag112 . Ag102 . 111.90(8)    yes
Ag64 . Ag112 . Ag102 . 132.49(11)    yes
Ag35 . Ag112 . Ag113 . 120.33(9)    yes
Ag34 . Ag112 . Ag113 . 58.97(7)    yes
Ag92 . Ag112 . Ag113 . 58.47(6)    yes
Ag49 . Ag112 . Ag113 . 60.10(7)    yes
Ag64 . Ag112 . Ag113 . 165.42(12)    yes
Ag35 . Ag112 . Ag126 . 58.21(7)    yes
Ag34 . Ag112 . Ag126 . 117.61(9)    yes
Ag92 . Ag112 . Ag126 . 58.82(6)    yes
Ag49 . Ag112 . Ag126 . 114.83(9)    yes
Ag64 . Ag112 . Ag126 . 87.21(10)    yes
Ag50 . Ag112 . Ag63 . 119.12(11)    yes
Ag50 . Ag112 . Ag102 . 110.68(9)    yes
Ag63 . Ag112 . Ag102 . 125.26(11)    yes
Ag50 . Ag112 . Ag113 . 114.13(8)    yes
Ag63 . Ag112 . Ag113 . 79.59(10)    yes
Ag102 . Ag112 . Ag113 . 59.75(6)    yes
Ag50 . Ag112 . Ag126 . 59.32(7)    yes
Ag63 . Ag112 . Ag126 . 173.10(11)    yes
Ag102 . Ag112 . Ag126 . 59.54(7)    yes
Ag113 . Ag112 . Ag126 . 107.26(8)    yes
Ag63 . Ag113 . Ag112 . 49.55(7)    yes
Ag63 . Ag113 . Ag48 . 83.71(9)    yes
Ag112 . Ag113 . Ag48 . 121.30(9)    yes
Ag63 . Ag113 . Ag49 . 57.52(7)    yes
Ag112 . Ag113 . Ag49 . 59.28(7)    yes
Ag48 . Ag113 . Ag49 . 66.42(8)    yes
Ag63 . Ag113 . Ag34 . 54.59(7)    yes
Ag112 . Ag113 . Ag34 . 60.58(7)    yes
Ag48 . Ag113 . Ag34 . 123.47(10)    yes
Ag49 . Ag113 . Ag34 . 108.06(8)    yes
Ag63 . Ag113 . Ag102 . 99.97(8)    yes
Ag112 . Ag113 . Ag102 . 58.62(7)    yes
Ag48 . Ag113 . Ag102 . 172.76(10)    yes
Ag49 . Ag113 . Ag102 . 110.23(9)    yes
Ag34 . Ag113 . Ag102 . 63.39(7)    yes
Ag63 . Ag113 . Ag93 . 151.12(9)    yes
Ag112 . Ag113 . Ag93 . 122.11(9)    yes
Ag48 . Ag113 . Ag93 . 80.49(9)    yes
Ag49 . Ag113 . Ag93 . 93.89(8)    yes
Ag34 . Ag113 . Ag93 . 152.24(9)    yes
Ag63 . Ag113 . Ag103 . 143.95(8)    yes
Ag112 . Ag113 . Ag103 . 119.32(9)    yes
Ag48 . Ag113 . Ag103 . 119.24(9)    yes
Ag49 . Ag113 . Ag103 . 154.59(9)    yes
Ag34 . Ag113 . Ag103 . 89.52(8)    yes
Ag63 . Ag113 . Ag92 . 103.25(8)    yes
Ag112 . Ag113 . Ag92 . 60.22(7)    yes
Ag48 . Ag113 . Ag92 . 112.75(9)    yes
Ag49 . Ag113 . Ag92 . 63.41(7)    yes
Ag34 . Ag113 . Ag92 . 112.75(9)    yes
Ag63 . Ag113 . Ag33 . 76.58(9)    yes
Ag112 . Ag113 . Ag33 . 117.61(9)    yes
Ag48 . Ag113 . Ag33 . 71.68(11)    yes
Ag49 . Ag113 . Ag33 . 119.39(11)    yes
Ag34 . Ag113 . Ag33 . 63.44(8)    yes
Ag63 . Ag113 . Ag114 . 129.80(9)    yes
Ag112 . Ag113 . Ag114 . 177.94(9)    yes
Ag48 . Ag113 . Ag114 . 59.72(7)    yes
Ag49 . Ag113 . Ag114 . 122.37(9)    yes
Ag34 . Ag113 . Ag114 . 117.38(9)    yes
Ag102 . Ag113 . Ag93 . 93.55(8)    yes
Ag102 . Ag113 . Ag103 . 60.83(6)    yes
Ag93 . Ag113 . Ag103 . 64.65(6)    yes
Ag102 . Ag113 . Ag92 . 60.43(6)    yes
Ag93 . Ag113 . Ag92 . 61.91(6)    yes
Ag103 . Ag113 . Ag92 . 93.22(8)    yes
Ag102 . Ag113 . Ag33 . 115.16(10)    yes
Ag93 . Ag113 . Ag33 . 120.19(9)    yes
Ag103 . Ag113 . Ag33 . 84.60(9)    yes
Ag92 . Ag113 . Ag33 . 175.56(11)    yes
Ag102 . Ag113 . Ag114 . 120.64(8)    yes
Ag93 . Ag113 . Ag114 . 59.52(6)    yes
Ag103 . Ag113 . Ag114 . 59.84(6)    yes
Ag92 . Ag113 . Ag114 . 121.37(8)    yes
Ag33 . Ag113 . Ag114 . 60.70(7)    yes
Ag62 . Ag114 . Ag47 . 55.50(7)    yes
Ag62 . Ag114 . Ag48 . 81.75(9)    yes
Ag47 . Ag114 . Ag48 . 66.26(8)    yes
Ag62 . Ag114 . Ag113 . 130.88(8)    yes
Ag47 . Ag114 . Ag113 . 122.54(9)    yes
Ag48 . Ag114 . Ag113 . 60.69(7)    yes
Ag62 . Ag114 . Ag32 . 55.12(7)    yes
Ag47 . Ag114 . Ag32 . 106.87(9)    yes
Ag48 . Ag114 . Ag32 . 121.37(10)    yes
Ag113 . Ag114 . Ag32 . 118.23(8)    yes
Ag62 . Ag114 . Ag33 . 81.12(8)    yes
Ag47 . Ag114 . Ag33 . 121.74(11)    yes
Ag48 . Ag114 . Ag33 . 71.17(10)    yes
Ag113 . Ag114 . Ag33 . 58.45(7)    yes
Ag32 . Ag114 . Ag33 . 65.16(8)    yes
Ag62 . Ag114 . Ag104 . 101.04(8)    yes
Ag47 . Ag114 . Ag104 . 109.52(8)    yes
Ag48 . Ag114 . Ag104 . 172.56(10)    yes
Ag113 . Ag114 . Ag104 . 120.38(8)    yes
Ag32 . Ag114 . Ag104 . 65.29(7)    yes
Ag62 . Ag114 . Ag103 . 147.08(8)    yes
Ag47 . Ag114 . Ag103 . 153.13(9)    yes
Ag48 . Ag114 . Ag103 . 119.95(9)    yes
Ag113 . Ag114 . Ag103 . 59.57(6)    yes
Ag32 . Ag114 . Ag103 . 91.99(8)    yes
Ag62 . Ag114 . Ag94 . 101.10(7)    yes
Ag47 . Ag114 . Ag94 . 62.38(7)    yes
Ag48 . Ag114 . Ag94 . 112.76(9)    yes
Ag113 . Ag114 . Ag94 . 121.31(9)    yes
Ag32 . Ag114 . Ag94 . 112.97(9)    yes
Ag62 . Ag114 . Ag93 . 147.81(8)    yes
Ag47 . Ag114 . Ag93 . 92.58(8)    yes
Ag48 . Ag114 . Ag93 . 81.09(9)    yes
Ag113 . Ag114 . Ag93 . 59.76(6)    yes
Ag32 . Ag114 . Ag93 . 154.61(10)    yes
Ag62 . Ag114 . Ag115 . 48.77(6)    yes
Ag47 . Ag114 . Ag115 . 58.83(7)    yes
Ag48 . Ag114 . Ag115 . 120.16(9)    yes
Ag113 . Ag114 . Ag115 . 178.38(9)    yes
Ag32 . Ag114 . Ag115 . 60.17(7)    yes
Ag33 . Ag114 . Ag104 . 115.98(10)    yes
Ag33 . Ag114 . Ag103 . 83.28(9)    yes
Ag104 . Ag114 . Ag103 . 60.84(6)    yes
Ag33 . Ag114 . Ag94 . 175.64(11)    yes
Ag104 . Ag114 . Ag94 . 60.03(6)    yes
Ag103 . Ag114 . Ag94 . 92.94(8)    yes
Ag33 . Ag114 . Ag93 . 118.19(9)    yes
Ag104 . Ag114 . Ag93 . 93.20(8)    yes
Ag103 . Ag114 . Ag93 . 64.64(7)    yes
Ag94 . Ag114 . Ag93 . 61.63(6)    yes
Ag33 . Ag114 . Ag115 . 120.25(9)    yes
Ag104 . Ag114 . Ag115 . 58.99(7)    yes
Ag103 . Ag114 . Ag115 . 119.72(8)    yes
Ag94 . Ag114 . Ag115 . 59.90(6)    yes
Ag93 . Ag114 . Ag115 . 121.50(8)    yes
Ag114 . Ag115 . Ag32 . 59.26(7)    yes
Ag114 . Ag115 . Ag62 . 82.17(8)    yes
Ag32 . Ag115 . Ag62 . 67.17(8)    yes
Ag114 . Ag115 . Ag61 . 167.21(11)    yes
Ag32 . Ag115 . Ag61 . 114.26(10)    yes
Ag62 . Ag115 . Ag61 . 85.10(10)    yes
Ag114 . Ag115 . Ag94 . 58.89(6)    yes
Ag32 . Ag115 . Ag94 . 111.28(8)    yes
Ag62 . Ag115 . Ag94 . 127.70(10)    yes
Ag61 . Ag115 . Ag94 . 131.78(9)    yes
Ag114 . Ag115 . Ag31 . 118.30(9)    yes
Ag32 . Ag115 . Ag31 . 76.62(8)    yes
Ag62 . Ag115 . Ag31 . 119.41(10)    yes
Ag61 . Ag115 . Ag31 . 67.43(9)    yes
Ag94 . Ag115 . Ag31 . 109.86(9)    yes
Ag114 . Ag115 . Ag46 . 116.46(9)    yes
Ag32 . Ag115 . Ag46 . 174.71(10)    yes
Ag62 . Ag115 . Ag46 . 116.27(10)    yes
Ag61 . Ag115 . Ag46 . 70.58(8)    yes
Ag94 . Ag115 . Ag46 . 63.48(7)    yes
[truncated: 281,784 more chars]
