# Supplementary material for: Plasmonic twinned silver nanoparticles with molecular precision
Source: Nat Commun. 2016 Sep 9;7:12809. doi: 10.1038/ncomms12809 (PMC5023969; doi:10.1038/ncomms12809)
Supplement: Supplementary Data 2 — Crystallographic information file for Ag374. [file ncomms12809-s3.cif]

data_ag374g
_audit_creation_method            
;
Olex2 1.2
(compiled 2015.01.26 svn.r3150 for OlexSys, GUI svn.r4998)
+SHELXL-2014/6
;
_audit_creation_date              2015-11-10
_publ_contact_author_address      ?
_publ_contact_author_email        ?
_publ_contact_author_name         ''
_publ_contact_author_phone        ?
_publ_section_references
;
Dolomanov, O.V., Bourhis, L.J., Gildea, R.J, Howard, J.A.K. & Puschmann, H.
 (2009), J. Appl. Cryst. 42, 339-341.

Sheldrick, G.M. (2008). Acta Cryst. A64, 112-122.

Sheldrick, G.M. (2015). Acta Cryst. A71, 3-8.
Huebschle, C.B., Sheldrick, G.M., Dittrich, B., (2011)
J. Appl. Cryst. 44, 1281-1284.

;
_chemical_name_systematic         ?
_chemical_name_common             ?
_chemical_melting_point           ?
_chemical_formula_moiety          
 'C1130 H1469 Ag374 Br2 Cl2 S113' 
_chemical_formula_sum
 'C1130 H1469 Ag374 Br2 Cl2 S113' 
_chemical_formula_weight          59248.85
loop_
 _atom_type_symbol
 _atom_type_description
 _atom_type_scat_dispersion_real
 _atom_type_scat_dispersion_imag
 _atom_type_scat_source
 'C'  'C'   0.0181   0.0091
 'International Tables Vol C Tables 4.2.6.8 and 6.1.1.4'
 'H'  'H'   0.0000   0.0000
 'International Tables Vol C Tables 4.2.6.8 and 6.1.1.4'
 'Ag'  'Ag'   0.1306   4.2820
 'International Tables Vol C Tables 4.2.6.8 and 6.1.1.4'
 'Br'  'Br'  -0.6763   1.2805
 'International Tables Vol C Tables 4.2.6.8 and 6.1.1.4'
 'S'  'S'   0.3331   0.5567
 'International Tables Vol C Tables 4.2.6.8 and 6.1.1.4'
 'Cl'  'Cl'   0.3639   0.7018
 'International Tables Vol C Tables 4.2.6.8 and 6.1.1.4'
 
_space_group_crystal_system       trigonal
_space_group_IT_number            167
_space_group_name_H-M_alt         'R -3 c :H'
_space_group_name_Hall            '-R 3 2"c'
 
_shelx_space_group_comment
;
The symmetry employed for this shelxl refinement is uniquely defined
by the following loop, which should always be used as a source of
symmetry information in preference to the above space-group names.
They are only intended as comments.
;
 
loop_
 _space_group_symop_operation_xyz
 'x, y, z'
 '-y, x-y, z'
 '-x+y, -x, z'
 'y, x, -z+1/2'
 'x-y, -y, -z+1/2'
 '-x, -x+y, -z+1/2'
 'x+2/3, y+1/3, z+1/3'
 '-y+2/3, x-y+1/3, z+1/3'
 '-x+y+2/3, -x+1/3, z+1/3'
 'y+2/3, x+1/3, -z+5/6'
 'x-y+2/3, -y+1/3, -z+5/6'
 '-x+2/3, -x+y+1/3, -z+5/6'
 'x+1/3, y+2/3, z+2/3'
 '-y+1/3, x-y+2/3, z+2/3'
 '-x+y+1/3, -x+2/3, z+2/3'
 'y+1/3, x+2/3, -z+7/6'
 'x-y+1/3, -y+2/3, -z+7/6'
 '-x+1/3, -x+y+2/3, -z+7/6'
 '-x, -y, -z'
 'y, -x+y, -z'
 'x-y, x, -z'
 '-y, -x, z-1/2'
 '-x+y, y, z-1/2'
 'x, x-y, z-1/2'
 '-x+2/3, -y+1/3, -z+1/3'
 'y+2/3, -x+y+1/3, -z+1/3'
 'x-y+2/3, x+1/3, -z+1/3'
 '-y+2/3, -x+1/3, z-1/6'
 '-x+y+2/3, y+1/3, z-1/6'
 'x+2/3, x-y+1/3, z-1/6'
 '-x+1/3, -y+2/3, -z+2/3'
 'y+1/3, -x+y+2/3, -z+2/3'
 'x-y+1/3, x+2/3, -z+2/3'
 '-y+1/3, -x+2/3, z+1/6'
 '-x+y+1/3, y+2/3, z+1/6'
 'x+1/3, x-y+2/3, z+1/6'
 
_cell_length_a                    67.3343(6)
_cell_length_b                    67.3343(6)
_cell_length_c                    188.5858(17)
_cell_angle_alpha                 90
_cell_angle_beta                  90
_cell_angle_gamma                 120
_cell_volume                      740478(15)
_cell_formula_units_Z             18
_cell_measurement_temperature     100(1)
_cell_measurement_reflns_used     34815
_cell_measurement_theta_max       43.5710
_cell_measurement_theta_min       3.3640
 
_exptl_crystal_description        'block'
_exptl_crystal_colour             'black'
_exptl_crystal_density_meas       ?
_exptl_crystal_density_method     ?
_exptl_crystal_density_diffrn     2.392          
_exptl_crystal_F_000              499302
_exptl_transmission_factor_min    0.002
_exptl_transmission_factor_max    0.233
_exptl_crystal_size_max           0.22
_exptl_crystal_size_mid           0.16
_exptl_crystal_size_min           0.04
_exptl_absorpt_coefficient_mu     36.431
_shelx_estimated_absorpt_T_min    ?
_shelx_estimated_absorpt_T_max    ?
_exptl_absorpt_correction_type    multi-scan
_exptl_absorpt_process_details
; 
CrysAlisPro, Agilent Technologies,  
Version 1.171.36.24 
(release 03-12-2012 CrysAlis171 .NET)  
(compiled Dec 3 2012,18:21:49)  
Empirical absorption correction using spherical harmonics,
implemented in SCALE3 ABSPACK scaling algorithm. 
; 
_exptl_absorpt_special_details    ? 
_diffrn_ambient_temperature       100(1)
_diffrn_radiation_wavelength      1.54184
_diffrn_radiation_type            CuK\a
_diffrn_source                    'SuperNova (Cu) X-ray Source'
_diffrn_measurement_device_type   'SuperNova, Dual, Cu at zero, Atlas'
_diffrn_measurement_method        '\w scans'
_diffrn_detector_area_resol_mean 10.3415
_diffrn_reflns_number             239190
_diffrn_reflns_av_unetI/netI      0.0587
_diffrn_reflns_av_R_equivalents   0.0790
_diffrn_reflns_limit_h_min        -54
_diffrn_reflns_limit_h_max        56
_diffrn_reflns_limit_k_min        -51
_diffrn_reflns_limit_k_max        56
_diffrn_reflns_limit_l_min        -149
_diffrn_reflns_limit_l_max        107
_diffrn_reflns_theta_min          3.367
_diffrn_reflns_theta_max          39.974
_diffrn_reflns_theta_full         39.974
_diffrn_measured_fraction_theta_max   0.975
_diffrn_measured_fraction_theta_full  0.327
_diffrn_reflns_Laue_measured_fraction_max    0.975
_diffrn_reflns_Laue_measured_fraction_full   0.327
_diffrn_reflns_point_group_measured_fraction_max   0.975
_diffrn_reflns_point_group_measured_fraction_full  0.327
_diffrn_measurement_details
;
#__ type_ start__ end____ width___ exp.time_
  1 omega -102.00  -35.10   0.3000   15.0000
omega____ theta____ kappa____ phi______ frames
    -        0.1562  178.0000   90.0000 223

#__ type_ start__ end____ width___ exp.time_
  2 omega  -37.00   37.10   0.3000   30.0000
omega____ theta____ kappa____ phi______ frames
    -      -57.9244   30.0000  120.0000 247

#__ type_ start__ end____ width___ exp.time_
  3 omega  -40.00   33.20   0.3000   30.0000
omega____ theta____ kappa____ phi______ frames
    -      -57.9244   30.0000  -30.0000 244

#__ type_ start__ end____ width___ exp.time_
  4 omega -115.00  -79.00   0.3000   30.0000
omega____ theta____ kappa____ phi______ frames
    -      -57.9244 -125.0000  120.0000 120

#__ type_ start__ end____ width___ exp.time_
  5 omega -121.00  -97.00   0.3000   30.0000
omega____ theta____ kappa____ phi______ frames
    -      -57.9244  -61.0000 -180.0000 80

#__ type_ start__ end____ width___ exp.time_
  6 omega   94.00  149.20   0.3000   30.0000
omega____ theta____ kappa____ phi______ frames
    -       58.2369  125.0000  -90.0000 184

#__ type_ start__ end____ width___ exp.time_
  7 omega  118.90  152.20   0.3000   30.0000
omega____ theta____ kappa____ phi______ frames
    -       58.2369  125.0000 -150.0000 111
;
_diffrn_orient_matrix_UB_11       0.0044102000
_diffrn_orient_matrix_UB_12       0.0184096000
_diffrn_orient_matrix_UB_13       0.0056001000
_diffrn_orient_matrix_UB_21       0.0206731000
_diffrn_orient_matrix_UB_22       -0.0015227000
_diffrn_orient_matrix_UB_23       0.0028232000
_diffrn_orient_matrix_UB_31       0.0158584000
_diffrn_orient_matrix_UB_32       0.0188713000
_diffrn_orient_matrix_UB_33       -0.0052346000
_diffrn_radiation_monochromator   mirror

_reflns_number_total              48652
_reflns_number_gt                 32117
_reflns_threshold_expression      'I > 2\s(I)'
_reflns_Friedel_coverage          0.000
_reflns_Friedel_fraction_max      .
_reflns_Friedel_fraction_full     .
 
 
_reflns_special_details
;
 Reflections were merged by SHELXL according to the crystal
 class for the calculation of statistics and refinement.
 
 _reflns_Friedel_fraction is defined as the number of unique
 Friedel pairs measured divided by the number that would be
 possible theoretically, ignoring centric projections and
 systematic absences.
;
 
_computing_cell_refinement
;CrysAlisPro, Agilent Technologies, Version 1.171.36.24 
(release 03-12-2012 CrysAlis171 .NET) (compiled Dec 3 2012,18:21:49)
;
_computing_data_collection
;CrysAlisPro, Agilent Technologies, Version 1.171.36.24 
(release 03-12-2012 CrysAlis171 .NET) (compiled Dec 3 2012,18:21:49)
;
_computing_data_reduction
;CrysAlisPro, Agilent Technologies, Version 1.171.36.24 
(release 03-12-2012 CrysAlis171 .NET) (compiled Dec 3 2012,18:21:49)
;
_computing_structure_solution     ?
_computing_structure_refinement 'SHELXL-2014/6 (Sheldrick, 2014)'
_computing_molecular_graphics     ?
_computing_publication_material   ?
_refine_special_details           ?
_refine_ls_structure_factor_coef  Fsqd
_refine_ls_matrix_type            full
_refine_ls_weighting_scheme       calc
_refine_ls_weighting_details
'w=1/[\s^2^(Fo^2^)+(0.1809P)^2^+1000.0000P] where P=(Fo^2^+2Fc^2^)/3'
_atom_sites_solution_primary      direct
_atom_sites_solution_secondary    difmap
_atom_sites_solution_hydrogens    mixed
_refine_ls_hydrogen_treatment     constr
_refine_ls_extinction_method      none
_refine_ls_extinction_coef        .
_refine_ls_number_reflns          48652
_refine_ls_number_parameters      7465
_refine_ls_number_restraints      24056
_refine_ls_R_factor_all           0.1307
_refine_ls_R_factor_gt            0.0951
_refine_ls_wR_factor_ref          0.3317
_refine_ls_wR_factor_gt           0.2846
_refine_ls_goodness_of_fit_ref    1.329
_refine_ls_restrained_S_all       1.191
_refine_ls_shift/su_max           0.241
_refine_ls_shift/su_mean          0.004
 

loop_
 _atom_site_label
 _atom_site_type_symbol
 _atom_site_fract_x
 _atom_site_fract_y
 _atom_site_fract_z
 _atom_site_U_iso_or_equiv
 _atom_site_adp_type
 _atom_site_occupancy
 _atom_site_site_symmetry_order  
 _atom_site_calc_flag
 _atom_site_refinement_flags_posn
 _atom_site_refinement_flags_adp
 _atom_site_refinement_flags_occupancy
 _atom_site_disorder_assembly
 _atom_site_disorder_group
 Br1 Br 0.2408(2) 0.1624(2) 0.05423(7) 0.292(5) Uani 1 1 d . U . . .
Ag_100 Ag 0.32862(6) 0.3333 0.0833 0.0729(11) Uani 1 2 d S TU P . .
Ag_200 Ag 0.30692(5) 0.28951(5) 0.07593(2) 0.0755(9) Uani 1 1 d . U . . .
Ag_201 Ag 0.28094(5) 0.31113(5) 0.07968(2) 0.0771(9) Uani 1 1 d . U . . .
Ag_202 Ag 0.33836(5) 0.37468(5) 0.07616(2) 0.0755(8) Uani 1 1 d . U . . .
Ag_203 Ag 0.37540(5) 0.36702(5) 0.08034(2) 0.0746(8) Uani 1 1 d . U . . .
Ag_204 Ag 0.35326(5) 0.32355(5) 0.07285(2) 0.0771(9) Uani 1 1 d . U . . .
Ag_205 Ag 0.31565(5) 0.33065(5) 0.06878(2) 0.0761(8) Uani 1 1 d . U . . .
Ag_300 Ag 0.28555(5) 0.24597(5) 0.06857(2) 0.0874(9) Uani 1 1 d . U . . .
Ag_301 Ag 0.25944(5) 0.26726(5) 0.07242(2) 0.0855(9) Uani 1 1 d . U . . .
Ag_302 Ag 0.29361(5) 0.28690(5) 0.06145(2) 0.0856(9) Uani 1 1 d . U . . .
Ag_303 Ag 0.33142(5) 0.27996(5) 0.06542(2) 0.0849(9) Uani 1 1 d . U . . .
Ag_304 Ag 0.32020(5) 0.25609(5) 0.07879(2) 0.0847(9) Uani 1 1 d . U . . .
Ag_305 Ag 0.36055(5) 0.41833(5) 0.08351(2) 0.0821(9) Uani 1 1 d . U . . .
Ag_307 Ag 0.26752(5) 0.30804(5) 0.06503(2) 0.0850(9) Uani 1 1 d . U . . .
Ag_308 Ag 0.30251(5) 0.32785(5) 0.05425(2) 0.0843(9) Uani 1 1 d . U . . .
Ag_309 Ag 0.34019(5) 0.32089(5) 0.05821(2) 0.0832(9) Uani 1 1 d . U . . .
Ag_310 Ag 0.37805(5) 0.31428(5) 0.06232(2) 0.0866(9) Uani 1 1 d . U . . .
Ag_311 Ag 0.38820(6) 0.3333 0.0833 0.0785(12) Uani 1 2 d S TU P . .
Ag4_311 Ag 0.36660(5) 0.28998(5) 0.07567(2) 0.0827(9) Uani 1 1 d . U . . .
Ag_312 Ag 0.42202(5) 0.40060(5) 0.07758(2) 0.0842(9) Uani 1 1 d . U . . .
Ag_315 Ag 0.31315(5) 0.39744(5) 0.07975(2) 0.0828(9) Uani 1 1 d . U . . .
Ag_316 Ag 0.25575(6) 0.3333 0.0833 0.0843(13) Uani 1 2 d S TU P . .
Ag1_316 Ag 0.23354(5) 0.28881(5) 0.07616(2) 0.0882(10) Uani 1 1 d . U . . .
Ag_317 Ag 0.29077(5) 0.35278(5) 0.07250(2) 0.0797(9) Uani 1 1 d . U . . .
Ag_318 Ag 0.32561(5) 0.37184(5) 0.06156(2) 0.0804(9) Uani 1 1 d . U . . .
Ag_319 Ag 0.36284(5) 0.36475(5) 0.06570(2) 0.0763(8) Uani 1 1 d . U . . .
Ag3_319 Ag 0.34836(5) 0.41585(5) 0.06894(2) 0.0800(9) Uani 1 1 d . U . . .
Ag_320 Ag 0.39995(5) 0.35727(5) 0.06993(2) 0.0796(9) Uani 1 1 d . U . . .
Ag2_320 Ag 0.38539(5) 0.40868(5) 0.07322(2) 0.0799(9) Uani 1 1 d . U . . .
Ag_401 Ag 0.26413(6) 0.20301(6) 0.06132(2) 0.1088(11) Uani 1 1 d . U . . .
Ag_402 Ag 0.23779(6) 0.22368(5) 0.06525(2) 0.1022(11) Uani 1 1 d . U . . .
Ag_403 Ag 0.27219(6) 0.24333(5) 0.05425(2) 0.1036(11) Uani 1 1 d . U . . .
Ag_404 Ag 0.31026(6) 0.23667(5) 0.05796(2) 0.1009(10) Uani 1 1 d . U . . .
Ag_405 Ag 0.29938(6) 0.21300(5) 0.07134(2) 0.0986(10) Uani 1 1 d . U . . .
Ag_406 Ag 0.25449(6) 0.20485(5) 0.07591(2) 0.0973(10) Uani 1 1 d . U . . .
Ag_407 Ag 0.21161(6) 0.24518(6) 0.06912(2) 0.1024(11) Uani 1 1 d . U . . .
Ag_408 Ag 0.24497(6) 0.26386(5) 0.05761(2) 0.0993(10) Uani 1 1 d . U . . .
Ag_409 Ag 0.28038(6) 0.28456(5) 0.04695(2) 0.0994(10) Uani 1 1 d . U . . .
Ag_410 Ag 0.31852(6) 0.27737(5) 0.05049(2) 0.0984(10) Uani 1 1 d . U . . .
Ag_411 Ag 0.35651(6) 0.27148(6) 0.05488(2) 0.0997(10) Uani 1 1 d . U . . .
Ag_412 Ag 0.34576(6) 0.24601(5) 0.06808(2) 0.0976(10) Uani 1 1 d . U . . .
Ag_413 Ag 0.18586(5) 0.26696(6) 0.07291(2) 0.1120(12) Uani 1 1 d . U . . .
Ag_414 Ag 0.21914(5) 0.28534(6) 0.06159(2) 0.1030(11) Uani 1 1 d . U . . .
Ag_415 Ag 0.25349(6) 0.30508(6) 0.05046(2) 0.0998(10) Uani 1 1 d . U . . .
Ag_416 Ag 0.28886(6) 0.32489(6) 0.03961(2) 0.1020(10) Uani 1 1 d . U . . .
Ag_417 Ag 0.32686(6) 0.31868(5) 0.04365(2) 0.0956(10) Uani 1 1 d . U . . .
Ag_418 Ag 0.36474(6) 0.31176(5) 0.04755(2) 0.0962(10) Uani 1 1 d . U . . .
Ag_419 Ag 0.40337(6) 0.30572(6) 0.05159(2) 0.1066(11) Uani 1 1 d . U . . .
Ag_420 Ag 0.39219(6) 0.28132(6) 0.06502(2) 0.0977(10) Uani 1 1 d . U . . .
Ag_421 Ag 0.20870(5) 0.31107(6) 0.07990(2) 0.1049(11) Uani 1 1 d . U . . .
Ag_422 Ag 0.24261(5) 0.33058(5) 0.06891(2) 0.0933(10) Uani 1 1 d . U . . .
Ag_423 Ag 0.27750(5) 0.35005(5) 0.05814(2) 0.0894(10) Uani 1 1 d . U . . .
Ag_424 Ag 0.31231(5) 0.36881(5) 0.04704(2) 0.0910(10) Uani 1 1 d . U . . .
Ag_425 Ag 0.34975(5) 0.36233(5) 0.05103(2) 0.0853(9) Uani 1 1 d . U . . .
Ag_426 Ag 0.38701(5) 0.35543(5) 0.05518(2) 0.0855(9) Uani 1 1 d . U . . .
Ag_427 Ag 0.42466(5) 0.34827(6) 0.05937(2) 0.0927(10) Uani 1 1 d . U . . .
Ag_428 Ag 0.41329(5) 0.32406(5) 0.07267(2) 0.0891(9) Uani 1 1 d . U . . .
Ag_429 Ag 0.26568(5) 0.37499(5) 0.07583(2) 0.0902(10) Uani 1 1 d . U . . .
Ag_430 Ag 0.30061(5) 0.39437(5) 0.06508(2) 0.0853(9) Uani 1 1 d . U . . .
Ag_431 Ag 0.33558(5) 0.41259(5) 0.05439(2) 0.0882(9) Uani 1 1 d . U . . .
Ag_432 Ag 0.37318(5) 0.40597(5) 0.05852(2) 0.0821(9) Uani 1 1 d . U . . .
Ag_433 Ag 0.41008(5) 0.39866(5) 0.06274(2) 0.0844(9) Uani 1 1 d . U . . .
Ag_435 Ag 0.43453(5) 0.36611(5) 0.08057(2) 0.0892(9) Uani 1 1 d . U . . .
Ag_436 Ag 0.28768(6) 0.42016(5) 0.08300(2) 0.0978(10) Uani 1 1 d . U . . .
Ag_437 Ag 0.32308(6) 0.43881(5) 0.07221(2) 0.0932(10) Uani 1 1 d . U . . .
Ag_438 Ag 0.35795(6) 0.45673(5) 0.06141(2) 0.0930(10) Uani 1 1 d . U . . .
Ag_439 Ag 0.39614(5) 0.45014(5) 0.06584(2) 0.0895(9) Uani 1 1 d . U . . .
Ag_440 Ag 0.43250(5) 0.44214(5) 0.07018(2) 0.0929(10) Uani 1 1 d . U . . .
Ag_441 Ag 0.46910(5) 0.43417(6) 0.07463(2) 0.1044(11) Uani 1 1 d . U . . .
Ag_442 Ag 0.45687(5) 0.40956(6) 0.08812(2) 0.0985(10) Uani 1 1 d . U . . .
Ag_443 Ag 0.33537(6) 0.44217(5) 0.08683(2) 0.0959(10) Uani 1 1 d . U . . .
Ag_444 Ag 0.37071(5) 0.45922(5) 0.07599(2) 0.0906(10) Uani 1 1 d . U . . .
Ag_445 Ag 0.40855(5) 0.45278(5) 0.08048(2) 0.0924(10) Uani 1 1 d . U . . .
Ag_446 Ag 0.44442(5) 0.44347(5) 0.08502(2) 0.0966(10) Uani 1 1 d . U . . .
Ag_447 Ag 0.44622(5) 0.39084(5) 0.06724(2) 0.0929(10) Uani 1 1 d . U . . .
Ag5_447 Ag 0.44596(15) 0.26135(13) 0.07656(4) 0.242(3) Uani 1 1 d . U . . .
Ag_501 Ag 0.16094(6) 0.28978(8) 0.07703(3) 0.1489(16) Uani 1 1 d . U . . .
Ag_502 Ag 0.19511(6) 0.30845(7) 0.06555(2) 0.1190(12) Uani 1 1 d . U . . .
Ag_503 Ag 0.22905(6) 0.32685(6) 0.05444(2) 0.1078(11) Uani 1 1 d . U . . .
Ag_504 Ag 0.26475(6) 0.34736(6) 0.04404(2) 0.1050(11) Uani 1 1 d . U . . .
Ag_505 Ag 0.29824(6) 0.36672(6) 0.03264(2) 0.1138(11) Uani 1 1 d . U . . .
Ag_506 Ag 0.33610(6) 0.35916(6) 0.03637(2) 0.0997(10) Uani 1 1 d . U . . .
Ag_507 Ag 0.37359(6) 0.35221(6) 0.04041(2) 0.0974(10) Uani 1 1 d . U . . .
Ag_508 Ag 0.41103(6) 0.34617(6) 0.04473(2) 0.1023(10) Uani 1 1 d . U . . .
Ag_509 Ag 0.44965(7) 0.34171(7) 0.04865(2) 0.1175(12) Uani 1 1 d . U . . .
Ag_510 Ag 0.43866(6) 0.31511(6) 0.06182(2) 0.1073(11) Uani 1 1 d . U . . .
Ag_511 Ag 0.42692(6) 0.29107(6) 0.07535(2) 0.1065(11) Uani 1 1 d . U . . .
Ag_512 Ag 0.18368(7) 0.3333 0.0833 0.141(2) Uani 1 2 d S TU P . .
Ag_513 Ag 0.21683(6) 0.35321(6) 0.07235(2) 0.1100(12) Uani 1 1 d . U . . .
Ag_514 Ag 0.25221(5) 0.37238(6) 0.06137(2) 0.1018(11) Uani 1 1 d . U . . .
Ag_515 Ag 0.28706(5) 0.39175(6) 0.05034(2) 0.0976(10) Uani 1 1 d . U . . .
Ag_516 Ag 0.32239(6) 0.40939(6) 0.03996(2) 0.1016(10) Uani 1 1 d . U . . .
Ag_517 Ag 0.36028(6) 0.40406(5) 0.04365(2) 0.0931(10) Uani 1 1 d . U . . .
Ag_518 Ag 0.39733(5) 0.39651(5) 0.04796(2) 0.0910(10) Uani 1 1 d . U . . .
Ag_519 Ag 0.43483(5) 0.38935(6) 0.05202(2) 0.0956(10) Uani 1 1 d . U . . .
Ag_520 Ag 0.47066(6) 0.38238(6) 0.05692(2) 0.1090(11) Uani 1 1 d . U . . .
Ag_521 Ag 0.46055(6) 0.35723(6) 0.06973(2) 0.1050(11) Uani 1 1 d . U . . .
Ag_522 Ag 0.44869(7) 0.3333 0.0833 0.0980(14) Uani 1 2 d S TU P . .
Ag_523 Ag 0.24044(6) 0.39653(6) 0.07912(2) 0.1096(11) Uani 1 1 d . U . . .
Ag_524 Ag 0.27549(6) 0.41714(6) 0.06851(2) 0.1009(11) Uani 1 1 d . U . . .
Ag_525 Ag 0.31047(6) 0.43552(5) 0.05772(2) 0.0980(10) Uani 1 1 d . U . . .
Ag_526 Ag 0.34554(6) 0.45238(6) 0.04670(2) 0.1046(11) Uani 1 1 d . U . . .
Ag_527 Ag 0.38330(5) 0.44672(5) 0.05125(2) 0.0947(10) Uani 1 1 d . U . . .
Ag_528 Ag 0.42085(5) 0.44055(5) 0.05546(2) 0.0924(10) Uani 1 1 d . U . . .
Ag_529 Ag 0.45728(5) 0.43267(6) 0.05981(2) 0.0998(10) Uani 1 1 d . U . . .
Ag_530 Ag 0.49346(6) 0.42395(6) 0.06423(2) 0.1154(12) Uani 1 1 d . U . . .
Ag_531 Ag 0.48020(6) 0.39909(6) 0.07761(2) 0.1105(11) Uani 1 1 d . U . . .
Ag_601 Ag 0.21818(7) 0.17271(6) 0.06595(2) 0.1249(13) Uani 1 1 d . U . . .
Ag_602 Ag 0.25765(7) 0.16541(6) 0.07006(2) 0.1207(13) Uani 1 1 d . U . . .
Ag_603 Ag 0.29572(8) 0.18725(6) 0.05789(2) 0.1257(13) Uani 1 1 d . U . . .
Ag_604 Ag 0.27721(7) 0.20660(6) 0.04676(2) 0.1261(13) Uani 1 1 d . U . . .
Ag_605 Ag 0.22960(7) 0.19781(6) 0.05145(2) 0.1305(13) Uani 1 1 d . U . . .
Ag_606 Ag 0.36840(7) 0.49218(6) 0.08555(2) 0.1164(12) Uani 1 1 d . U . . .
Ag_607 Ag 0.41279(6) 0.49727(6) 0.08106(2) 0.1159(12) Uani 1 1 d . U . . .
Ag_608 Ag 0.45118(7) 0.48952(6) 0.08648(2) 0.1220(13) Uani 1 1 d . U . . .
Ag_609 Ag 0.33198(7) 0.19755(6) 0.06878(2) 0.1187(12) Uani 1 1 d . U . . .
Ag_610 Ag 0.34374(7) 0.22269(6) 0.05504(2) 0.1209(12) Uani 1 1 d . U . . .
Ag_611 Ag 0.32527(7) 0.24290(6) 0.04356(2) 0.1181(12) Uani 1 1 d . U . . .
Ag_612 Ag 0.28514(7) 0.24929(6) 0.03990(2) 0.1172(12) Uani 1 1 d . U . . .
Ag_616 Ag 0.35195(7) 0.48722(6) 0.07085(2) 0.1212(12) Uani 1 1 d . U . . .
Ag_617 Ag 0.40203(7) 0.49433(6) 0.06523(2) 0.1275(13) Uani 1 1 d . U . . .
Ag_618 Ag 0.44367(6) 0.48421(6) 0.06347(2) 0.1129(11) Uani 1 1 d . U . . .
Ag_619 Ag 0.47414(6) 0.47986(6) 0.07491(2) 0.1229(13) Uani 1 1 d . U . . .
Ag_620 Ag 0.49324(7) 0.45521(7) 0.08769(2) 0.1422(15) Uani 1 1 d . U . . .
Ag1A_621 Ag 0.4256(2) 0.2658(2) 0.06247(7) 0.127(3) Uani 0.3333 1 d . U P A .
Ag1B_621 Ag 0.40354(16) 0.24723(13) 0.06730(4) 0.062(2) Uani 0.3333 1 d . U P A .
Ag1C_621 Ag 0.3803(2) 0.23513(18) 0.06624(5) 0.100(3) Uani 0.3333 1 d . U P A .
Ag_622 Ag 0.30044(7) 0.46290(6) 0.07601(2) 0.1199(12) Uani 1 1 d . U . . .
Ag1_622 Ag 0.39320(7) 0.25911(7) 0.05242(2) 0.1246(13) Uani 1 1 d . U . . .
Ag_623 Ag 0.37318(8) 0.28125(7) 0.03987(2) 0.1310(13) Uani 1 1 d . U . . .
Ag_624 Ag 0.34895(7) 0.30764(6) 0.03303(2) 0.1174(12) Uani 1 1 d . U . . .
Ag_625 Ag 0.29798(8) 0.29138(7) 0.03249(2) 0.1342(14) Uani 1 1 d . U . . .
Ag_626 Ag 0.24453(7) 0.28256(7) 0.03733(2) 0.1339(14) Uani 1 1 d . U . . .
Ag_627 Ag 0.20519(6) 0.28052(6) 0.04728(2) 0.1180(12) Uani 1 1 d . U . . .
Ag1_627 Ag 0.19114(6) 0.19603(6) 0.06981(2) 0.1237(13) Uani 1 1 d . U . . .
Ag_628 Ag 0.17563(6) 0.24254(7) 0.05977(2) 0.1350(14) Uani 1 1 d . U . . .
Ag1_628 Ag 0.20249(7) 0.22007(6) 0.05607(2) 0.1226(13) Uani 1 1 d . U . . .
Ag_629 Ag 0.16420(7) 0.21755(7) 0.07443(2) 0.1457(15) Uani 1 1 d . U . . .
Ag1_629 Ag 0.23953(7) 0.24080(6) 0.04389(2) 0.1233(13) Uani 1 1 d . U . . .
Ag_701 Ag 0.14952(8) 0.27464(10) 0.06330(3) 0.194(2) Uani 1 1 d . U . . .
Ag_702 Ag 0.16782(6) 0.32809(7) 0.06881(3) 0.1439(15) Uani 1 1 d . U . . .
Ag_703 Ag 0.18545(7) 0.37081(8) 0.07560(3) 0.1465(16) Uani 1 1 d . U . . .
Ag_704 Ag 0.13787(10) 0.23984(12) 0.07951(4) 0.242(3) Uani 1 1 d . U . . .
Ag_705 Ag 0.17972(6) 0.30464(7) 0.05135(2) 0.1385(14) Uani 1 1 d . U . . .
Ag_706 Ag 0.20399(6) 0.34878(7) 0.05785(2) 0.1236(13) Uani 1 1 d . U . . .
Ag_707 Ag 0.22473(6) 0.39457(7) 0.06514(2) 0.1273(13) Uani 1 1 d . U . . .
Ag_708 Ag 0.24974(7) 0.44053(7) 0.07028(3) 0.1425(15) Uani 1 1 d . U . . .
Ag_709 Ag 0.21193(7) 0.32423(7) 0.04029(2) 0.1430(15) Uani 1 1 d . U . . .
Ag_710 Ag 0.23925(6) 0.36979(6) 0.04618(2) 0.1185(12) Uani 1 1 d . U . . .
Ag_711 Ag 0.26297(6) 0.41504(6) 0.05411(2) 0.1135(12) Uani 1 1 d . U . . .
Ag_712 Ag 0.28687(7) 0.45945(7) 0.06060(2) 0.1325(14) Uani 1 1 d . U . . .
Ag_713 Ag 0.25154(8) 0.32554(8) 0.03079(2) 0.1480(15) Uani 1 1 d . U . . .
Ag_714 Ag 0.27744(7) 0.39548(7) 0.03520(2) 0.1235(13) Uani 1 1 d . U . . .
Ag_715 Ag 0.29974(6) 0.43644(6) 0.04339(2) 0.1130(12) Uani 1 1 d . U . . .
Ag_716 Ag 0.33686(8) 0.48281(7) 0.05456(3) 0.1497(15) Uani 1 1 d . U . . .
Ag_717 Ag 0.31954(10) 0.35238(9) 0.02194(3) 0.1740(18) Uani 1 1 d . U . . .
Ag_718 Ag 0.34486(7) 0.39843(6) 0.02883(2) 0.1154(12) Uani 1 1 d . U . . .
Ag_719 Ag 0.36738(6) 0.44319(6) 0.03498(2) 0.1130(11) Uani 1 1 d . U . . .
Ag_720 Ag 0.38966(8) 0.49138(8) 0.04798(3) 0.1773(19) Uani 1 1 d . U . . .
Ag_721 Ag 0.36043(7) 0.35149(7) 0.02537(2) 0.1242(12) Uani 1 1 d . U . . .
Ag_722 Ag 0.38347(6) 0.39258(6) 0.03331(2) 0.1050(11) Uani 1 1 d . U . . .
Ag_723 Ag 0.40680(6) 0.43857(6) 0.04020(2) 0.1034(11) Uani 1 1 d . U . . .
Ag_725 Ag 0.39899(7) 0.34742(7) 0.02866(2) 0.1272(13) Uani 1 1 d . U . . .
Ag_726 Ag 0.42325(6) 0.38652(6) 0.03730(2) 0.1076(11) Uani 1 1 d . U . . .
Ag_727 Ag 0.44519(6) 0.43073(6) 0.04520(2) 0.1054(11) Uani 1 1 d . U . . .
Ag_728 Ag 0.47045(7) 0.47326(7) 0.05202(2) 0.1270(13) Uani 1 1 d . U . . .
Ag_729 Ag 0.42297(8) 0.31723(8) 0.03665(2) 0.1422(14) Uani 1 1 d . U . . .
Ag_730 Ag 0.46415(6) 0.38479(7) 0.04136(2) 0.1181(12) Uani 1 1 d . U . . .
Ag_731 Ag 0.48431(6) 0.42611(7) 0.04971(2) 0.1175(12) Uani 1 1 d . U . . .
Ag_732 Ag 0.50294(9) 0.46939(9) 0.06263(4) 0.218(2) Uani 1 1 d . U . . .
Ag_733 Ag 0.44027(8) 0.29596(8) 0.04794(2) 0.1480(15) Uani 1 1 d . U . . .
Ag_734 Ag 0.48564(7) 0.34891(8) 0.05815(2) 0.1398(14) Uani 1 1 d . U . . .
Ag_735 Ag 0.50833(6) 0.39082(7) 0.06636(2) 0.1267(13) Uani 1 1 d . U . . .
Ag_736 Ag 0.52013(8) 0.44431(10) 0.07659(3) 0.187(2) Uani 1 1 d . U . . .
Ag_738 Ag 0.47389(6) 0.32389(7) 0.07225(2) 0.1252(13) Uani 1 1 d . U . . .
Ag_739 Ag 0.49612(6) 0.36822(7) 0.08045(2) 0.1262(13) Uani 1 1 d . U . . .
Ag_740 Ag 0.43571(7) 0.48123(6) 0.04678(2) 0.1204(12) Uani 1 1 d . U . . .
Ag6_740 Ag 0.46435(14) 0.29205(13) 0.06160(4) 0.249(3) Uani 1 1 d . U . . .
Ag_801 Ag 0.12115(8) 0.29187(10) 0.06979(3) 0.183(2) Uani 1 1 d . U . . .
Ag_802 Ag 0.14288(8) 0.3333 0.0833 0.160(2) Uani 1 2 d S TU P . .
Ag_803 Ag 0.31640(13) 0.39117(12) 0.01686(3) 0.214(2) Uani 1 1 d . U . . .
Ag_804 Ag 0.32411(11) 0.43969(11) 0.02938(3) 0.196(2) Uani 1 1 d . U . . .
Ag_808 Ag 0.33224(9) 0.48322(8) 0.03931(3) 0.1702(18) Uani 1 1 d . U . . .
Ag1_808 Ag 0.15810(9) 0.33231(10) 0.05354(4) 0.200(2) Uani 1 1 d . U . . .
Ag_809 Ag 0.26961(10) 0.45532(9) 0.04655(3) 0.1734(19) Uani 1 1 d . U . . .
Ag1_809 Ag 0.51684(9) 0.40504(11) 0.05164(3) 0.190(2) Uani 1 1 d . U . . .
Ag_810 Ag 0.37970(10) 0.39696(9) 0.01850(2) 0.1621(17) Uani 1 1 d . U . . .
Ag1_810 Ag 0.53122(11) 0.45599(13) 0.05454(4) 0.260(3) Uani 1 1 d . U . . .
Ag_811 Ag 0.49014(8) 0.46370(8) 0.03943(3) 0.1693(19) Uani 1 1 d . U . . .
Ag_812 Ag 0.50948(15) 0.32358(16) 0.06448(5) 0.280(4) Uani 1 1 d . U . . .
Ag_901 Ag 0.39756(17) 0.21724(16) 0.05578(5) 0.290(4) Uani 1 1 d . U . . .
Ag_902 Ag 0.4224(2) 0.25044(19) 0.04203(6) 0.322(4) Uani 1 1 d . U . . .
S0_1001 S 0.3062(2) 0.19412(18) 0.04518(6) 0.136(4) Uani 1 1 d D U . . .
C1_1001 C 0.2937(2) 0.16961(18) 0.03960(7) 0.164(12) Uani 1 1 d D U . . .
C2_1001 C 0.2767(4) 0.1485(2) 0.04220(7) 0.20(3) Uani 1 1 d D U . . .
H2_1001 H 0.2718 0.1473 0.0470 0.242 Uiso 1 1 calc R U . . .
C3_1001 C 0.2669(4) 0.1293(2) 0.03786(8) 0.23(3) Uani 1 1 d D U . . .
H3_1001 H 0.2554 0.1150 0.0397 0.272 Uiso 1 1 calc R U . . .
C4_1001 C 0.2741(3) 0.13104(19) 0.03077(7) 0.27(2) Uani 1 1 d D U . . .
C5_1001 C 0.2912(4) 0.1524(2) 0.02817(8) 0.27(4) Uani 1 1 d D U . . .
H5_1001 H 0.2963 0.1537 0.0234 0.319 Uiso 1 1 calc R U . . .
C6_1001 C 0.3008(4) 0.1714(2) 0.03259(8) 0.25(4) Uani 1 1 d D U . . .
H6_1001 H 0.3124 0.1858 0.0308 0.295 Uiso 1 1 calc R U . . .
C7_1001 C 0.2634(3) 0.1098(2) 0.02593(8) 0.29(2) Uani 1 1 d D U . . .
C8_1001 C 0.2807(4) 0.1019(4) 0.0243(2) 0.31(3) Uani 1 1 d D U . . .
H8A_1001 H 0.2894 0.1091 0.0200 0.459 Uiso 1 1 d R U . . .
H8B_1001 H 0.2723 0.0852 0.0237 0.459 Uiso 1 1 d R U . . .
H8C_1001 H 0.2913 0.1060 0.0283 0.459 Uiso 1 1 d R U . . .
C9_1001 C 0.2423(4) 0.0896(3) 0.02947(13) 0.29(3) Uani 1 1 d D U . . .
H9A_1001 H 0.2467 0.0837 0.0336 0.439 Uiso 1 1 d R U . . .
H9B_1001 H 0.2344 0.0773 0.0260 0.439 Uiso 1 1 d R U . . .
H9C_1001 H 0.2320 0.0951 0.0310 0.439 Uiso 1 1 d R U . . .
C0_1001 C 0.2555(6) 0.1148(4) 0.01881(11) 0.30(3) Uani 1 1 d D U . . .
H0A_1001 H 0.2586 0.1307 0.0188 0.445 Uiso 1 1 d R U . . .
H0B_1001 H 0.2391 0.1043 0.0180 0.445 Uiso 1 1 d R U . . .
H0C_1001 H 0.2643 0.1128 0.0150 0.445 Uiso 1 1 d R U . . .
S0_1002 S 0.2462(2) 0.2066(2) 0.03937(6) 0.142(4) Uani 1 1 d D U . . .
C1_1002 C 0.2290(2) 0.18474(18) 0.03320(6) 0.166(12) Uani 1 1 d D U . . .
C2_1002 C 0.2353(3) 0.1687(3) 0.03112(11) 0.26(3) Uani 1 1 d D U . . .
H2_1002 H 0.2487 0.1696 0.0330 0.307 Uiso 1 1 calc R U . . .
C3_1002 C 0.2220(3) 0.1516(3) 0.02630(11) 0.25(3) Uani 1 1 d D U . . .
H3_1002 H 0.2263 0.1408 0.0249 0.306 Uiso 1 1 calc R U . . .
C4_1002 C 0.2020(2) 0.1503(2) 0.02346(7) 0.37(3) Uani 1 1 d D U . . .
C5_1002 C 0.1958(3) 0.1665(3) 0.02557(12) 0.29(4) Uani 1 1 d D U . . .
H5_1002 H 0.1824 0.1658 0.0237 0.352 Uiso 1 1 calc R U . . .
C6_1002 C 0.2093(3) 0.1835(3) 0.03041(12) 0.21(2) Uani 1 1 d D U . . .
H6_1002 H 0.2051 0.1944 0.0318 0.258 Uiso 1 1 calc R U . . .
C7_1002 C 0.1872(3) 0.1314(3) 0.01813(9) 0.39(3) Uani 1 1 d D U . . .
C8_1002 C 0.1633(3) 0.1290(6) 0.0173(2) 0.40(3) Uani 1 1 d D U . . .
H8A_1002 H 0.1652 0.1445 0.0172 0.602 Uiso 1 1 d R U . . .
H8B_1002 H 0.1531 0.1204 0.0213 0.602 Uiso 1 1 d R U . . .
H8C_1002 H 0.1565 0.1211 0.0129 0.602 Uiso 1 1 d R U . . .
C9_1002 C 0.1984(5) 0.1365(6) 0.01072(10) 0.40(3) Uani 1 1 d D U . . .
H9A_1002 H 0.2151 0.1453 0.0113 0.607 Uiso 1 1 d R U . . .
H9B_1002 H 0.1934 0.1451 0.0078 0.607 Uiso 1 1 d R U . . .
H9C_1002 H 0.1941 0.1218 0.0084 0.607 Uiso 1 1 d R U . . .
C0_1002 C 0.1837(7) 0.1080(3) 0.02055(17) 0.40(3) Uani 1 1 d D U . . .
H0A_1002 H 0.1956 0.1102 0.0240 0.598 Uiso 1 1 d R U . . .
H0B_1002 H 0.1841 0.0990 0.0165 0.598 Uiso 1 1 d R U . . .
H0C_1002 H 0.1686 0.0997 0.0228 0.598 Uiso 1 1 d R U . . .
S0_1003 S 0.1919(2) 0.17632(17) 0.05737(7) 0.128(4) Uani 1 1 d D U . . .
C1_1003 C 0.16974(18) 0.15227(17) 0.05288(7) 0.142(11) Uani 1 1 d D U . . .
C2_1003 C 0.1517(3) 0.1348(3) 0.05668(6) 0.168(19) Uani 1 1 d D U . . .
H2_1003 H 0.1513 0.1359 0.0617 0.202 Uiso 1 1 calc R U . . .
C3_1003 C 0.1344(3) 0.1159(3) 0.05320(7) 0.24(3) Uani 1 1 d D U . . .
H3_1003 H 0.1221 0.1041 0.0558 0.285 Uiso 1 1 calc R U . . .
C4_1003 C 0.1349(2) 0.1143(2) 0.04578(7) 0.25(2) Uani 1 1 d D U . . .
C5_1003 C 0.1531(3) 0.1319(3) 0.04196(6) 0.23(3) Uani 1 1 d D U . . .
H5_1003 H 0.1537 0.1310 0.0369 0.280 Uiso 1 1 calc R U . . .
C6_1003 C 0.1703(3) 0.1507(3) 0.04552(7) 0.18(2) Uani 1 1 d D U . . .
H6_1003 H 0.1826 0.1627 0.0429 0.213 Uiso 1 1 calc R U . . .
C7_1003 C 0.1158(3) 0.0934(2) 0.04188(9) 0.28(2) Uani 1 1 d D U . . .
C8_1003 C 0.1093(6) 0.0710(3) 0.04590(15) 0.29(3) Uani 1 1 d D U . . .
H8A_1003 H 0.1178 0.0643 0.0437 0.442 Uiso 1 1 d R U . . .
H8B_1003 H 0.0928 0.0603 0.0455 0.442 Uiso 1 1 d R U . . .
H8C_1003 H 0.1135 0.0742 0.0509 0.442 Uiso 1 1 d R U . . .
C9_1003 C 0.0939(3) 0.0953(5) 0.0412(2) 0.29(3) Uani 1 1 d D U . . .
H9A_1003 H 0.0861 0.0912 0.0458 0.435 Uiso 1 1 d R U . . .
H9B_1003 H 0.0839 0.0847 0.0375 0.435 Uiso 1 1 d R U . . .
H9C_1003 H 0.0979 0.1110 0.0399 0.435 Uiso 1 1 d R U . . .
C0_1003 C 0.1233(5) 0.0912(5) 0.03434(11) 0.29(3) Uani 1 1 d D U . . .
H0A_1003 H 0.1375 0.1054 0.0332 0.440 Uiso 1 1 d R U . . .
H0B_1003 H 0.1112 0.0890 0.0310 0.440 Uiso 1 1 d R U . . .
H0C_1003 H 0.1260 0.0782 0.0340 0.440 Uiso 1 1 d R U . . .
S0_1004 S 0.2167(2) 0.14331(16) 0.07397(7) 0.133(4) Uani 1 1 d D U . . .
C1_1004 C 0.1977(2) 0.11565(16) 0.07051(6) 0.156(13) Uani 1 1 d D U . . .
C2_1004 C 0.2037(3) 0.0987(2) 0.07062(13) 0.26(3) Uani 1 1 d D U . . .
H2_1004 H 0.2181 0.1019 0.0726 0.307 Uiso 1 1 calc R U . . .
C3_1004 C 0.1889(3) 0.0770(2) 0.06792(13) 0.26(3) Uani 1 1 d D U . . .
H3_1004 H 0.1932 0.0655 0.0680 0.314 Uiso 1 1 calc R U . . .
C4_1004 C 0.1677(2) 0.07204(17) 0.06505(8) 0.222(18) Uani 1 1 d D U . . .
C5_1004 C 0.1617(3) 0.0893(2) 0.06494(15) 0.28(4) Uani 1 1 d D U . . .
H5_1004 H 0.1474 0.0861 0.0630 0.341 Uiso 1 1 calc R U . . .
C6_1004 C 0.1767(3) 0.1108(2) 0.06767(15) 0.22(3) Uani 1 1 d D U . . .
H6_1004 H 0.1725 0.1224 0.0676 0.258 Uiso 1 1 calc R U . . .
C7_1004 C 0.1512(3) 0.04810(19) 0.06205(9) 0.233(17) Uani 1 1 d D U . . .
C8_1004 C 0.1402(6) 0.0303(3) 0.06805(11) 0.24(2) Uani 1 1 d D U . . .
H8A_1004 H 0.1429 0.0382 0.0726 0.361 Uiso 1 1 d R U . . .
H8B_1004 H 0.1470 0.0203 0.0682 0.361 Uiso 1 1 d R U . . .
H8C_1004 H 0.1237 0.0209 0.0672 0.361 Uiso 1 1 d R U . . .
C9_1004 C 0.1637(4) 0.0398(4) 0.05704(16) 0.23(2) Uani 1 1 d D U . . .
H9A_1004 H 0.1550 0.0341 0.0526 0.352 Uiso 1 1 d R U . . .
H9B_1004 H 0.1649 0.0275 0.0594 0.352 Uiso 1 1 d R U . . .
H9C_1004 H 0.1790 0.0526 0.0560 0.352 Uiso 1 1 d R U . . .
C0_1004 C 0.1316(4) 0.0481(4) 0.05781(17) 0.26(2) Uani 1 1 d D U . . .
H0A_1004 H 0.1173 0.0405 0.0605 0.383 Uiso 1 1 d R U . . .
H0B_1004 H 0.1295 0.0399 0.0533 0.383 Uiso 1 1 d R U . . .
H0C_1004 H 0.1356 0.0640 0.0568 0.383 Uiso 1 1 d R U . . .
S0_1005 S 0.2887(2) 0.15724(16) 0.06688(7) 0.138(4) Uani 1 1 d D U . . .
C1_1005 C 0.2773(2) 0.12899(16) 0.06351(6) 0.164(13) Uani 1 1 d D U . . .
C2_1005 C 0.2910(2) 0.1189(2) 0.06314(13) 0.23(3) Uani 1 1 d D U . . .
H2_1005 H 0.3065 0.1272 0.0647 0.278 Uiso 1 1 calc R U . . .
C3_1005 C 0.2822(3) 0.0968(2) 0.06052(13) 0.26(3) Uani 1 1 d D U . . .
H3_1005 H 0.2916 0.0900 0.0603 0.317 Uiso 1 1 calc R U . . .
C4_1005 C 0.2593(2) 0.08444(17) 0.05820(8) 0.29(2) Uani 1 1 d D U . . .
C5_1005 C 0.2455(2) 0.0947(3) 0.05859(15) 0.25(3) Uani 1 1 d D U . . .
H5_1005 H 0.2300 0.0865 0.0570 0.298 Uiso 1 1 calc R U . . .
C6_1005 C 0.2546(3) 0.1168(3) 0.06123(15) 0.26(3) Uani 1 1 d D U . . .
H6_1005 H 0.2453 0.1237 0.0615 0.317 Uiso 1 1 calc R U . . .
C7_1005 C 0.2494(3) 0.05999(18) 0.05529(10) 0.32(2) Uani 1 1 d D U . . .
C8_1005 C 0.2242(3) 0.0445(3) 0.0576(2) 0.32(3) Uani 1 1 d D U . . .
H8A_1005 H 0.2191 0.0282 0.0580 0.486 Uiso 1 1 d R U . . .
H8B_1005 H 0.2174 0.0471 0.0534 0.486 Uiso 1 1 d R U . . .
H8C_1005 H 0.2194 0.0496 0.0618 0.486 Uiso 1 1 d R U . . .
C9_1005 C 0.2631(4) 0.0488(3) 0.0580(2) 0.33(3) Uani 1 1 d D U . . .
H9A_1005 H 0.2789 0.0540 0.0564 0.497 Uiso 1 1 d R U . . .
H9B_1005 H 0.2536 0.0323 0.0570 0.497 Uiso 1 1 d R U . . .
H9C_1005 H 0.2630 0.0517 0.0630 0.497 Uiso 1 1 d R U . . .
C0_1005 C 0.2500(8) 0.0600(4) 0.04711(10) 0.34(3) Uani 1 1 d D U . . .
H0A_1005 H 0.2620 0.0559 0.0467 0.510 Uiso 1 1 d R U . . .
H0B_1005 H 0.2555 0.0754 0.0452 0.510 Uiso 1 1 d R U . . .
H0C_1005 H 0.2364 0.0489 0.0445 0.510 Uiso 1 1 d R U . . .
S0_1006 S 0.3634(3) 0.2409(2) 0.04275(6) 0.135(4) Uani 1 1 d D U . . .
C1_1006 C 0.3651(2) 0.2244(2) 0.03571(6) 0.151(11) Uani 1 1 d D U . . .
C2_1006 C 0.3664(4) 0.2048(3) 0.03712(6) 0.172(19) Uani 1 1 d D U . . .
H2_1006 H 0.3663 0.2002 0.0419 0.206 Uiso 1 1 calc R U . . .
C3_1006 C 0.3678(4) 0.1918(3) 0.03162(7) 0.20(2) Uani 1 1 d D U . . .
H3_1006 H 0.3687 0.1785 0.0326 0.235 Uiso 1 1 calc R U . . .
C4_1006 C 0.3680(2) 0.1986(2) 0.02454(7) 0.235(19) Uani 1 1 d D U . . .
C5_1006 C 0.3667(4) 0.2184(3) 0.02314(6) 0.21(2) Uani 1 1 d D U . . .
H5_1006 H 0.3668 0.2231 0.0184 0.254 Uiso 1 1 calc R U . . .
C6_1006 C 0.3653(4) 0.2311(3) 0.02871(7) 0.21(3) Uani 1 1 d D U . . .
H6_1006 H 0.3643 0.2445 0.0277 0.250 Uiso 1 1 calc R U . . .
C7_1006 C 0.3696(3) 0.1844(2) 0.01840(8) 0.260(19) Uani 1 1 d D U . . .
C8_1006 C 0.3758(5) 0.1666(4) 0.02109(13) 0.27(2) Uani 1 1 d D U . . .
H8A_1006 H 0.3926 0.1736 0.0212 0.410 Uiso 1 1 d R U . . .
H8B_1006 H 0.3693 0.1533 0.0179 0.410 Uiso 1 1 d R U . . .
H8C_1006 H 0.3698 0.1616 0.0259 0.410 Uiso 1 1 d R U . . .
C9_1006 C 0.3466(4) 0.1714(5) 0.01439(14) 0.28(2) Uani 1 1 d D U . . .
H9A_1006 H 0.3347 0.1610 0.0177 0.419 Uiso 1 1 d R U . . .
H9B_1006 H 0.3480 0.1624 0.0105 0.419 Uiso 1 1 d R U . . .
H9C_1006 H 0.3424 0.1823 0.0124 0.419 Uiso 1 1 d R U . . .
C0_1006 C 0.3881(5) 0.2000(4) 0.01301(11) 0.27(2) Uani 1 1 d D U . . .
H0A_1006 H 0.3974 0.2154 0.0150 0.402 Uiso 1 1 d R U . . .
H0B_1006 H 0.3805 0.2009 0.0087 0.402 Uiso 1 1 d R U . . .
H0C_1006 H 0.3979 0.1936 0.0119 0.402 Uiso 1 1 d R U . . .
S0_1007 S 0.3185(2) 0.2596(2) 0.03213(6) 0.132(4) Uani 1 1 d D U . . .
C1_1007 C 0.3076(2) 0.2392(2) 0.02516(6) 0.158(13) Uani 1 1 d D U . . .
C2_1007 C 0.2960(4) 0.2158(2) 0.02668(6) 0.26(4) Uani 1 1 d D U . . .
H2_1007 H 0.2940 0.2108 0.0315 0.310 Uiso 1 1 calc R U . . .
C3_1007 C 0.2873(4) 0.19973(19) 0.02126(7) 0.34(4) Uani 1 1 d D U . . .
H3_1007 H 0.2794 0.1838 0.0223 0.408 Uiso 1 1 calc R U . . .
C4_1007 C 0.2901(3) 0.2070(2) 0.01415(7) 0.30(3) Uani 1 1 d D U . . .
C5_1007 C 0.3018(5) 0.2306(2) 0.01263(6) 0.30(4) Uani 1 1 d D U . . .
H5_1007 H 0.3038 0.2357 0.0079 0.358 Uiso 1 1 calc R U . . .
C6_1007 C 0.3105(5) 0.24646(19) 0.01813(7) 0.27(4) Uani 1 1 d D U . . .
H6_1007 H 0.3184 0.2624 0.0171 0.320 Uiso 1 1 calc R U . . .
C7_1007 C 0.2806(3) 0.1893(2) 0.00811(8) 0.31(2) Uani 1 1 d D U . . .
C8_1007 C 0.2614(5) 0.1659(3) 0.01082(12) 0.32(3) Uani 1 1 d D U . . .
H8A_1007 H 0.2484 0.1674 0.0124 0.485 Uiso 1 1 d R U . . .
H8B_1007 H 0.2671 0.1608 0.0148 0.485 Uiso 1 1 d R U . . .
H8C_1007 H 0.2565 0.1545 0.0070 0.485 Uiso 1 1 d R U . . .
C9_1007 C 0.2703(6) 0.1972(4) 0.00215(11) 0.32(3) Uani 1 1 d D U . . .
H9A_1007 H 0.2548 0.1937 0.0035 0.484 Uiso 1 1 d R U . . .
H9B_1007 H 0.2696 0.1890 -0.0022 0.484 Uiso 1 1 d R U . . .
H9C_1007 H 0.2801 0.2137 0.0014 0.484 Uiso 1 1 d R U . . .
C0_1007 C 0.2994(4) 0.1857(5) 0.00479(16) 0.34(3) Uani 1 1 d D U . . .
H0A_1007 H 0.2953 0.1697 0.0055 0.508 Uiso 1 1 d R U . . .
H0B_1007 H 0.3141 0.1957 0.0071 0.508 Uiso 1 1 d R U . . .
H0C_1007 H 0.3008 0.1892 -0.0003 0.508 Uiso 1 1 d R U . . .
S0_1008 S 0.2560(2) 0.2598(2) 0.02932(6) 0.158(4) Uani 1 1 d D U . . .
C1_1008 C 0.2417(2) 0.2484(2) 0.02116(6) 0.193(15) Uani 1 1 d D U . . .
C2_1008 C 0.2393(4) 0.2278(3) 0.01861(9) 0.24(3) Uani 1 1 d D U . . .
H2_1008 H 0.2452 0.2200 0.0213 0.289 Uiso 1 1 calc R U . . .
C3_1008 C 0.2281(4) 0.2187(3) 0.01223(9) 0.26(3) Uani 1 1 d D U . . .
H3_1008 H 0.2265 0.2047 0.0105 0.312 Uiso 1 1 calc R U . . .
C4_1008 C 0.2192(2) 0.2302(2) 0.00828(7) 0.34(3) Uani 1 1 d D U . . .
C5_1008 C 0.2218(4) 0.2509(3) 0.01087(9) 0.29(3) Uani 1 1 d D U . . .
H5_1008 H 0.2158 0.2589 0.0082 0.342 Uiso 1 1 calc R U . . .
C6_1008 C 0.2329(4) 0.2598(3) 0.01727(9) 0.28(3) Uani 1 1 d D U . . .
H6_1008 H 0.2346 0.2738 0.0190 0.331 Uiso 1 1 calc R U . . .
C7_1008 C 0.2068(3) 0.2202(3) 0.00122(7) 0.37(3) Uani 1 1 d D U . . .
C8_1008 C 0.1814(3) 0.2023(5) 0.00241(12) 0.39(3) Uani 1 1 d D U . . .
H8A_1008 H 0.1759 0.1918 -0.0017 0.586 Uiso 1 1 d R U . . .
H8B_1008 H 0.1718 0.2093 0.0030 0.586 Uiso 1 1 d R U . . .
H8C_1008 H 0.1804 0.1937 0.0067 0.586 Uiso 1 1 d R U . . .
C9_1008 C 0.2078(6) 0.2391(4) -0.00363(12) 0.38(3) Uani 1 1 d D U . . .
H9A_1008 H 0.2176 0.2543 -0.0015 0.573 Uiso 1 1 d R U . . .
H9B_1008 H 0.1921 0.2363 -0.0040 0.573 Uiso 1 1 d R U . . .
H9C_1008 H 0.2136 0.2386 -0.0084 0.573 Uiso 1 1 d R U . . .
C0_1008 C 0.2179(4) 0.2083(5) -0.00284(13) 0.38(3) Uani 1 1 d D U . . .
H0A_1008 H 0.2117 0.2046 -0.0077 0.563 Uiso 1 1 d R U . . .
H0B_1008 H 0.2152 0.1943 -0.0004 0.563 Uiso 1 1 d R U . . .
H0C_1008 H 0.2344 0.2192 -0.0031 0.563 Uiso 1 1 d R U . . .
S0_1009 S 0.2017(2) 0.2397(2) 0.04491(6) 0.131(4) Uani 1 1 d D U . . .
C1_1009 C 0.18050(19) 0.21973(19) 0.03904(7) 0.156(11) Uani 1 1 d D U . . .
C2_1009 C 0.1604(3) 0.2013(3) 0.04171(6) 0.26(4) Uani 1 1 d D U . . .
H2_1009 H 0.1581 0.1995 0.0467 0.317 Uiso 1 1 calc R U . . .
C3_1009 C 0.1438(3) 0.1856(3) 0.03714(7) 0.22(3) Uani 1 1 d D U . . .
H3_1009 H 0.1302 0.1731 0.0390 0.268 Uiso 1 1 calc R U . . .
C4_1009 C 0.1472(2) 0.1883(2) 0.02977(7) 0.24(2) Uani 1 1 d D U . . .
C5_1009 C 0.1674(3) 0.2069(4) 0.02710(6) 0.24(3) Uani 1 1 d D U . . .
H5_1009 H 0.1699 0.2088 0.0221 0.293 Uiso 1 1 calc R U . . .
C6_1009 C 0.1839(3) 0.2224(4) 0.03174(7) 0.21(3) Uani 1 1 d D U . . .
H6_1009 H 0.1975 0.2350 0.0299 0.253 Uiso 1 1 calc R U . . .
C7_1009 C 0.1289(3) 0.1710(3) 0.02467(8) 0.26(2) Uani 1 1 d D U . . .
C8_1009 C 0.1379(4) 0.1572(4) 0.02060(15) 0.27(2) Uani 1 1 d D U . . .
H8A_1009 H 0.1257 0.1458 0.0176 0.412 Uiso 1 1 d R U . . .
H8B_1009 H 0.1430 0.1495 0.0239 0.412 Uiso 1 1 d R U . . .
H8C_1009 H 0.1509 0.1678 0.0176 0.412 Uiso 1 1 d R U . . .
C9_1009 C 0.1217(5) 0.1831(4) 0.01915(13) 0.27(2) Uani 1 1 d D U . . .
H9A_1009 H 0.1255 0.1982 0.0210 0.400 Uiso 1 1 d R U . . .
H9B_1009 H 0.1051 0.1738 0.0184 0.400 Uiso 1 1 d R U . . .
H9C_1009 H 0.1297 0.1848 0.0147 0.400 Uiso 1 1 d R U . . .
C0_1009 C 0.1071(3) 0.1536(4) 0.02873(11) 0.26(2) Uani 1 1 d D U . . .
H0A_1009 H 0.1114 0.1459 0.0323 0.395 Uiso 1 1 d R U . . .
H0B_1009 H 0.0962 0.1423 0.0254 0.395 Uiso 1 1 d R U . . .
H0C_1009 H 0.1001 0.1616 0.0311 0.395 Uiso 1 1 d R U . . .
S0_1010 S 0.15537(18) 0.1997(2) 0.06237(8) 0.147(4) Uani 1 1 d D U . . .
C1_1010 C 0.12659(17) 0.18025(19) 0.05991(7) 0.151(12) Uani 1 1 d D U . . .
C2_1010 C 0.12200(19) 0.1661(3) 0.05402(10) 0.20(2) Uani 1 1 d D U . . .
H2_1010 H 0.1343 0.1670 0.0513 0.236 Uiso 1 1 calc R U . . .
C3_1010 C 0.0995(2) 0.1508(3) 0.05205(10) 0.27(4) Uani 1 1 d D U . . .
H3_1010 H 0.0966 0.1412 0.0480 0.321 Uiso 1 1 calc R U . . .
C4_1010 C 0.08123(18) 0.1495(2) 0.05602(8) 0.24(2) Uani 1 1 d D U . . .
C5_1010 C 0.08593(19) 0.1637(4) 0.06196(11) 0.29(4) Uani 1 1 d D U . . .
H5_1010 H 0.0737 0.1630 0.0647 0.350 Uiso 1 1 calc R U . . .
C6_1010 C 0.1085(2) 0.1790(4) 0.06384(11) 0.23(3) Uani 1 1 d D U . . .
H6_1010 H 0.1116 0.1887 0.0679 0.274 Uiso 1 1 calc R U . . .
C7_1010 C 0.05635(19) 0.1325(3) 0.05387(10) 0.26(2) Uani 1 1 d D U . . .
C8_1010 C 0.0465(4) 0.1102(3) 0.05823(16) 0.27(2) Uani 1 1 d D U . . .
H8A_1010 H 0.0459 0.0981 0.0552 0.401 Uiso 1 1 d R U . . .
H8B_1010 H 0.0310 0.1056 0.0599 0.401 Uiso 1 1 d R U . . .
H8C_1010 H 0.0564 0.1125 0.0623 0.401 Uiso 1 1 d R U . . .
C9_1010 C 0.0406(3) 0.1428(4) 0.0551(2) 0.27(2) Uani 1 1 d D U . . .
H9A_1010 H 0.0350 0.1397 0.0600 0.402 Uiso 1 1 d R U . . .
H9B_1010 H 0.0276 0.1357 0.0518 0.402 Uiso 1 1 d R U . . .
H9C_1010 H 0.0492 0.1594 0.0543 0.402 Uiso 1 1 d R U . . .
C0_1010 C 0.0548(4) 0.1260(6) 0.04596(10) 0.28(2) Uani 1 1 d D U . . .
H0A_1010 H 0.0432 0.1286 0.0437 0.419 Uiso 1 1 d R U . . .
H0B_1010 H 0.0505 0.1099 0.0455 0.419 Uiso 1 1 d R U . . .
H0C_1010 H 0.0697 0.1357 0.0437 0.419 Uiso 1 1 d R U . . .
S0_1011 S 0.3311(2) 0.49187(17) 0.08569(7) 0.128(4) Uani 1 1 d D U . . .
C1_1011 C 0.3346(2) 0.51919(16) 0.08772(6) 0.128(11) Uani 1 1 d D U . . .
C2_1011 C 0.3545(3) 0.53912(19) 0.08572(12) 0.18(2) Uani 1 1 d D U . . .
H2_1011 H 0.3662 0.5381 0.0833 0.219 Uiso 1 1 calc R U . . .
C3_1011 C 0.3573(3) 0.56053(17) 0.08730(12) 0.21(3) Uani 1 1 d D U . . .
H3_1011 H 0.3710 0.5740 0.0859 0.252 Uiso 1 1 calc R U . . .
C4_1011 C 0.3400(2) 0.56220(16) 0.09094(8) 0.22(2) Uani 1 1 d D U . . .
C5_1011 C 0.3199(3) 0.54203(18) 0.09295(13) 0.17(2) Uani 1 1 d D U . . .
H5_1011 H 0.3081 0.5429 0.0954 0.204 Uiso 1 1 calc R U . . .
C6_1011 C 0.3174(3) 0.52077(16) 0.09133(13) 0.154(18) Uani 1 1 d D U . . .
H6_1011 H 0.3038 0.5072 0.0927 0.185 Uiso 1 1 calc R U . . .
C7_1011 C 0.3429(3) 0.58579(17) 0.09271(10) 0.252(19) Uani 1 1 d D U . . .
C8_1011 C 0.3292(5) 0.5847(4) 0.09940(12) 0.27(2) Uani 1 1 d D U . . .
H8A_1011 H 0.3129 0.5770 0.0981 0.401 Uiso 1 1 d R U . . .
H8B_1011 H 0.3341 0.6002 0.1011 0.401 Uiso 1 1 d R U . . .
H8C_1011 H 0.3314 0.5761 0.1032 0.401 Uiso 1 1 d R U . . .
C9_1011 C 0.3683(3) 0.6037(3) 0.0941(2) 0.27(2) Uani 1 1 d D U . . .
H9A_1011 H 0.3781 0.5974 0.0927 0.404 Uiso 1 1 d R U . . .
H9B_1011 H 0.3700 0.6070 0.0992 0.404 Uiso 1 1 d R U . . .
H9C_1011 H 0.3729 0.6178 0.0914 0.404 Uiso 1 1 d R U . . .
C0_1011 C 0.3344(6) 0.5947(4) 0.08656(12) 0.27(2) Uani 1 1 d D U . . .
H0A_1011 H 0.3426 0.5949 0.0823 0.406 Uiso 1 1 d R U . . .
H0B_1011 H 0.3379 0.6104 0.0876 0.406 Uiso 1 1 d R U . . .
H0C_1011 H 0.3179 0.5850 0.0858 0.406 Uiso 1 1 d R U . . .
S0_1012 S 0.3928(2) 0.51762(16) 0.07328(8) 0.134(4) Uani 1 1 d D U . . .
C1_1012 C 0.4019(2) 0.54724(16) 0.07254(7) 0.148(11) Uani 1 1 d D U . . .
C2_1012 C 0.4211(3) 0.5635(2) 0.07625(12) 0.26(3) Uani 1 1 d D U . . .
H2_1012 H 0.4293 0.5587 0.0792 0.311 Uiso 1 1 calc R U . . .
C3_1012 C 0.4282(3) 0.58669(18) 0.07568(12) 0.25(3) Uani 1 1 d D U . . .
H3_1012 H 0.4413 0.5977 0.0782 0.295 Uiso 1 1 calc R U . . .
C4_1012 C 0.4161(2) 0.59390(15) 0.07130(8) 0.217(17) Uani 1 1 d D U . . .
C5_1012 C 0.3968(3) 0.57742(19) 0.06757(14) 0.31(4) Uani 1 1 d D U . . .
H5_1012 H 0.3884 0.5821 0.0646 0.376 Uiso 1 1 calc R U . . .
C6_1012 C 0.3899(3) 0.55431(18) 0.06821(13) 0.28(4) Uani 1 1 d D U . . .
H6_1012 H 0.3768 0.5432 0.0657 0.342 Uiso 1 1 calc R U . . .
C7_1012 C 0.4238(3) 0.61950(16) 0.07064(10) 0.232(16) Uani 1 1 d D U . . .
C8_1012 C 0.4197(7) 0.6256(4) 0.06310(11) 0.25(2) Uani 1 1 d D U . . .
H8A_1012 H 0.4244 0.6181 0.0596 0.370 Uiso 1 1 d R U . . .
H8B_1012 H 0.4286 0.6422 0.0624 0.370 Uiso 1 1 d R U . . .
H8C_1012 H 0.4033 0.6203 0.0625 0.370 Uiso 1 1 d R U . . .
C9_1012 C 0.4496(3) 0.6346(3) 0.0723(2) 0.232(19) Uani 1 1 d D U . . .
H9A_1012 H 0.4528 0.6314 0.0771 0.349 Uiso 1 1 d R U . . .
H9B_1012 H 0.4541 0.6508 0.0719 0.349 Uiso 1 1 d R U . . .
H9C_1012 H 0.4585 0.6311 0.0689 0.349 Uiso 1 1 d R U . . .
C0_1012 C 0.4106(5) 0.6263(3) 0.07588(15) 0.25(2) Uani 1 1 d D U . . .
H0A_1012 H 0.4163 0.6268 0.0807 0.371 Uiso 1 1 d R U . . .
H0B_1012 H 0.3942 0.6150 0.0757 0.371 Uiso 1 1 d R U . . .
H0C_1012 H 0.4130 0.6414 0.0746 0.371 Uiso 1 1 d R U . . .
S0_1013 S 0.4512(2) 0.51087(16) 0.07557(7) 0.134(4) Uani 1 1 d D U . . .
C1_1013 C 0.46807(19) 0.54074(16) 0.07725(7) 0.151(12) Uani 1 1 d D U . . .
C2_1013 C 0.4716(4) 0.55653(19) 0.07193(8) 0.20(3) Uani 1 1 d D U . . .
H2_1013 H 0.4650 0.5513 0.0674 0.236 Uiso 1 1 calc R U . . .
C3_1013 C 0.4848(4) 0.57992(18) 0.07321(8) 0.22(3) Uani 1 1 d D U . . .
H3_1013 H 0.4871 0.5906 0.0696 0.262 Uiso 1 1 calc R U . . .
C4_1013 C 0.4947(3) 0.58782(16) 0.07993(8) 0.28(2) Uani 1 1 d D U . . .
C5_1013 C 0.4911(5) 0.5718(2) 0.08529(8) 0.26(4) Uani 1 1 d D U . . .
H5_1013 H 0.4977 0.5770 0.0899 0.307 Uiso 1 1 calc R U . . .
C6_1013 C 0.4778(5) 0.54850(19) 0.08391(8) 0.25(3) Uani 1 1 d D U . . .
H6_1013 H 0.4755 0.5377 0.0875 0.295 Uiso 1 1 calc R U . . .
C7_1013 C 0.5093(3) 0.61366(17) 0.08141(10) 0.30(2) Uani 1 1 d D U . . .
C8_1013 C 0.5214(6) 0.6183(4) 0.08866(11) 0.33(3) Uani 1 1 d D U . . .
H8A_1013 H 0.5267 0.6341 0.0902 0.492 Uiso 1 1 d R U . . .
H8B_1013 H 0.5346 0.6161 0.0880 0.492 Uiso 1 1 d R U . . .
H8C_1013 H 0.5113 0.6076 0.0923 0.492 Uiso 1 1 d R U . . .
C9_1013 C 0.4944(4) 0.6252(3) 0.0815(3) 0.32(3) Uani 1 1 d D U . . .
H9A_1013 H 0.5040 0.6418 0.0809 0.480 Uiso 1 1 d R U . . .
H9B_1013 H 0.4869 0.6218 0.0861 0.480 Uiso 1 1 d R U . . .
H9C_1013 H 0.4827 0.6191 0.0777 0.480 Uiso 1 1 d R U . . .
C0_1013 C 0.5279(5) 0.6257(3) 0.07570(13) 0.32(3) Uani 1 1 d D U . . .
H0A_1013 H 0.5281 0.6144 0.0725 0.481 Uiso 1 1 d R U . . .
H0B_1013 H 0.5432 0.6350 0.0778 0.481 Uiso 1 1 d R U . . .
H0C_1013 H 0.5238 0.6357 0.0731 0.481 Uiso 1 1 d R U . . .
S0_1014 S 0.4947(2) 0.4928(2) 0.08694(9) 0.165(5) Uani 1 1 d D U . . .
C1_1014 C 0.52063(19) 0.51883(19) 0.08849(8) 0.188(15) Uani 1 1 d D U . . .
C2_1014 C 0.5297(3) 0.5357(3) 0.08327(9) 0.25(4) Uani 1 1 d D U . . .
H2_1014 H 0.5219 0.5332 0.0789 0.305 Uiso 1 1 calc R U . . .
C3_1014 C 0.5500(3) 0.5562(3) 0.08445(9) 0.24(3) Uani 1 1 d D U . . .
H3_1014 H 0.5560 0.5676 0.0809 0.288 Uiso 1 1 calc R U . . .
C4_1014 C 0.5615(2) 0.5599(2) 0.09096(8) 0.35(3) Uani 1 1 d D U . . .
C5_1014 C 0.5523(4) 0.5428(3) 0.09621(9) 0.32(5) Uani 1 1 d D U . . .
H5_1014 H 0.5599 0.5452 0.1006 0.387 Uiso 1 1 calc R U . . .
C6_1014 C 0.5320(3) 0.5225(3) 0.09493(9) 0.22(3) Uani 1 1 d D U . . .
H6_1014 H 0.5259 0.5109 0.0985 0.262 Uiso 1 1 calc R U . . .
C7_1014 C 0.5839(2) 0.5825(2) 0.09233(10) 0.36(3) Uani 1 1 d D U . . .
C8_1014 C 0.5789(4) 0.6005(3) 0.0957(2) 0.38(3) Uani 1 1 d D U . . .
H8A_1014 H 0.5659 0.6000 0.0932 0.572 Uiso 1 1 d R U . . .
H8B_1014 H 0.5925 0.6158 0.0952 0.572 Uiso 1 1 d R U . . .
H8C_1014 H 0.5751 0.5972 0.1007 0.572 Uiso 1 1 d R U . . .
C9_1014 C 0.5973(5) 0.5928(5) 0.08540(11) 0.37(3) Uani 1 1 d D U . . .
H9A_1014 H 0.6138 0.5999 0.0864 0.556 Uiso 1 1 d R U . . .
H9B_1014 H 0.5941 0.6045 0.0835 0.556 Uiso 1 1 d R U . . .
H9C_1014 H 0.5929 0.5805 0.0819 0.556 Uiso 1 1 d R U . . .
C0_1014 C 0.5998(4) 0.5790(4) 0.09745(18) 0.37(3) Uani 1 1 d D U . . .
H0A_1014 H 0.5907 0.5645 0.1000 0.558 Uiso 1 1 d R U . . .
H0B_1014 H 0.6063 0.5917 0.1008 0.558 Uiso 1 1 d R U . . .
H0C_1014 H 0.6122 0.5787 0.0949 0.558 Uiso 1 1 d R U . . .
S0_1015 S 0.3651(4) 0.2053(3) 0.06094(10) 0.141(5) Uani 0.6666 1 d D U P A 1
C1_1015 C 0.3601(3) 0.1806(2) 0.05614(8) 0.176(11) Uani 0.6666 1 d D U P A 1
C2_1015 C 0.3780(3) 0.1764(3) 0.05485(13) 0.214(13) Uani 0.6666 1 d D U P A 1
H2_1015 H 0.3805 0.1723 0.0597 0.257 Uiso 0.6666 1 calc R U P A 1
C3_1015 C 0.3743(2) 0.1571(3) 0.05110(13) 0.22(3) Uani 0.6666 1 d D U P A 1
H3_1015 H 0.3866 0.1544 0.0502 0.267 Uiso 0.6666 1 calc R U P A 1
C4_1015 C 0.3522(2) 0.1415(2) 0.04857(9) 0.23(2) Uani 0.6666 1 d D U P A 1
C5_1015 C 0.3341(2) 0.1458(3) 0.04988(15) 0.22(3) Uani 0.6666 1 d D U P A 1
H5_1015 H 0.3191 0.1354 0.0482 0.264 Uiso 0.6666 1 calc R U P A 1
C6_1015 C 0.3382(3) 0.1652(3) 0.05364(15) 0.18(2) Uani 0.6666 1 d D U P A 1
H6_1015 H 0.3259 0.1680 0.0545 0.221 Uiso 0.6666 1 calc R U P A 1
C7_1015 C 0.3479(3) 0.1201(2) 0.04442(10) 0.24(2) Uani 0.6666 1 d D U P A 1
C8_1015 C 0.3702(3) 0.1191(5) 0.0436(2) 0.26(3) Uani 0.6666 1 d D U P A 1
H8A_1015 H 0.3827 0.1351 0.0433 0.392 Uiso 0.6666 1 d R U P A 1
H8B_1015 H 0.3689 0.1115 0.0390 0.392 Uiso 0.6666 1 d R U P A 1
H8C_1015 H 0.3734 0.1112 0.0473 0.392 Uiso 0.6666 1 d R U P A 1
C9_1015 C 0.3303(6) 0.0980(3) 0.04824(16) 0.25(3) Uani 0.6666 1 d D U P A 1
H9A_1015 H 0.3194 0.1002 0.0511 0.374 Uiso 0.6666 1 d R U P A 1
H9B_1015 H 0.3398 0.0944 0.0513 0.374 Uiso 0.6666 1 d R U P A 1
H9C_1015 H 0.3218 0.0853 0.0449 0.374 Uiso 0.6666 1 d R U P A 1
C0_1015 C 0.3385(7) 0.1198(5) 0.03693(11) 0.25(3) Uani 0.6666 1 d D U P A 1
H0A_1015 H 0.3468 0.1345 0.0344 0.369 Uiso 0.6666 1 d R U P A 1
H0B_1015 H 0.3227 0.1162 0.0378 0.369 Uiso 0.6666 1 d R U P A 1
H0C_1015 H 0.3384 0.1077 0.0340 0.369 Uiso 0.6666 1 d R U P A 1
S0_1016 S 0.4234(3) 0.2813(3) 0.03573(7) 0.190(5) Uani 1 1 d D U . . .
C1_1016 C 0.4347(2) 0.2787(3) 0.02752(7) 0.187(16) Uani 1 1 d D U . . .
C2_1016 C 0.4319(4) 0.2575(2) 0.02548(9) 0.20(2) Uani 1 1 d D U . . .
H2_1016 H 0.4239 0.2446 0.0285 0.243 Uiso 1 1 calc R U . . .
C3_1016 C 0.4406(4) 0.2551(2) 0.01907(9) 0.26(3) Uani 1 1 d D U . . .
H3_1016 H 0.4386 0.2406 0.0177 0.311 Uiso 1 1 calc R U . . .
C4_1016 C 0.4525(2) 0.2742(2) 0.01459(7) 0.27(2) Uani 1 1 d D U . . .
C5_1016 C 0.4554(4) 0.2955(2) 0.01667(9) 0.21(2) Uani 1 1 d D U . . .
H5_1016 H 0.4633 0.3085 0.0137 0.248 Uiso 1 1 calc R U . . .
C6_1016 C 0.4465(4) 0.2976(2) 0.02310(9) 0.24(3) Uani 1 1 d D U . . .
H6_1016 H 0.4485 0.3120 0.0245 0.287 Uiso 1 1 calc R U . . .
C7_1016 C 0.4622(3) 0.2717(3) 0.00748(8) 0.28(2) Uani 1 1 d D U . . .
C8_1016 C 0.4428(4) 0.2553(5) 0.00247(11) 0.31(3) Uani 1 1 d D U . . .
H8A_1016 H 0.4312 0.2423 0.0052 0.458 Uiso 1 1 d R U . . .
H8B_1016 H 0.4491 0.2496 -0.0012 0.458 Uiso 1 1 d R U . . .
H8C_1016 H 0.4358 0.2633 0.0002 0.458 Uiso 1 1 d R U . . .
C9_1016 C 0.4785(4) 0.2621(5) 0.00856(13) 0.29(2) Uani 1 1 d D U . . .
H9A_1016 H 0.4857 0.2666 0.0133 0.431 Uiso 1 1 d R U . . .
H9B_1016 H 0.4904 0.2683 0.0049 0.431 Uiso 1 1 d R U . . .
H9C_1016 H 0.4699 0.2453 0.0082 0.431 Uiso 1 1 d R U . . .
C0_1016 C 0.4759(6) 0.2950(3) 0.00366(13) 0.30(2) Uani 1 1 d D U . . .
H0A_1016 H 0.4769 0.2923 -0.0014 0.444 Uiso 1 1 d R U . . .
H0B_1016 H 0.4913 0.3037 0.0057 0.444 Uiso 1 1 d R U . . .
H0C_1016 H 0.4679 0.3037 0.0043 0.444 Uiso 1 1 d R U . . .
S0_1017 S 0.3830(2) 0.3046(2) 0.02869(6) 0.135(4) Uani 1 1 d D U . . .
C1_1017 C 0.3803(2) 0.29338(19) 0.02001(6) 0.157(11) Uani 1 1 d D U . . .
C2_1017 C 0.3651(3) 0.2945(3) 0.01520(7) 0.26(3) Uani 1 1 d D U . . .
H2_1017 H 0.3563 0.3012 0.0166 0.315 Uiso 1 1 calc R U . . .
C3_1017 C 0.3628(3) 0.2857(4) 0.00840(7) 0.30(3) Uani 1 1 d D U . . .
H3_1017 H 0.3525 0.2865 0.0051 0.363 Uiso 1 1 calc R U . . .
C4_1017 C 0.3759(2) 0.2757(2) 0.00632(6) 0.30(2) Uani 1 1 d D U . . .
C5_1017 C 0.3912(3) 0.2746(4) 0.01119(8) 0.22(2) Uani 1 1 d D U . . .
H5_1017 H 0.4000 0.2678 0.0098 0.267 Uiso 1 1 calc R U . . .
C6_1017 C 0.3932(3) 0.2834(4) 0.01797(7) 0.22(2) Uani 1 1 d D U . . .
H6_1017 H 0.4035 0.2827 0.0213 0.261 Uiso 1 1 calc R U . . .
C7_1017 C 0.3735(3) 0.2659(3) -0.00120(6) 0.32(2) Uani 1 1 d D U . . .
C8_1017 C 0.3949(4) 0.2647(6) -0.00338(13) 0.34(3) Uani 1 1 d D U . . .
H8A_1017 H 0.3983 0.2686 -0.0084 0.510 Uiso 1 1 d R U . . .
H8B_1017 H 0.3922 0.2492 -0.0026 0.510 Uiso 1 1 d R U . . .
H8C_1017 H 0.4080 0.2757 -0.0005 0.510 Uiso 1 1 d R U . . .
C9_1017 C 0.3526(4) 0.2414(3) -0.00169(12) 0.35(3) Uani 1 1 d D U . . .
H9A_1017 H 0.3576 0.2302 -0.0007 0.519 Uiso 1 1 d R U . . .
H9B_1017 H 0.3461 0.2389 -0.0065 0.519 Uiso 1 1 d R U . . .
H9C_1017 H 0.3410 0.2395 0.0018 0.519 Uiso 1 1 d R U . . .
C0_1017 C 0.3700(6) 0.2808(4) -0.00672(9) 0.34(3) Uani 1 1 d D U . . .
H0A_1017 H 0.3536 0.2741 -0.0078 0.509 Uiso 1 1 d R U . . .
H0B_1017 H 0.3782 0.2815 -0.0111 0.509 Uiso 1 1 d R U . . .
H0C_1017 H 0.3760 0.2964 -0.0048 0.509 Uiso 1 1 d R U . . .
S0_1018 S 0.3236(2) 0.3160(2) 0.02243(5) 0.132(4) Uani 1 1 d D U . . .
C1_1018 C 0.3156(2) 0.3047(2) 0.01372(5) 0.149(12) Uani 1 1 d D U . . .
C2_1018 C 0.3284(3) 0.3175(3) 0.00790(6) 0.27(4) Uani 1 1 d D U . . .
H2_1018 H 0.3414 0.3322 0.0086 0.327 Uiso 1 1 calc R U . . .
C3_1018 C 0.3222(3) 0.3088(3) 0.00107(6) 0.23(3) Uani 1 1 d D U . . .
H3_1018 H 0.3310 0.3176 -0.0029 0.281 Uiso 1 1 calc R U . . .
C4_1018 C 0.3030(2) 0.2869(2) -0.00001(6) 0.26(2) Uani 1 1 d D U . . .
C5_1018 C 0.2901(4) 0.2742(3) 0.00588(6) 0.22(3) Uani 1 1 d D U . . .
H5_1018 H 0.2770 0.2594 0.0052 0.260 Uiso 1 1 calc R U . . .
C6_1018 C 0.2965(4) 0.2831(3) 0.01267(6) 0.20(3) Uani 1 1 d D U . . .
H6_1018 H 0.2878 0.2744 0.0166 0.234 Uiso 1 1 calc R U . . .
C7_1018 C 0.2960(3) 0.2772(3) -0.00753(6) 0.29(2) Uani 1 1 d D U . . .
C8_1018 C 0.3166(3) 0.2881(6) -0.01266(9) 0.31(3) Uani 1 1 d D U . . .
H8A_1018 H 0.3113 0.2836 -0.0175 0.460 Uiso 1 1 d R U . . .
H8B_1018 H 0.3271 0.2826 -0.0114 0.460 Uiso 1 1 d R U . . .
H8C_1018 H 0.3246 0.3049 -0.0123 0.460 Uiso 1 1 d R U . . .
C9_1018 C 0.2773(4) 0.2817(5) -0.01055(12) 0.30(3) Uani 1 1 d D U . . .
H9A_1018 H 0.2849 0.2957 -0.0134 0.456 Uiso 1 1 d R U . . .
H9B_1018 H 0.2689 0.2838 -0.0066 0.456 Uiso 1 1 d R U . . .
H9C_1018 H 0.2665 0.2688 -0.0135 0.456 Uiso 1 1 d R U . . .
C0_1018 C 0.2864(7) 0.2510(3) -0.00760(12) 0.30(3) Uani 1 1 d D U . . .
H0A_1018 H 0.2988 0.2474 -0.0074 0.450 Uiso 1 1 d R U . . .
H0B_1018 H 0.2775 0.2447 -0.0120 0.450 Uiso 1 1 d R U . . .
H0C_1018 H 0.2763 0.2442 -0.0035 0.450 Uiso 1 1 d R U . . .
S0_1019 S 0.2758(3) 0.3331(3) 0.02081(7) 0.189(5) Uani 1 1 d D U . . .
C1_1019 C 0.2609(2) 0.3306(2) 0.01278(7) 0.196(13) Uani 1 1 d D U . . .
C2_1019 C 0.2619(3) 0.3174(3) 0.00723(8) 0.30(3) Uani 1 1 d D U . . .
H2_1019 H 0.2705 0.3099 0.0078 0.355 Uiso 1 1 calc R U . . .
C3_1019 C 0.2504(3) 0.3153(3) 0.00091(8) 0.27(3) Uani 1 1 d D U . . .
H3_1019 H 0.2512 0.3064 -0.0029 0.319 Uiso 1 1 calc R U . . .
C4_1019 C 0.2376(2) 0.3265(2) 0.00009(7) 0.29(2) Uani 1 1 d D U . . .
C5_1019 C 0.2367(4) 0.3397(4) 0.00570(9) 0.29(3) Uani 1 1 d D U . . .
H5_1019 H 0.2282 0.3474 0.0052 0.348 Uiso 1 1 calc R U . . .
C6_1019 C 0.2483(4) 0.3416(4) 0.01198(8) 0.28(3) Uani 1 1 d D U . . .
H6_1019 H 0.2476 0.3506 0.0158 0.337 Uiso 1 1 calc R U . . .
C7_1019 C 0.2249(3) 0.3243(3) -0.00689(8) 0.31(2) Uani 1 1 d D U . . .
C8_1019 C 0.1987(3) 0.3121(7) -0.00575(13) 0.32(3) Uani 1 1 d D U . . .
H8A_1019 H 0.1924 0.2955 -0.0053 0.482 Uiso 1 1 d R U . . .
H8B_1019 H 0.1917 0.3153 -0.0098 0.482 Uiso 1 1 d R U . . .
H8C_1019 H 0.1954 0.3180 -0.0014 0.482 Uiso 1 1 d R U . . .
C9_1019 C 0.2297(6) 0.3104(5) -0.01243(11) 0.31(3) Uani 1 1 d D U . . .
H9A_1019 H 0.2211 0.3090 -0.0168 0.462 Uiso 1 1 d R U . . .
H9B_1019 H 0.2249 0.2951 -0.0105 0.462 Uiso 1 1 d R U . . .
H9C_1019 H 0.2462 0.3182 -0.0135 0.462 Uiso 1 1 d R U . . .
C0_1019 C 0.2324(6) 0.3481(3) -0.01011(14) 0.32(3) Uani 1 1 d D U . . .
H0A_1019 H 0.2208 0.3472 -0.0134 0.479 Uiso 1 1 d R U . . .
H0B_1019 H 0.2469 0.3534 -0.0127 0.479 Uiso 1 1 d R U . . .
H0C_1019 H 0.2347 0.3589 -0.0063 0.479 Uiso 1 1 d R U . . .
S0_1020 S 0.2112(2) 0.2917(2) 0.03380(7) 0.148(4) Uani 1 1 d D U . . .
C1_1020 C 0.1920(2) 0.2810(2) 0.02652(7) 0.172(13) Uani 1 1 d D U . . .
C2_1020 C 0.1997(2) 0.2895(4) 0.01973(7) 0.23(3) Uani 1 1 d D U . . .
H2_1020 H 0.2153 0.3009 0.0190 0.281 Uiso 1 1 calc R U . . .
C3_1020 C 0.1848(3) 0.2813(4) 0.01398(7) 0.28(4) Uani 1 1 d D U . . .
H3_1020 H 0.1902 0.2871 0.0094 0.331 Uiso 1 1 calc R U . . .
C4_1020 C 0.1618(2) 0.2643(3) 0.01500(7) 0.30(3) Uani 1 1 d D U . . .
C5_1020 C 0.1541(2) 0.2558(5) 0.02187(7) 0.24(3) Uani 1 1 d D U . . .
H5_1020 H 0.1385 0.2444 0.0226 0.293 Uiso 1 1 calc R U . . .
C6_1020 C 0.1692(3) 0.2643(5) 0.02755(7) 0.24(3) Uani 1 1 d D U . . .
H6_1020 H 0.1639 0.2585 0.0322 0.291 Uiso 1 1 calc R U . . .
C7_1020 C 0.1452(3) 0.2552(3) 0.00866(8) 0.32(3) Uani 1 1 d D U . . .
C8_1020 C 0.1397(5) 0.2733(4) 0.00583(16) 0.33(3) Uani 1 1 d D U . . .
H8A_1020 H 0.1515 0.2885 0.0075 0.501 Uiso 1 1 d R U . . .
H8B_1020 H 0.1247 0.2701 0.0076 0.501 Uiso 1 1 d R U . . .
H8C_1020 H 0.1394 0.2730 0.0006 0.501 Uiso 1 1 d R U . . .
C9_1020 C 0.1224(3) 0.2338(4) 0.01075(13) 0.33(3) Uani 1 1 d D U . . .
H9A_1020 H 0.1097 0.2367 0.0098 0.502 Uiso 1 1 d R U . . .
H9B_1020 H 0.1226 0.2304 0.0158 0.502 Uiso 1 1 d R U . . .
H9C_1020 H 0.1202 0.2206 0.0079 0.502 Uiso 1 1 d R U . . .
C0_1020 C 0.1557(4) 0.2483(6) 0.00249(11) 0.35(3) Uani 1 1 d D U . . .
H0A_1020 H 0.1686 0.2621 0.0005 0.519 Uiso 1 1 d R U . . .
H0B_1020 H 0.1439 0.2404 -0.0012 0.519 Uiso 1 1 d R U . . .
H0C_1020 H 0.1610 0.2381 0.0042 0.519 Uiso 1 1 d R U . . .
S0_1021 S 0.16152(17) 0.2621(2) 0.05155(7) 0.133(4) Uani 1 1 d D U . . .
C1_1021 C 0.13532(16) 0.2464(2) 0.04686(6) 0.142(11) Uani 1 1 d D U . . .
C2_1021 C 0.1228(3) 0.2226(2) 0.04724(11) 0.147(16) Uani 1 1 d D U . . .
H2_1021 H 0.1283 0.2146 0.0500 0.177 Uiso 1 1 calc R U . . .
C3_1021 C 0.1022(3) 0.21032(19) 0.04359(11) 0.18(2) Uani 1 1 d D U . . .
H3_1021 H 0.0938 0.1941 0.0439 0.213 Uiso 1 1 calc R U . . .
C4_1021 C 0.09393(19) 0.2220(2) 0.03945(8) 0.23(2) Uani 1 1 d D U . . .
C5_1021 C 0.1066(3) 0.2461(2) 0.03909(12) 0.19(2) Uani 1 1 d D U . . .
H5_1021 H 0.1012 0.2542 0.0363 0.230 Uiso 1 1 calc R U . . .
C6_1021 C 0.1272(3) 0.25805(19) 0.04276(12) 0.19(2) Uani 1 1 d D U . . .
H6_1021 H 0.1358 0.2743 0.0425 0.230 Uiso 1 1 calc R U . . .
C7_1021 C 0.0712(2) 0.2087(3) 0.03540(9) 0.256(19) Uani 1 1 d D U . . .
C8_1021 C 0.0739(4) 0.2160(6) 0.02754(9) 0.28(2) Uani 1 1 d D U . . .
H8A_1021 H 0.0857 0.2322 0.0271 0.415 Uiso 1 1 d R U . . .
H8B_1021 H 0.0594 0.2137 0.0257 0.415 Uiso 1 1 d R U . . .
H8C_1021 H 0.0786 0.2065 0.0249 0.415 Uiso 1 1 d R U . . .
C9_1021 C 0.0526(3) 0.2129(6) 0.03866(17) 0.28(2) Uani 1 1 d D U . . .
H9A_1021 H 0.0528 0.2120 0.0438 0.414 Uiso 1 1 d R U . . .
H9B_1021 H 0.0375 0.2014 0.0369 0.414 Uiso 1 1 d R U . . .
H9C_1021 H 0.0558 0.2282 0.0372 0.414 Uiso 1 1 d R U . . .
C0_1021 C 0.0621(5) 0.1826(3) 0.0356(2) 0.26(2) Uani 1 1 d D U . . .
H0A_1021 H 0.0737 0.1797 0.0378 0.390 Uiso 1 1 d R U . . .
H0B_1021 H 0.0587 0.1762 0.0308 0.390 Uiso 1 1 d R U . . .
H0C_1021 H 0.0481 0.1753 0.0385 0.390 Uiso 1 1 d R U . . .
S0_1022 S 0.12518(18) 0.2397(3) 0.06868(10) 0.200(6) Uani 1 1 d D U . . .
C1_1022 C 0.09506(18) 0.2283(2) 0.06901(9) 0.183(15) Uani 1 1 d D U . . .
C2_1022 C 0.0846(2) 0.2286(4) 0.07535(9) 0.31(4) Uani 1 1 d D U . . .
H2_1022 H 0.0936 0.2350 0.0795 0.369 Uiso 1 1 calc R U . . .
C3_1022 C 0.0610(2) 0.2196(4) 0.07568(8) 0.27(3) Uani 1 1 d D U . . .
H3_1022 H 0.0540 0.2199 0.0800 0.320 Uiso 1 1 calc R U . . .
C4_1022 C 0.04753(17) 0.2101(3) 0.06957(8) 0.29(2) Uani 1 1 d D U . . .
C5_1022 C 0.0582(2) 0.2099(5) 0.06318(8) 0.26(3) Uani 1 1 d D U . . .
H5_1022 H 0.0492 0.2035 0.0590 0.312 Uiso 1 1 calc R U . . .
C6_1022 C 0.0818(2) 0.2190(5) 0.06295(9) 0.29(4) Uani 1 1 d D U . . .
H6_1022 H 0.0889 0.2189 0.0586 0.351 Uiso 1 1 calc R U . . .
C7_1022 C 0.02144(17) 0.2001(3) 0.06988(10) 0.32(2) Uani 1 1 d D U . . .
C8_1022 C 0.0089(3) 0.1799(5) 0.06469(16) 0.33(3) Uani 1 1 d D U . . .
H8A_1022 H 0.0118 0.1863 0.0599 0.496 Uiso 1 1 d R U . . .
H8B_1022 H -0.0076 0.1717 0.0656 0.496 Uiso 1 1 d R U . . .
H8C_1022 H 0.0148 0.1692 0.0651 0.496 Uiso 1 1 d R U . . .
C9_1022 C 0.0122(3) 0.1912(8) 0.07739(11) 0.34(3) Uani 1 1 d D U . . .
H9A_1022 H 0.0185 0.2036 0.0809 0.513 Uiso 1 1 d R U . . .
H9B_1022 H 0.0166 0.1798 0.0786 0.513 Uiso 1 1 d R U . . .
H9C_1022 H -0.0046 0.1839 0.0773 0.513 Uiso 1 1 d R U . . .
C0_1022 C 0.0148(3) 0.2183(4) 0.0679(3) 0.34(3) Uani 1 1 d D U . . .
H0A_1022 H 0.0261 0.2329 0.0701 0.504 Uiso 1 1 d R U . . .
H0B_1022 H -0.0004 0.2135 0.0700 0.504 Uiso 1 1 d R U . . .
H0C_1022 H 0.0143 0.2201 0.0628 0.504 Uiso 1 1 d R U . . .
S0_1023 S 0.2651(3) 0.4630(2) 0.08174(8) 0.152(4) Uani 1 1 d D U . . .
C1_1023 C 0.2603(2) 0.48659(19) 0.08148(7) 0.183(14) Uani 1 1 d D U . . .
C2_1023 C 0.2753(3) 0.5063(3) 0.07774(12) 0.29(4) Uani 1 1 d D U . . .
H2_1023 H 0.2880 0.5071 0.0753 0.348 Uiso 1 1 calc R U . . .
C3_1023 C 0.2716(3) 0.5249(2) 0.07747(12) 0.27(3) Uani 1 1 d D U . . .
H3_1023 H 0.2819 0.5383 0.0749 0.326 Uiso 1 1 calc R U . . .
C4_1023 C 0.2527(2) 0.52382(18) 0.08101(9) 0.25(2) Uani 1 1 d D U . . .
C5_1023 C 0.2377(3) 0.5038(2) 0.08478(13) 0.21(2) Uani 1 1 d D U . . .
H5_1023 H 0.2248 0.5029 0.0872 0.246 Uiso 1 1 calc R U . . .
C6_1023 C 0.2416(3) 0.4855(2) 0.08501(13) 0.26(3) Uani 1 1 d D U . . .
H6_1023 H 0.2315 0.4721 0.0876 0.307 Uiso 1 1 calc R U . . .
C7_1023 C 0.2485(3) 0.5442(2) 0.08073(10) 0.27(2) Uani 1 1 d D U . . .
C8_1023 C 0.2296(4) 0.5412(4) 0.08597(15) 0.28(2) Uani 1 1 d D U . . .
H8A_1023 H 0.2158 0.5381 0.0834 0.425 Uiso 1 1 d R U . . .
H8B_1023 H 0.2351 0.5552 0.0888 0.425 Uiso 1 1 d R U . . .
H8C_1023 H 0.2260 0.5283 0.0891 0.425 Uiso 1 1 d R U . . .
C9_1023 C 0.2409(7) 0.5469(5) 0.07323(11) 0.28(2) Uani 1 1 d D U . . .
H9A_1023 H 0.2531 0.5501 0.0698 0.420 Uiso 1 1 d R U . . .
H9B_1023 H 0.2376 0.5595 0.0732 0.420 Uiso 1 1 d R U . . .
H9C_1023 H 0.2271 0.5326 0.0719 0.420 Uiso 1 1 d R U . . .
C0_1023 C 0.2704(3) 0.5669(2) 0.0826(2) 0.28(2) Uani 1 1 d D U . . .
H0A_1023 H 0.2797 0.5640 0.0860 0.421 Uiso 1 1 d R U . . .
H0B_1023 H 0.2662 0.5776 0.0847 0.421 Uiso 1 1 d R U . . .
H0C_1023 H 0.2793 0.5736 0.0783 0.421 Uiso 1 1 d R U . . .
S0_1024 S 0.3215(2) 0.49393(18) 0.06560(8) 0.135(4) Uani 1 1 d D U . . .
C1_1024 C 0.3230(2) 0.52080(17) 0.06436(7) 0.155(11) Uani 1 1 d D U . . .
C2_1024 C 0.3404(3) 0.5404(2) 0.06756(12) 0.30(4) Uani 1 1 d D U . . .
H2_1024 H 0.3515 0.5394 0.0704 0.366 Uiso 1 1 calc R U . . .
C3_1024 C 0.3418(3) 0.56155(19) 0.06660(13) 0.30(4) Uani 1 1 d D U . . .
H3_1024 H 0.3537 0.5749 0.0688 0.365 Uiso 1 1 calc R U . . .
C4_1024 C 0.3255(2) 0.56318(17) 0.06237(9) 0.26(2) Uani 1 1 d D U . . .
C5_1024 C 0.3079(3) 0.5433(2) 0.05915(14) 0.27(4) Uani 1 1 d D U . . .
H5_1024 H 0.2968 0.5442 0.0563 0.328 Uiso 1 1 calc R U . . .
C6_1024 C 0.3068(3) 0.52234(18) 0.06017(14) 0.30(4) Uani 1 1 d D U . . .
H6_1024 H 0.2949 0.5089 0.0580 0.355 Uiso 1 1 calc R U . . .
C7_1024 C 0.3269(3) 0.58645(18) 0.06128(10) 0.29(2) Uani 1 1 d D U . . .
C8_1024 C 0.3159(6) 0.5872(4) 0.05417(12) 0.31(3) Uani 1 1 d D U . . .
H8A_1024 H 0.3249 0.5855 0.0504 0.459 Uiso 1 1 d R U . . .
H8B_1024 H 0.3166 0.6020 0.0537 0.459 Uiso 1 1 d R U . . .
H8C_1024 H 0.2999 0.5748 0.0538 0.459 Uiso 1 1 d R U . . .
C9_1024 C 0.3520(3) 0.6062(3) 0.0612(2) 0.31(3) Uani 1 1 d D U . . .
H9A_1024 H 0.3600 0.6063 0.0569 0.472 Uiso 1 1 d R U . . .
H9B_1024 H 0.3597 0.6041 0.0653 0.472 Uiso 1 1 d R U . . .
H9C_1024 H 0.3522 0.6208 0.0617 0.472 Uiso 1 1 d R U . . .
C0_1024 C 0.3143(5) 0.5914(4) 0.06725(13) 0.31(3) Uani 1 1 d D U . . .
H0A_1024 H 0.2978 0.5826 0.0662 0.471 Uiso 1 1 d R U . . .
H0B_1024 H 0.3192 0.6078 0.0674 0.471 Uiso 1 1 d R U . . .
H0C_1024 H 0.3172 0.5868 0.0719 0.471 Uiso 1 1 d R U . . .
S0_1025 S 0.3771(3) 0.5148(2) 0.05344(9) 0.192(5) Uani 1 1 d D U . . .
C1_1025 C 0.3838(2) 0.5385(2) 0.04780(8) 0.204(16) Uani 1 1 d D U . . .
C2_1025 C 0.3953(4) 0.5410(3) 0.04143(10) 0.32(4) Uani 1 1 d D U . . .
H2_1025 H 0.3995 0.5300 0.0401 0.384 Uiso 1 1 calc R U . . .
C3_1025 C 0.4006(4) 0.5594(3) 0.03698(9) 0.31(4) Uani 1 1 d D U . . .
H3_1025 H 0.4084 0.5610 0.0326 0.372 Uiso 1 1 calc R U . . .
C4_1025 C 0.3943(3) 0.5758(2) 0.03891(8) 0.33(3) Uani 1 1 d D U . . .
C5_1025 C 0.3828(4) 0.5732(3) 0.04535(10) 0.32(4) Uani 1 1 d D U . . .
H5_1025 H 0.3785 0.5841 0.0467 0.384 Uiso 1 1 calc R U . . .
C6_1025 C 0.3776(4) 0.5546(3) 0.04973(9) 0.27(3) Uani 1 1 d D U . . .
H6_1025 H 0.3698 0.5529 0.0541 0.325 Uiso 1 1 calc R U . . .
C7_1025 C 0.4001(3) 0.5962(2) 0.03403(9) 0.36(3) Uani 1 1 d D U . . .
C8_1025 C 0.4060(8) 0.6179(3) 0.03837(13) 0.37(3) Uani 1 1 d D U . . .
H8A_1025 H 0.4043 0.6141 0.0434 0.552 Uiso 1 1 d R U . . .
H8B_1025 H 0.3955 0.6235 0.0371 0.552 Uiso 1 1 d R U . . .
H8C_1025 H 0.4218 0.6298 0.0374 0.552 Uiso 1 1 d R U . . .
C9_1025 C 0.4210(4) 0.6019(5) 0.02927(16) 0.35(3) Uani 1 1 d D U . . .
H9A_1025 H 0.4347 0.6071 0.0322 0.532 Uiso 1 1 d R U . . .
H9B_1025 H 0.4233 0.6141 0.0259 0.532 Uiso 1 1 d R U . . .
H9C_1025 H 0.4180 0.5882 0.0266 0.532 Uiso 1 1 d R U . . .
C0_1025 C 0.3798(4) 0.5912(5) 0.02913(16) 0.38(3) Uani 1 1 d D U . . .
H0A_1025 H 0.3687 0.5747 0.0292 0.564 Uiso 1 1 d R U . . .
H0B_1025 H 0.3853 0.5960 0.0243 0.564 Uiso 1 1 d R U . . .
H0C_1025 H 0.3724 0.5996 0.0309 0.564 Uiso 1 1 d R U . . .
S0_1026 S 0.4302(2) 0.50643(15) 0.05520(7) 0.120(3) Uani 1 1 d D U . . .
C1_1026 C 0.4457(2) 0.53637(15) 0.05354(7) 0.131(10) Uani 1 1 d D U . . .
C2_1026 C 0.4642(3) 0.54546(19) 0.04888(11) 0.24(3) Uani 1 1 d D U . . .
H2_1026 H 0.4685 0.5356 0.0466 0.284 Uiso 1 1 calc R U . . .
C3_1026 C 0.4765(3) 0.56887(19) 0.04752(11) 0.21(3) Uani 1 1 d D U . . .
H3_1026 H 0.4891 0.5749 0.0443 0.257 Uiso 1 1 calc R U . . .
C4_1026 C 0.4702(2) 0.58357(15) 0.05087(8) 0.23(2) Uani 1 1 d D U . . .
C5_1026 C 0.4515(3) 0.57432(18) 0.05557(12) 0.163(17) Uani 1 1 d D U . . .
H5_1026 H 0.4471 0.5841 0.0579 0.195 Uiso 1 1 calc R U . . .
C6_1026 C 0.4394(3) 0.55087(18) 0.05687(12) 0.18(2) Uani 1 1 d D U . . .
H6_1026 H 0.4268 0.5447 0.0601 0.218 Uiso 1 1 calc R U . . .
C7_1026 C 0.4836(3) 0.60948(16) 0.04940(10) 0.253(19) Uani 1 1 d D U . . .
C8_1026 C 0.4728(4) 0.6219(3) 0.05329(19) 0.26(2) Uani 1 1 d D U . . .
H8A_1026 H 0.4729 0.6335 0.0502 0.396 Uiso 1 1 d R U . . .
H8B_1026 H 0.4816 0.6293 0.0576 0.396 Uiso 1 1 d R U . . .
H8C_1026 H 0.4569 0.6108 0.0546 0.396 Uiso 1 1 d R U . . .
C9_1026 C 0.4840(7) 0.6146(3) 0.04141(10) 0.27(2) Uani 1 1 d D U . . .
H9A_1026 H 0.4683 0.6067 0.0396 0.409 Uiso 1 1 d R U . . .
H9B_1026 H 0.4930 0.6090 0.0389 0.409 Uiso 1 1 d R U . . .
H9C_1026 H 0.4909 0.6311 0.0407 0.409 Uiso 1 1 d R U . . .
C0_1026 C 0.5087(3) 0.6203(3) 0.0519(2) 0.26(2) Uani 1 1 d D U . . .
H0A_1026 H 0.5101 0.6098 0.0552 0.396 Uiso 1 1 d R U . . .
H0B_1026 H 0.5133 0.6348 0.0543 0.396 Uiso 1 1 d R U . . .
H0C_1026 H 0.5187 0.6230 0.0478 0.396 Uiso 1 1 d R U . . .
S0_1027 S 0.4884(2) 0.49683(17) 0.06262(8) 0.142(4) Uani 1 1 d D U . . .
C1_1027 C 0.5102(2) 0.52609(17) 0.06221(7) 0.148(11) Uani 1 1 d D U . . .
C2_1027 C 0.5048(2) 0.5429(2) 0.06045(14) 0.22(3) Uani 1 1 d D U . . .
H2_1027 H 0.4894 0.5387 0.0595 0.265 Uiso 1 1 calc R U . . .
C3_1027 C 0.5218(2) 0.56584(18) 0.06012(14) 0.23(3) Uani 1 1 d D U . . .
H3_1027 H 0.5180 0.5772 0.0589 0.275 Uiso 1 1 calc R U . . .
C4_1027 C 0.5447(2) 0.57218(17) 0.06158(9) 0.24(2) Uani 1 1 d D U . . .
C5_1027 C 0.5501(2) 0.5551(2) 0.06336(17) 0.24(3) Uani 1 1 d D U . . .
H5_1027 H 0.5655 0.5592 0.0644 0.294 Uiso 1 1 calc R U . . .
C6_1027 C 0.5329(2) 0.5323(2) 0.06367(16) 0.19(2) Uani 1 1 d D U . . .
H6_1027 H 0.5365 0.5208 0.0649 0.232 Uiso 1 1 calc R U . . .
C7_1027 C 0.5637(2) 0.59747(18) 0.06124(10) 0.258(19) Uani 1 1 d D U . . .
C8_1027 C 0.5750(5) 0.6061(4) 0.06856(11) 0.26(2) Uani 1 1 d D U . . .
H8A_1027 H 0.5674 0.5938 0.0721 0.391 Uiso 1 1 d R U . . .
H8B_1027 H 0.5741 0.6195 0.0701 0.391 Uiso 1 1 d R U . . .
H8C_1027 H 0.5912 0.6102 0.0682 0.391 Uiso 1 1 d R U . . .
C9_1027 C 0.5541(4) 0.6130(3) 0.0588(2) 0.27(2) Uani 1 1 d D U . . .
H9A_1027 H 0.5664 0.6272 0.0567 0.403 Uiso 1 1 d R U . . .
H9B_1027 H 0.5481 0.6167 0.0630 0.403 Uiso 1 1 d R U . . .
H9C_1027 H 0.5418 0.6050 0.0554 0.403 Uiso 1 1 d R U . . .
C0_1027 C 0.5827(4) 0.6010(4) 0.05596(16) 0.26(2) Uani 1 1 d D U . . .
H0A_1027 H 0.5837 0.5870 0.0556 0.396 Uiso 1 1 d R U . . .
H0B_1027 H 0.5975 0.6137 0.0575 0.396 Uiso 1 1 d R U . . .
H0C_1027 H 0.5787 0.6045 0.0513 0.396 Uiso 1 1 d R U . . .
S0_1028 S 0.5172(2) 0.4804(3) 0.07530(10) 0.193(5) Uani 1 1 d D U . . .
C1_1028 C 0.5466(2) 0.4988(2) 0.07333(8) 0.252(14) Uani 1 1 d D U . . .
C2_1028 C 0.5581(3) 0.5211(3) 0.07595(14) 0.39(5) Uani 1 1 d D U . . .
H2_1028 H 0.5500 0.5264 0.0788 0.471 Uiso 1 1 calc R U . . .
C3_1028 C 0.5811(3) 0.5357(3) 0.07445(14) 0.37(4) Uani 1 1 d D U . . .
H3_1028 H 0.5887 0.5509 0.0763 0.444 Uiso 1 1 calc R U . . .
C4_1028 C 0.5931(2) 0.5279(2) 0.07024(9) 0.41(3) Uani 1 1 d D U . . .
C5_1028 C 0.5815(3) 0.5053(3) 0.06760(16) 0.39(5) Uani 1 1 d D U . . .
H5_1028 H 0.5894 0.4999 0.0648 0.471 Uiso 1 1 calc R U . . .
C6_1028 C 0.5585(3) 0.4910(3) 0.06916(16) 0.34(4) Uani 1 1 d D U . . .
H6_1028 H 0.5507 0.4758 0.0674 0.408 Uiso 1 1 calc R U . . .
C7_1028 C 0.6186(2) 0.5439(3) 0.06855(10) 0.42(3) Uani 1 1 d D U . . .
C8_1028 C 0.6227(4) 0.5665(3) 0.0652(2) 0.43(4) Uani 1 1 d D U . . .
H8A_1028 H 0.6130 0.5624 0.0609 0.648 Uiso 1 1 d R U . . .
H8B_1028 H 0.6388 0.5760 0.0638 0.648 Uiso 1 1 d R U . . .
H8C_1028 H 0.6184 0.5751 0.0684 0.648 Uiso 1 1 d R U . . .
C9_1028 C 0.6334(3) 0.5502(8) 0.07533(12) 0.43(4) Uani 1 1 d D U . . .
H9A_1028 H 0.6426 0.5670 0.0755 0.650 Uiso 1 1 d R U . . .
H9B_1028 H 0.6436 0.5437 0.0753 0.650 Uiso 1 1 d R U . . .
H9C_1028 H 0.6234 0.5445 0.0795 0.650 Uiso 1 1 d R U . . .
C0_1028 C 0.6277(4) 0.5326(4) 0.06334(19) 0.43(4) Uani 1 1 d D U . . .
H0A_1028 H 0.6198 0.5295 0.0588 0.652 Uiso 1 1 d R U . . .
H0B_1028 H 0.6250 0.5182 0.0655 0.652 Uiso 1 1 d R U . . .
H0C_1028 H 0.6441 0.5429 0.0626 0.652 Uiso 1 1 d R U . . .
S0_1029 S 0.4109(5) 0.2227(4) 0.07485(15) 0.127(7) Uani 0.3333 1 d D U P A 1
C1_1029 C 0.4164(3) 0.2013(3) 0.07145(11) 0.121(16) Uani 0.3333 1 d D U P A 1
C2_1029 C 0.4345(4) 0.2073(2) 0.06675(14) 0.15(4) Uani 0.3333 1 d D U P A 1
H2_1029 H 0.4438 0.2229 0.0654 0.175 Uiso 0.3333 1 calc R U P A 1
C3_1029 C 0.4389(4) 0.1907(2) 0.06405(13) 0.16(4) Uani 0.3333 1 d D U P A 1
H3_1029 H 0.4513 0.1950 0.0609 0.190 Uiso 0.3333 1 calc R U P A 1
C4_1029 C 0.4251(2) 0.1677(2) 0.06606(9) 0.14(2) Uani 0.3333 1 d D U P A 1
C5_1029 C 0.4068(4) 0.1617(2) 0.07081(15) 0.14(4) Uani 0.3333 1 d D U P A 1
H5_1029 H 0.3974 0.1461 0.0722 0.173 Uiso 0.3333 1 calc R U P A 1
C6_1029 C 0.4026(4) 0.1785(3) 0.07345(16) 0.10(2) Uani 0.3333 1 d D U P A 1
H6_1029 H 0.3903 0.1743 0.0766 0.125 Uiso 0.3333 1 calc R U P A 1
C7_1029 C 0.4299(3) 0.1492(3) 0.06311(11) 0.14(2) Uani 0.3333 1 d D U P A 1
C8_1029 C 0.4515(4) 0.1508(5) 0.0666(2) 0.15(2) Uani 0.3333 1 d D U P A 1
H8A_1029 H 0.4546 0.1393 0.0645 0.218 Uiso 0.3333 1 d R U P A 1
H8B_1029 H 0.4477 0.1474 0.0716 0.218 Uiso 0.3333 1 d R U P A 1
H8C_1029 H 0.4651 0.1661 0.0661 0.218 Uiso 0.3333 1 d R U P A 1
C9_1029 C 0.4340(9) 0.1519(7) 0.05503(11) 0.15(2) Uani 0.3333 1 d D U P A 1
H9A_1029 H 0.4309 0.1374 0.0528 0.226 Uiso 0.3333 1 d R U P A 1
H9B_1029 H 0.4503 0.1633 0.0545 0.226 Uiso 0.3333 1 d R U P A 1
H9C_1029 H 0.4247 0.1574 0.0527 0.226 Uiso 0.3333 1 d R U P A 1
C0_1029 C 0.4097(4) 0.1249(3) 0.0645(3) 0.14(2) Uani 0.3333 1 d D U P A 1
H0A_1029 H 0.4060 0.1170 0.0599 0.211 Uiso 0.3333 1 d R U P A 1
H0B_1029 H 0.3965 0.1260 0.0662 0.211 Uiso 0.3333 1 d R U P A 1
H0C_1029 H 0.4132 0.1162 0.0680 0.211 Uiso 0.3333 1 d R U P A 1
S0_1030 S 0.4339(4) 0.2330(3) 0.05022(11) 0.263(8) Uani 1 1 d D U . . .
C1_1030 C 0.4287(3) 0.2099(2) 0.04453(9) 0.336(18) Uani 1 1 d D U . . .
C2_1030 C 0.4447(3) 0.2025(3) 0.04407(12) 0.46(5) Uani 1 1 d D U . . .
H2_1030 H 0.4583 0.2099 0.0468 0.547 Uiso 1 1 calc R U . . .
C3_1030 C 0.4408(3) 0.1844(3) 0.03964(12) 0.47(5) Uani 1 1 d D U . . .
H3_1030 H 0.4517 0.1795 0.0394 0.562 Uiso 1 1 calc R U . . .
C4_1030 C 0.4206(2) 0.1735(2) 0.03556(9) 0.47(3) Uani 1 1 d D U . . .
C5_1030 C 0.4046(3) 0.1810(4) 0.03603(13) 0.48(5) Uani 1 1 d D U . . .
H5_1030 H 0.3909 0.1737 0.0333 0.574 Uiso 1 1 calc R U . . .
C6_1030 C 0.4088(3) 0.1991(4) 0.04049(14) 0.40(4) Uani 1 1 d D U . . .
H6_1030 H 0.3979 0.2041 0.0408 0.485 Uiso 1 1 calc R U . . .
C7_1030 C 0.4162(3) 0.1535(3) 0.03064(10) 0.50(3) Uani 1 1 d D U . . .
C8_1030 C 0.3978(6) 0.1303(3) 0.03377(16) 0.51(4) Uani 1 1 d D U . . .
H8A_1030 H 0.4048 0.1270 0.0378 0.769 Uiso 1 1 d R U . . .
H8B_1030 H 0.3933 0.1183 0.0302 0.769 Uiso 1 1 d R U . . .
H8C_1030 H 0.3842 0.1308 0.0354 0.769 Uiso 1 1 d R U . . .
C9_1030 C 0.4077(8) 0.1561(5) 0.02329(11) 0.52(4) Uani 1 1 d D U . . .
H9A_1030 H 0.4067 0.1441 0.0201 0.773 Uiso 1 1 d R U . . .
H9B_1030 H 0.4179 0.1712 0.0212 0.773 Uiso 1 1 d R U . . .
H9C_1030 H 0.3923 0.1541 0.0239 0.773 Uiso 1 1 d R U . . .
C0_1030 C 0.4381(4) 0.1521(5) 0.0295(2) 0.51(4) Uani 1 1 d D U . . .
H0A_1030 H 0.4395 0.1419 0.0329 0.769 Uiso 1 1 d R U . . .
H0B_1030 H 0.4512 0.1677 0.0300 0.769 Uiso 1 1 d R U . . .
H0C_1030 H 0.4379 0.1466 0.0247 0.769 Uiso 1 1 d R U . . .
S0_1031 S 0.4958(3) 0.3735(3) 0.04482(7) 0.160(4) Uani 1 1 d D U . . .
C1_1031 C 0.5093(2) 0.3682(2) 0.03758(6) 0.193(13) Uani 1 1 d D U . . .
C2_1031 C 0.5313(3) 0.3849(3) 0.03554(11) 0.34(5) Uani 1 1 d D U . . .
H2_1031 H 0.5389 0.3990 0.0380 0.404 Uiso 1 1 calc R U . . .
C3_1031 C 0.5422(3) 0.3810(3) 0.02989(12) 0.37(5) Uani 1 1 d D U . . .
H3_1031 H 0.5572 0.3925 0.0285 0.440 Uiso 1 1 calc R U . . .
C4_1031 C 0.5310(2) 0.3601(2) 0.02620(7) 0.36(3) Uani 1 1 d D U . . .
C5_1031 C 0.5088(3) 0.3433(3) 0.02827(12) 0.27(3) Uani 1 1 d D U . . .
H5_1031 H 0.5011 0.3291 0.0258 0.321 Uiso 1 1 calc R U . . .
C6_1031 C 0.4982(3) 0.3474(3) 0.03393(12) 0.25(3) Uani 1 1 d D U . . .
H6_1031 H 0.4832 0.3360 0.0353 0.295 Uiso 1 1 calc R U . . .
C7_1031 C 0.5429(3) 0.3557(3) 0.01993(8) 0.38(3) Uani 1 1 d D U . . .
C8_1031 C 0.5267(4) 0.3326(4) 0.01630(14) 0.39(3) Uani 1 1 d D U . . .
H8A_1031 H 0.5361 0.3269 0.0141 0.587 Uiso 1 1 d R U . . .
H8B_1031 H 0.5172 0.3341 0.0127 0.587 Uiso 1 1 d R U . . .
H8C_1031 H 0.5169 0.3218 0.0200 0.587 Uiso 1 1 d R U . . .
C9_1031 C 0.5645(4) 0.3551(6) 0.02233(15) 0.39(3) Uani 1 1 d D U . . .
H9A_1031 H 0.5773 0.3663 0.0194 0.578 Uiso 1 1 d R U . . .
H9B_1031 H 0.5628 0.3399 0.0217 0.578 Uiso 1 1 d R U . . .
H9C_1031 H 0.5677 0.3596 0.0273 0.578 Uiso 1 1 d R U . . .
C0_1031 C 0.5504(6) 0.3747(4) 0.01428(12) 0.40(3) Uani 1 1 d D U . . .
H0A_1031 H 0.5670 0.3854 0.0143 0.605 Uiso 1 1 d R U . . .
H0B_1031 H 0.5423 0.3831 0.0152 0.605 Uiso 1 1 d R U . . .
H0C_1031 H 0.5459 0.3672 0.0096 0.605 Uiso 1 1 d R U . . .
S0_1032 S 0.4411(2) 0.3586(2) 0.03103(6) 0.135(4) Uani 1 1 d D U . . .
C1_1032 C 0.4535(2) 0.3625(2) 0.02247(6) 0.139(11) Uani 1 1 d D U . . .
C2_1032 C 0.4402(2) 0.3495(3) 0.01676(7) 0.20(2) Uani 1 1 d D U . . .
H2_1032 H 0.4245 0.3385 0.0175 0.234 Uiso 1 1 calc R U . . .
C3_1032 C 0.4498(2) 0.3525(4) 0.01005(7) 0.24(3) Uani 1 1 d D U . . .
H3_1032 H 0.4406 0.3436 0.0062 0.291 Uiso 1 1 calc R U . . .
C4_1032 C 0.4731(2) 0.3687(2) 0.00899(6) 0.27(2) Uani 1 1 d D U . . .
C5_1032 C 0.4864(2) 0.3818(4) 0.01477(7) 0.20(3) Uani 1 1 d D U . . .
H5_1032 H 0.5021 0.3928 0.0141 0.245 Uiso 1 1 calc R U . . .
C6_1032 C 0.4765(2) 0.3785(4) 0.02144(6) 0.154(17) Uani 1 1 d D U . . .
H6_1032 H 0.4856 0.3874 0.0253 0.185 Uiso 1 1 calc R U . . .
C7_1032 C 0.4838(3) 0.3722(3) 0.00158(6) 0.29(2) Uani 1 1 d D U . . .
C8_1032 C 0.4815(6) 0.3497(4) -0.00130(13) 0.31(3) Uani 1 1 d D U . . .
H8A_1032 H 0.4910 0.3455 0.0016 0.463 Uiso 1 1 d R U . . .
H8B_1032 H 0.4868 0.3519 -0.0062 0.463 Uiso 1 1 d R U . . .
H8C_1032 H 0.4655 0.3373 -0.0011 0.463 Uiso 1 1 d R U . . .
C9_1032 C 0.5096(3) 0.3903(5) 0.00171(11) 0.30(3) Uani 1 1 d D U . . .
H9A_1032 H 0.5117 0.4035 0.0045 0.447 Uiso 1 1 d R U . . .
H9B_1032 H 0.5149 0.3952 -0.0031 0.447 Uiso 1 1 d R U . . .
H9C_1032 H 0.5184 0.3838 0.0039 0.447 Uiso 1 1 d R U . . .
C0_1032 C 0.4721(5) 0.3804(6) -0.00376(9) 0.32(3) Uani 1 1 d D U . . .
H0A_1032 H 0.4637 0.3865 -0.0012 0.473 Uiso 1 1 d R U . . .
H0B_1032 H 0.4613 0.3673 -0.0066 0.473 Uiso 1 1 d R U . . .
H0C_1032 H 0.4836 0.3923 -0.0068 0.473 Uiso 1 1 d R U . . .
S0_1033 S 0.3981(2) 0.3736(2) 0.01861(6) 0.137(4) Uani 1 1 d D U . . .
C1_1033 C 0.3971(2) 0.3662(2) 0.00953(6) 0.166(13) Uani 1 1 d D U . . .
C2_1033 C 0.3905(4) 0.3438(2) 0.00755(6) 0.24(3) Uani 1 1 d D U . . .
H2_1033 H 0.3865 0.3324 0.0111 0.282 Uiso 1 1 calc R U . . .
C3_1033 C 0.3897(4) 0.3380(2) 0.00045(7) 0.29(4) Uani 1 1 d D U . . .
H3_1033 H 0.3852 0.3227 -0.0009 0.346 Uiso 1 1 calc R U . . .
C4_1033 C 0.3957(3) 0.3549(2) -0.00481(6) 0.238(19) Uani 1 1 d D U . . .
C5_1033 C 0.4024(5) 0.3775(2) -0.00279(6) 0.27(3) Uani 1 1 d D U . . .
H5_1033 H 0.4064 0.3890 -0.0063 0.325 Uiso 1 1 calc R U . . .
C6_1033 C 0.4030(5) 0.3830(2) 0.00434(6) 0.26(3) Uani 1 1 d D U . . .
H6_1033 H 0.4076 0.3982 0.0057 0.308 Uiso 1 1 calc R U . . .
C7_1033 C 0.3949(3) 0.3488(3) -0.01269(6) 0.262(19) Uani 1 1 d D U . . .
C8_1033 C 0.4154(4) 0.3456(6) -0.01468(12) 0.28(2) Uani 1 1 d D U . . .
H8A_1033 H 0.4100 0.3294 -0.0158 0.427 Uiso 1 1 d R U . . .
H8B_1033 H 0.4261 0.3504 -0.0107 0.427 Uiso 1 1 d R U . . .
H8C_1033 H 0.4231 0.3551 -0.0188 0.427 Uiso 1 1 d R U . . .
C9_1033 C 0.3727(3) 0.3263(4) -0.01454(11) 0.27(2) Uani 1 1 d D U . . .
H9A_1033 H 0.3628 0.3295 -0.0176 0.407 Uiso 1 1 d R U . . .
H9B_1033 H 0.3646 0.3190 -0.0101 0.407 Uiso 1 1 d R U . . .
H9C_1033 H 0.3768 0.3160 -0.0170 0.407 Uiso 1 1 d R U . . .
C0_1033 C 0.3960(6) 0.3679(4) -0.01747(9) 0.26(2) Uani 1 1 d D U . . .
H0A_1033 H 0.3808 0.3665 -0.0176 0.396 Uiso 1 1 d R U . . .
H0B_1033 H 0.4003 0.3661 -0.0223 0.396 Uiso 1 1 d R U . . .
H0C_1033 H 0.4072 0.3830 -0.0156 0.396 Uiso 1 1 d R U . . .
S0_1034 S 0.3410(3) 0.3789(3) 0.01140(6) 0.182(5) Uani 1 1 d D U . . .
C1_1034 C 0.3329(3) 0.3736(2) 0.00234(6) 0.212(16) Uani 1 1 d D U . . .
C2_1034 C 0.3106(3) 0.3573(4) 0.00048(7) 0.37(5) Uani 1 1 d D U . . .
H2_1034 H 0.2997 0.3491 0.0041 0.446 Uiso 1 1 calc R U . . .
C3_1034 C 0.3041(3) 0.3531(4) -0.00660(7) 0.34(4) Uani 1 1 d D U . . .
H3_1034 H 0.2888 0.3419 -0.0078 0.402 Uiso 1 1 calc R U . . .
C4_1034 C 0.3202(2) 0.3652(3) -0.01196(6) 0.32(3) Uani 1 1 d D U . . .
C5_1034 C 0.3428(3) 0.3816(5) -0.01006(7) 0.33(4) Uani 1 1 d D U . . .
H5_1034 H 0.3538 0.3899 -0.0136 0.400 Uiso 1 1 calc R U . . .
C6_1034 C 0.3489(3) 0.3857(5) -0.00295(7) 0.28(4) Uani 1 1 d D U . . .
H6_1034 H 0.3642 0.3968 -0.0017 0.340 Uiso 1 1 calc R U . . .
C7_1034 C 0.3132(3) 0.3606(3) -0.01980(6) 0.35(3) Uani 1 1 d D U . . .
C8_1034 C 0.3324(4) 0.3783(5) -0.02465(9) 0.35(3) Uani 1 1 d D U . . .
H8A_1034 H 0.3384 0.3707 -0.0277 0.528 Uiso 1 1 d R U . . .
H8B_1034 H 0.3448 0.3899 -0.0217 0.528 Uiso 1 1 d R U . . .
H8C_1034 H 0.3260 0.3857 -0.0276 0.528 Uiso 1 1 d R U . . .
C9_1034 C 0.3084(7) 0.3365(4) -0.02205(12) 0.37(3) Uani 1 1 d D U . . .
H9A_1034 H 0.3040 0.3265 -0.0179 0.553 Uiso 1 1 d R U . . .
H9B_1034 H 0.3225 0.3380 -0.0241 0.553 Uiso 1 1 d R U . . .
H9C_1034 H 0.2961 0.3299 -0.0256 0.553 Uiso 1 1 d R U . . .
C0_1034 C 0.2913(4) 0.3618(6) -0.02128(12) 0.36(3) Uani 1 1 d D U . . .
H0A_1034 H 0.2812 0.3488 -0.0243 0.533 Uiso 1 1 d R U . . .
H0B_1034 H 0.2952 0.3762 -0.0237 0.533 Uiso 1 1 d R U . . .
H0C_1034 H 0.2836 0.3609 -0.0168 0.533 Uiso 1 1 d R U . . .
S0_1035 S 0.2984(3) 0.4098(3) 0.02195(8) 0.205(5) Uani 1 1 d D U . . .
C1_1035 C 0.2897(2) 0.4195(2) 0.01443(7) 0.241(17) Uani 1 1 d D U . . .
C2_1035 C 0.2910(4) 0.4117(3) 0.00769(8) 0.30(3) Uani 1 1 d D U . . .
H2_1035 H 0.2965 0.4013 0.0071 0.360 Uiso 1 1 calc R U . . .
C3_1035 C 0.2842(4) 0.4191(3) 0.00176(7) 0.30(3) Uani 1 1 d D U . . .
H3_1035 H 0.2851 0.4137 -0.0028 0.366 Uiso 1 1 calc R U . . .
C4_1035 C 0.2761(2) 0.4345(2) 0.00254(7) 0.29(2) Uani 1 1 d D U . . .
C5_1035 C 0.2748(4) 0.4423(3) 0.00936(8) 0.31(3) Uani 1 1 d D U . . .
H5_1035 H 0.2693 0.4527 0.0099 0.375 Uiso 1 1 calc R U . . .
C6_1035 C 0.2816(4) 0.4348(4) 0.01523(7) 0.30(3) Uani 1 1 d D U . . .
H6_1035 H 0.2808 0.4401 0.0198 0.360 Uiso 1 1 calc R U . . .
C7_1035 C 0.2685(3) 0.4428(3) -0.00399(8) 0.31(2) Uani 1 1 d D U . . .
C8_1035 C 0.2448(4) 0.4404(6) -0.00283(16) 0.33(3) Uani 1 1 d D U . . .
H8A_1035 H 0.2329 0.4251 -0.0043 0.491 Uiso 1 1 d R U . . .
H8B_1035 H 0.2435 0.4520 -0.0056 0.491 Uiso 1 1 d R U . . .
H8C_1035 H 0.2427 0.4425 0.0022 0.491 Uiso 1 1 d R U . . .
C9_1035 C 0.2669(7) 0.4286(5) -0.01062(9) 0.31(3) Uani 1 1 d D U . . .
H9A_1035 H 0.2720 0.4177 -0.0094 0.469 Uiso 1 1 d R U . . .
H9B_1035 H 0.2769 0.4390 -0.0143 0.469 Uiso 1 1 d R U . . .
H9C_1035 H 0.2511 0.4203 -0.0123 0.469 Uiso 1 1 d R U . . .
C0_1035 C 0.2856(4) 0.4682(3) -0.00565(16) 0.31(3) Uani 1 1 d D U . . .
H0A_1035 H 0.2808 0.4778 -0.0031 0.459 Uiso 1 1 d R U . . .
H0B_1035 H 0.2859 0.4709 -0.0108 0.459 Uiso 1 1 d R U . . .
H0C_1035 H 0.3010 0.4721 -0.0041 0.459 Uiso 1 1 d R U . . .
S0_1036 S 0.2400(2) 0.3598(2) 0.03259(7) 0.138(4) Uani 1 1 d D U . . .
C1_1036 C 0.22277(19) 0.3631(2) 0.02612(6) 0.156(12) Uani 1 1 d D U . . .
C2_1036 C 0.2027(3) 0.3441(2) 0.02372(11) 0.23(3) Uani 1 1 d D U . . .
H2_1036 H 0.1983 0.3293 0.0256 0.280 Uiso 1 1 calc R U . . .
C3_1036 C 0.1891(3) 0.3465(2) 0.01866(11) 0.25(3) Uani 1 1 d D U . . .
H3_1036 H 0.1755 0.3334 0.0170 0.296 Uiso 1 1 calc R U . . .
C4_1036 C 0.1955(2) 0.3683(2) 0.01592(7) 0.26(2) Uani 1 1 d D U . . .
C5_1036 C 0.2158(3) 0.3875(2) 0.01835(11) 0.177(19) Uani 1 1 d D U . . .
H5_1036 H 0.2203 0.4023 0.0165 0.212 Uiso 1 1 calc R U . . .
C6_1036 C 0.2292(3) 0.3847(2) 0.02341(11) 0.17(2) Uani 1 1 d D U . . .
H6_1036 H 0.2429 0.3977 0.0250 0.206 Uiso 1 1 calc R U . . .
C7_1036 C 0.1806(2) 0.3711(3) 0.01031(8) 0.28(2) Uani 1 1 d D U . . .
C8_1036 C 0.1603(4) 0.3721(6) 0.01375(14) 0.31(3) Uani 1 1 d D U . . .
H8A_1036 H 0.1459 0.3595 0.0119 0.467 Uiso 1 1 d R U . . .
H8B_1036 H 0.1612 0.3867 0.0127 0.467 Uiso 1 1 d R U . . .
H8C_1036 H 0.1607 0.3703 0.0189 0.467 Uiso 1 1 d R U . . .
C9_1036 C 0.1706(5) 0.3510(4) 0.00501(13) 0.29(2) Uani 1 1 d D U . . .
H9A_1036 H 0.1802 0.3555 0.0008 0.429 Uiso 1 1 d R U . . .
H9B_1036 H 0.1549 0.3469 0.0037 0.429 Uiso 1 1 d R U . . .
H9C_1036 H 0.1704 0.3377 0.0072 0.429 Uiso 1 1 d R U . . .
C0_1036 C 0.1945(4) 0.3934(4) 0.00602(14) 0.29(2) Uani 1 1 d D U . . .
H0A_1036 H 0.1943 0.4061 0.0085 0.440 Uiso 1 1 d R U . . .
H0B_1036 H 0.1877 0.3916 0.0013 0.440 Uiso 1 1 d R U . . .
H0C_1036 H 0.2104 0.3968 0.0055 0.440 Uiso 1 1 d R U . . .
S0_1037 S 0.1780(2) 0.3325(3) 0.04233(8) 0.166(5) Uani 1 1 d D U . . .
C1_1037 C 0.15349(18) 0.3213(2) 0.03677(7) 0.201(14) Uani 1 1 d D U . . .
C2_1037 C 0.1383(3) 0.3296(3) 0.03724(10) 0.23(3) Uani 1 1 d D U . . .
H2_1037 H 0.1410 0.3413 0.0406 0.278 Uiso 1 1 calc R U . . .
C3_1037 C 0.1191(3) 0.3209(3) 0.03289(10) 0.22(2) Uani 1 1 d D U . . .
H3_1037 H 0.1088 0.3266 0.0332 0.263 Uiso 1 1 calc R U . . .
C4_1037 C 0.11492(19) 0.3036(2) 0.02794(7) 0.27(2) Uani 1 1 d D U . . .
C5_1037 C 0.1304(3) 0.2953(3) 0.02748(10) 0.22(2) Uani 1 1 d D U . . .
H5_1037 H 0.1277 0.2836 0.0242 0.259 Uiso 1 1 calc R U . . .
C6_1037 C 0.1494(3) 0.3042(3) 0.03188(11) 0.196(18) Uani 1 1 d D U . . .
H6_1037 H 0.1598 0.2985 0.0316 0.235 Uiso 1 1 calc R U . . .
C7_1037 C 0.0937(2) 0.2938(3) 0.02310(9) 0.29(2) Uani 1 1 d D U . . .
C8_1037 C 0.0713(2) 0.2826(7) 0.02746(12) 0.29(2) Uani 1 1 d D U . . .
H8A_1037 H 0.0666 0.2665 0.0283 0.438 Uiso 1 1 d R U . . .
H8B_1037 H 0.0593 0.2835 0.0248 0.438 Uiso 1 1 d R U . . .
H8C_1037 H 0.0739 0.2906 0.0320 0.438 Uiso 1 1 d R U . . .
C9_1037 C 0.0938(5) 0.3127(4) 0.01846(16) 0.30(2) Uani 1 1 d D U . . .
H9A_1037 H 0.0828 0.3168 0.0204 0.444 Uiso 1 1 d R U . . .
H9B_1037 H 0.0894 0.3071 0.0136 0.444 Uiso 1 1 d R U . . .
H9C_1037 H 0.1092 0.3262 0.0185 0.444 Uiso 1 1 d R U . . .
C0_1037 C 0.0930(5) 0.2753(4) 0.01809(15) 0.30(2) Uani 1 1 d D U . . .
H0A_1037 H 0.1058 0.2825 0.0147 0.452 Uiso 1 1 d R U . . .
H0B_1037 H 0.0785 0.2680 0.0155 0.452 Uiso 1 1 d R U . . .
H0C_1037 H 0.0943 0.2637 0.0209 0.452 Uiso 1 1 d R U . . .
S0_1038 S 0.1233(2) 0.2929(3) 0.05668(10) 0.191(5) Uani 1 1 d D U . . .
C1_1038 C 0.09460(19) 0.2824(2) 0.05390(8) 0.218(17) Uani 1 1 d D U . . .
C2_1038 C 0.0896(2) 0.2940(3) 0.04875(12) 0.25(3) Uani 1 1 d D U . . .
H2_1038 H 0.1016 0.3076 0.0467 0.300 Uiso 1 1 calc R U . . .
C3_1038 C 0.0671(2) 0.2859(3) 0.04655(12) 0.25(3) Uani 1 1 d D U . . .
H3_1038 H 0.0638 0.2939 0.0430 0.295 Uiso 1 1 calc R U . . .
C4_1038 C 0.04924(18) 0.2657(2) 0.04955(8) 0.30(2) Uani 1 1 d D U . . .
C5_1038 C 0.0544(2) 0.2540(4) 0.05476(14) 0.34(5) Uani 1 1 d D U . . .
H5_1038 H 0.0424 0.2404 0.0568 0.412 Uiso 1 1 calc R U . . .
C6_1038 C 0.0769(2) 0.2624(4) 0.05689(14) 0.39(5) Uani 1 1 d D U . . .
H6_1038 H 0.0804 0.2545 0.0604 0.465 Uiso 1 1 calc R U . . .
C7_1038 C 0.02433(19) 0.2566(3) 0.04717(10) 0.31(2) Uani 1 1 d D U . . .
C8_1038 C 0.0231(4) 0.2705(5) 0.04087(14) 0.32(3) Uani 1 1 d D U . . .
H8A_1038 H 0.0363 0.2751 0.0377 0.484 Uiso 1 1 d R U . . .
H8B_1038 H 0.0232 0.2842 0.0427 0.484 Uiso 1 1 d R U . . .
H8C_1038 H 0.0089 0.2611 0.0382 0.484 Uiso 1 1 d R U . . .
C9_1038 C 0.0097(3) 0.2579(7) 0.05324(12) 0.31(3) Uani 1 1 d D U . . .
H9A_1038 H -0.0049 0.2434 0.0535 0.458 Uiso 1 1 d R U . . .
H9B_1038 H 0.0066 0.2705 0.0524 0.458 Uiso 1 1 d R U . . .
H9C_1038 H 0.0180 0.2606 0.0577 0.458 Uiso 1 1 d R U . . .
C0_1038 C 0.0131(4) 0.2313(3) 0.0448(2) 0.31(3) Uani 1 1 d D U . . .
H0A_1038 H 0.0098 0.2303 0.0397 0.464 Uiso 1 1 d R U . . .
H0B_1038 H -0.0013 0.2221 0.0474 0.464 Uiso 1 1 d R U . . .
H0C_1038 H 0.0235 0.2254 0.0457 0.464 Uiso 1 1 d R U . . .
S0_1039 S 0.1123(2) 0.2939(3) 0.08162(10) 0.185(6) Uani 1 1 d D U . . .
C1_1039 C 0.08405(18) 0.2897(2) 0.08133(8) 0.185(15) Uani 1 1 d D U . . .
C2_1039 C 0.0703(2) 0.2798(4) 0.07539(9) 0.27(3) Uani 1 1 d D U . . .
H2_1039 H 0.0760 0.2753 0.0715 0.326 Uiso 1 1 calc R U . . .
C3_1039 C 0.0482(2) 0.2764(4) 0.07515(9) 0.28(4) Uani 1 1 d D U . . .
H3_1039 H 0.0389 0.2696 0.0711 0.338 Uiso 1 1 calc R U . . .
C4_1039 C 0.03953(17) 0.2829(2) 0.08093(8) 0.196(15) Uani 1 1 d D U . . .
C5_1039 C 0.0535(2) 0.2929(5) 0.08692(9) 0.30(4) Uani 1 1 d D U . . .
H5_1039 H 0.0479 0.2974 0.0909 0.362 Uiso 1 1 calc R U . . .
C6_1039 C 0.0756(2) 0.2962(5) 0.08706(9) 0.27(3) Uani 1 1 d D U . . .
H6_1039 H 0.0850 0.3030 0.0911 0.328 Uiso 1 1 calc R U . . .
C7_1039 C 0.01510(17) 0.2792(3) 0.08072(10) 0.203(14) Uani 1 1 d D U . . .
C8_1039 C 0.0000(3) 0.2625(5) 0.08659(13) 0.214(18) Uani 1 1 d D U . . .
H8A_1039 H 0.0091 0.2576 0.0894 0.320 Uiso 1 1 d R U . . .
H8B_1039 H -0.0130 0.2491 0.0844 0.320 Uiso 1 1 d R U . . .
H8C_1039 H -0.0056 0.2703 0.0897 0.320 Uiso 1 1 d R U . . .
C9_1039 C 0.0153(3) 0.3021(3) 0.0818(2) 0.205(17) Uani 1 1 d D U . . .
H9A_1039 H 0.0171 0.3059 0.0869 0.308 Uiso 1 1 d R U . . .
H9B_1039 H 0.0008 0.3005 0.0801 0.308 Uiso 1 1 d R U . . .
H9C_1039 H 0.0281 0.3143 0.0792 0.308 Uiso 1 1 d R U . . .
C0_1039 C 0.0033(3) 0.2692(6) 0.07355(11) 0.205(17) Uani 1 1 d D U . . .
H0A_1039 H 0.0126 0.2794 0.0697 0.308 Uiso 1 1 d R U . . .
H0B_1039 H -0.0119 0.2677 0.0735 0.308 Uiso 1 1 d R U . . .
H0C_1039 H 0.0018 0.2540 0.0729 0.308 Uiso 1 1 d R U . . .
S0_1040 S 0.2070(2) 0.4138(2) 0.07414(10) 0.176(5) Uani 1 1 d D U . . .
C1_1040 C 0.1908(2) 0.4265(2) 0.07123(7) 0.194(15) Uani 1 1 d D U . . .
C2_1040 C 0.20138(19) 0.4501(2) 0.07022(13) 0.20(2) Uani 1 1 d D U . . .
H2_1040 H 0.2174 0.4594 0.0711 0.240 Uiso 1 1 calc R U . . .
C3_1040 C 0.1888(2) 0.46015(19) 0.06795(13) 0.19(2) Uani 1 1 d D U . . .
H3_1040 H 0.1962 0.4763 0.0673 0.234 Uiso 1 1 calc R U . . .
C4_1040 C 0.16516(19) 0.44643(19) 0.06666(8) 0.166(13) Uani 1 1 d D U . . .
C5_1040 C 0.1545(2) 0.4226(2) 0.06768(16) 0.23(3) Uani 1 1 d D U . . .
H5_1040 H 0.1386 0.4131 0.0668 0.277 Uiso 1 1 calc R U . . .
C6_1040 C 0.1674(2) 0.41284(19) 0.06994(16) 0.21(2) Uani 1 1 d D U . . .
H6_1040 H 0.1601 0.3967 0.0706 0.246 Uiso 1 1 calc R U . . .
C7_1040 C 0.1511(2) 0.4574(2) 0.06414(9) 0.184(13) Uani 1 1 d D U . . .
C8_1040 C 0.1604(5) 0.4815(3) 0.06736(17) 0.188(16) Uani 1 1 d D U . . .
H8A_1040 H 0.1616 0.4810 0.0725 0.282 Uiso 1 1 d R U . . .
H8B_1040 H 0.1502 0.4874 0.0662 0.282 Uiso 1 1 d R U . . .
H8C_1040 H 0.1757 0.4916 0.0654 0.282 Uiso 1 1 d R U . . .
C9_1040 C 0.1521(6) 0.4599(6) 0.05600(9) 0.194(16) Uani 1 1 d D U . . .
H9A_1040 H 0.1661 0.4737 0.0545 0.292 Uiso 1 1 d R U . . .
H9B_1040 H 0.1387 0.4609 0.0544 0.292 Uiso 1 1 d R U . . .
H9C_1040 H 0.1516 0.4464 0.0539 0.292 Uiso 1 1 d R U . . .
C0_1040 C 0.1257(2) 0.4428(4) 0.06630(19) 0.192(16) Uani 1 1 d D U . . .
H0A_1040 H 0.1158 0.4378 0.0621 0.289 Uiso 1 1 d R U . . .
H0B_1040 H 0.1218 0.4522 0.0693 0.289 Uiso 1 1 d R U . . .
H0C_1040 H 0.1235 0.4293 0.0690 0.289 Uiso 1 1 d R U . . .
S0_1041 S 0.2461(2) 0.4521(2) 0.05740(8) 0.141(4) Uani 1 1 d D U . . .
C1_1041 C 0.2423(2) 0.47581(18) 0.05555(7) 0.161(11) Uani 1 1 d D U . . .
C2_1041 C 0.2546(3) 0.4963(2) 0.05928(10) 0.28(4) Uani 1 1 d D U . . .
H2_1041 H 0.2651 0.4976 0.0628 0.333 Uiso 1 1 calc R U . . .
C3_1041 C 0.2516(3) 0.5148(2) 0.05783(11) 0.27(3) Uani 1 1 d D U . . .
H3_1041 H 0.2601 0.5287 0.0604 0.322 Uiso 1 1 calc R U . . .
C4_1041 C 0.2360(2) 0.51302(17) 0.05256(8) 0.218(18) Uani 1 1 d D U . . .
C5_1041 C 0.2236(4) 0.4923(2) 0.04880(11) 0.23(3) Uani 1 1 d D U . . .
H5_1041 H 0.2130 0.4909 0.0452 0.272 Uiso 1 1 calc R U . . .
C6_1041 C 0.2268(4) 0.4739(2) 0.05032(11) 0.32(4) Uani 1 1 d D U . . .
H6_1041 H 0.2184 0.4600 0.0478 0.384 Uiso 1 1 calc R U . . .
C7_1041 C 0.2325(3) 0.5334(2) 0.05091(10) 0.240(17) Uani 1 1 d D U . . .
C8_1041 C 0.2479(5) 0.5542(3) 0.05564(16) 0.26(2) Uani 1 1 d D U . . .
H8A_1041 H 0.2546 0.5496 0.0594 0.393 Uiso 1 1 d R U . . .
H8B_1041 H 0.2391 0.5608 0.0577 0.393 Uiso 1 1 d R U . . .
H8C_1041 H 0.2601 0.5658 0.0527 0.393 Uiso 1 1 d R U . . .
C9_1041 C 0.2074(3) 0.5273(4) 0.0522(2) 0.23(2) Uani 1 1 d D U . . .
H9A_1041 H 0.2061 0.5308 0.0571 0.352 Uiso 1 1 d R U . . .
H9B_1041 H 0.1970 0.5110 0.0513 0.352 Uiso 1 1 d R U . . .
H9C_1041 H 0.2034 0.5364 0.0490 0.352 Uiso 1 1 d R U . . .
C0_1041 C 0.2385(7) 0.5411(5) 0.04311(11) 0.27(2) Uani 1 1 d D U . . .
H0A_1041 H 0.2549 0.5471 0.0422 0.401 Uiso 1 1 d R U . . .
H0B_1041 H 0.2346 0.5530 0.0421 0.401 Uiso 1 1 d R U . . .
H0C_1041 H 0.2294 0.5277 0.0401 0.401 Uiso 1 1 d R U . . .
S0_1042 S 0.3076(3) 0.4935(3) 0.04506(9) 0.189(6) Uani 1 1 d D U . . .
C1_1042 C 0.3071(2) 0.5161(2) 0.04036(7) 0.208(18) Uani 1 1 d D U . . .
C2_1042 C 0.3239(3) 0.5287(3) 0.03534(11) 0.29(4) Uani 1 1 d D U . . .
H2_1042 H 0.3357 0.5251 0.0344 0.344 Uiso 1 1 calc R U . . .
C3_1042 C 0.3236(3) 0.5464(3) 0.03163(10) 0.27(3) Uani 1 1 d D U . . .
H3_1042 H 0.3352 0.5549 0.0282 0.321 Uiso 1 1 calc R U . . .
C4_1042 C 0.3063(2) 0.5517(2) 0.03294(8) 0.25(2) Uani 1 1 d D U . . .
C5_1042 C 0.2893(3) 0.5389(3) 0.03801(12) 0.24(3) Uani 1 1 d D U . . .
H5_1042 H 0.2775 0.5424 0.0389 0.285 Uiso 1 1 calc R U . . .
C6_1042 C 0.2898(3) 0.5213(3) 0.04167(11) 0.29(4) Uani 1 1 d D U . . .
H6_1042 H 0.2783 0.5127 0.0451 0.343 Uiso 1 1 calc R U . . .
C7_1042 C 0.3058(3) 0.5713(2) 0.02887(10) 0.265(19) Uani 1 1 d D U . . .
C8_1042 C 0.3185(6) 0.5940(3) 0.03301(14) 0.27(2) Uani 1 1 d D U . . .
H8A_1042 H 0.3137 0.5914 0.0380 0.411 Uiso 1 1 d R U . . .
H8B_1042 H 0.3149 0.6052 0.0309 0.411 Uiso 1 1 d R U . . .
H8C_1042 H 0.3351 0.5999 0.0327 0.411 Uiso 1 1 d R U . . .
C9_1042 C 0.2810(3) 0.5660(5) 0.0276(2) 0.27(2) Uani 1 1 d D U . . .
H9A_1042 H 0.2713 0.5498 0.0264 0.412 Uiso 1 1 d R U . . .
H9B_1042 H 0.2808 0.5755 0.0237 0.412 Uiso 1 1 d R U . . .
H9C_1042 H 0.2754 0.5696 0.0319 0.412 Uiso 1 1 d R U . . .
C0_1042 C 0.3176(6) 0.5751(5) 0.02157(11) 0.27(2) Uani 1 1 d D U . . .
H0A_1042 H 0.3343 0.5829 0.0221 0.404 Uiso 1 1 d R U . . .
H0B_1042 H 0.3135 0.5845 0.0186 0.404 Uiso 1 1 d R U . . .
H0C_1042 H 0.3122 0.5602 0.0193 0.404 Uiso 1 1 d R U . . .
S0_1043 S 0.3555(3) 0.4802(3) 0.02993(8) 0.191(6) Uani 1 1 d D U . . .
C1_1043 C 0.3559(3) 0.4983(2) 0.02301(7) 0.227(16) Uani 1 1 d D U . . .
C2_1043 C 0.3767(2) 0.5155(4) 0.02033(12) 0.34(4) Uani 1 1 d D U . . .
H2_1043 H 0.3907 0.5176 0.0222 0.405 Uiso 1 1 calc R U . . .
C3_1043 C 0.3772(2) 0.5298(4) 0.01492(12) 0.38(5) Uani 1 1 d D U . . .
H3_1043 H 0.3914 0.5415 0.0131 0.460 Uiso 1 1 calc R U . . .
C4_1043 C 0.3565(2) 0.5268(2) 0.01212(8) 0.34(3) Uani 1 1 d D U . . .
C5_1043 C 0.3355(2) 0.5094(4) 0.01483(13) 0.36(5) Uani 1 1 d D U . . .
H5_1043 H 0.3215 0.5072 0.0130 0.433 Uiso 1 1 calc R U . . .
C6_1043 C 0.3354(2) 0.4953(4) 0.02023(13) 0.34(4) Uani 1 1 d D U . . .
H6_1043 H 0.3212 0.4835 0.0221 0.404 Uiso 1 1 calc R U . . .
C7_1043 C 0.3568(3) 0.5425(3) 0.00614(9) 0.35(3) Uani 1 1 d D U . . .
C8_1043 C 0.3329(3) 0.5330(5) 0.00278(17) 0.37(3) Uani 1 1 d D U . . .
H8A_1043 H 0.3336 0.5288 -0.0022 0.552 Uiso 1 1 d R U . . .
H8B_1043 H 0.3281 0.5446 0.0029 0.552 Uiso 1 1 d R U . . .
H8C_1043 H 0.3217 0.5193 0.0054 0.552 Uiso 1 1 d R U . . .
C9_1043 C 0.3644(8) 0.5668(3) 0.00891(15) 0.36(3) Uani 1 1 d D U . . .
H9A_1043 H 0.3677 0.5675 0.0140 0.545 Uiso 1 1 d R U . . .
H9B_1043 H 0.3519 0.5700 0.0081 0.545 Uiso 1 1 d R U . . .
H9C_1043 H 0.3782 0.5783 0.0064 0.545 Uiso 1 1 d R U . . .
C0_1043 C 0.3736(5) 0.5448(6) 0.00019(13) 0.36(3) Uani 1 1 d D U . . .
H0A_1043 H 0.3843 0.5611 -0.0006 0.547 Uiso 1 1 d R U . . .
H0B_1043 H 0.3652 0.5379 -0.0042 0.547 Uiso 1 1 d R U . . .
H0C_1043 H 0.3821 0.5371 0.0016 0.547 Uiso 1 1 d R U . . .
S0_1044 S 0.4052(2) 0.47829(19) 0.03747(7) 0.134(4) Uani 1 1 d D U . . .
C1_1044 C 0.4197(2) 0.4999(2) 0.03100(7) 0.175(12) Uani 1 1 d D U . . .
C2_1044 C 0.4180(4) 0.4941(2) 0.02385(7) 0.32(4) Uani 1 1 d D U . . .
H2_1044 H 0.4090 0.4785 0.0225 0.389 Uiso 1 1 calc R U . . .
C3_1044 C 0.4293(4) 0.5109(2) 0.01873(7) 0.29(4) Uani 1 1 d D U . . .
H3_1044 H 0.4280 0.5068 0.0139 0.344 Uiso 1 1 calc R U . . .
C4_1044 C 0.4426(3) 0.5340(2) 0.02076(7) 0.31(3) Uani 1 1 d D U . . .
C5_1044 C 0.4443(5) 0.53986(19) 0.02799(7) 0.24(3) Uani 1 1 d D U . . .
H5_1044 H 0.4533 0.5554 0.0294 0.291 Uiso 1 1 calc R U . . .
C6_1044 C 0.4329(5) 0.5228(2) 0.03303(7) 0.25(3) Uani 1 1 d D U . . .
H6_1044 H 0.4341 0.5268 0.0379 0.305 Uiso 1 1 calc R U . . .
C7_1044 C 0.4552(3) 0.5527(2) 0.01514(8) 0.32(2) Uani 1 1 d D U . . .
C8_1044 C 0.4732(4) 0.5492(5) 0.01116(15) 0.33(3) Uani 1 1 d D U . . .
H8A_1044 H 0.4757 0.5379 0.0137 0.491 Uiso 1 1 d R U . . .
H8B_1044 H 0.4877 0.5638 0.0109 0.491 Uiso 1 1 d R U . . .
H8C_1044 H 0.4677 0.5438 0.0064 0.491 Uiso 1 1 d R U . . .
C9_1044 C 0.4383(4) 0.5526(6) 0.00958(14) 0.34(3) Uani 1 1 d D U . . .
H9A_1044 H 0.4370 0.5427 0.0056 0.510 Uiso 1 1 d R U . . .
H9B_1044 H 0.4439 0.5682 0.0079 0.510 Uiso 1 1 d R U . . .
H9C_1044 H 0.4232 0.5468 0.0118 0.510 Uiso 1 1 d R U . . .
C0_1044 C 0.4677(7) 0.5768(3) 0.01853(13) 0.34(3) Uani 1 1 d D U . . .
H0A_1044 H 0.4614 0.5761 0.0233 0.506 Uiso 1 1 d R U . . .
H0B_1044 H 0.4657 0.5877 0.0156 0.506 Uiso 1 1 d R U . . .
H0C_1044 H 0.4841 0.5819 0.0189 0.506 Uiso 1 1 d R U . . .
S0_1045 S 0.4688(2) 0.48493(17) 0.03923(7) 0.130(4) Uani 1 1 d D U . . .
C1_1045 C 0.4888(2) 0.51361(16) 0.03681(7) 0.132(10) Uani 1 1 d D U . . .
C2_1045 C 0.5100(3) 0.5255(2) 0.04017(11) 0.22(3) Uani 1 1 d D U . . .
H2_1045 H 0.5138 0.5181 0.0438 0.258 Uiso 1 1 calc R U . . .
C3_1045 C 0.5257(3) 0.5479(3) 0.03826(12) 0.23(3) Uani 1 1 d D U . . .
H3_1045 H 0.5401 0.5558 0.0406 0.273 Uiso 1 1 calc R U . . .
C4_1045 C 0.5202(2) 0.55879(18) 0.03289(8) 0.25(2) Uani 1 1 d D U . . .
C5_1045 C 0.4987(3) 0.5468(3) 0.02951(13) 0.26(4) Uani 1 1 d D U . . .
H5_1045 H 0.4948 0.5539 0.0259 0.314 Uiso 1 1 calc R U . . .
C6_1045 C 0.4832(3) 0.5244(2) 0.03150(13) 0.25(4) Uani 1 1 d D U . . .
H6_1045 H 0.4687 0.5163 0.0292 0.300 Uiso 1 1 calc R U . . .
C7_1045 C 0.5373(3) 0.5836(2) 0.03072(10) 0.27(2) Uani 1 1 d D U . . .
C8_1045 C 0.5621(3) 0.5901(4) 0.0327(2) 0.28(2) Uani 1 1 d D U . . .
H8A_1045 H 0.5728 0.6026 0.0296 0.414 Uiso 1 1 d R U . . .
H8B_1045 H 0.5639 0.5767 0.0319 0.414 Uiso 1 1 d R U . . .
H8C_1045 H 0.5655 0.5951 0.0376 0.414 Uiso 1 1 d R U . . .
C9_1045 C 0.5365(7) 0.5868(4) 0.02264(10) 0.28(3) Uani 1 1 d D U . . .
H9A_1045 H 0.5385 0.5753 0.0200 0.421 Uiso 1 1 d R U . . .
H9B_1045 H 0.5487 0.6022 0.0213 0.421 Uiso 1 1 d R U . . .
H9C_1045 H 0.5216 0.5851 0.0215 0.421 Uiso 1 1 d R U . . .
C0_1045 C 0.5320(5) 0.6008(3) 0.03441(19) 0.29(3) Uani 1 1 d D U . . .
H0A_1045 H 0.5154 0.5939 0.0352 0.434 Uiso 1 1 d R U . . .
H0B_1045 H 0.5374 0.6147 0.0315 0.434 Uiso 1 1 d R U . . .
H0C_1045 H 0.5399 0.6049 0.0390 0.434 Uiso 1 1 d R U . . .
S0_1046 S 0.5239(2) 0.4832(3) 0.04873(11) 0.231(6) Uani 1 1 d D U . . .
C1_1046 C 0.5504(2) 0.5048(2) 0.04520(9) 0.269(16) Uani 1 1 d D U . . .
C2_1046 C 0.5594(3) 0.5007(3) 0.03909(12) 0.35(4) Uani 1 1 d D U . . .
H2_1046 H 0.5512 0.4862 0.0368 0.416 Uiso 1 1 calc R U . . .
C3_1046 C 0.5801(3) 0.5175(3) 0.03630(11) 0.35(4) Uani 1 1 d D U . . .
H3_1046 H 0.5861 0.5146 0.0321 0.418 Uiso 1 1 calc R U . . .
C4_1046 C 0.5922(2) 0.5390(2) 0.03967(8) 0.32(3) Uani 1 1 d D U . . .
C5_1046 C 0.5831(4) 0.5431(3) 0.04584(12) 0.33(4) Uani 1 1 d D U . . .
H5_1046 H 0.5912 0.5576 0.0482 0.397 Uiso 1 1 calc R U . . .
C6_1046 C 0.5624(4) 0.5261(3) 0.04855(12) 0.35(5) Uani 1 1 d D U . . .
H6_1046 H 0.5563 0.5289 0.0527 0.424 Uiso 1 1 calc R U . . .
C7_1046 C 0.6152(2) 0.5578(3) 0.03663(10) 0.34(2) Uani 1 1 d D U . . .
C8_1046 C 0.6340(3) 0.5678(6) 0.04240(12) 0.36(3) Uani 1 1 d D U . . .
H8A_1046 H 0.6280 0.5587 0.0467 0.542 Uiso 1 1 d R U . . .
H8B_1046 H 0.6379 0.5837 0.0433 0.542 Uiso 1 1 d R U . . .
H8C_1046 H 0.6477 0.5674 0.0408 0.542 Uiso 1 1 d R U . . .
C9_1046 C 0.6129(4) 0.5777(4) 0.0336(2) 0.34(3) Uani 1 1 d D U . . .
H9A_1046 H 0.5966 0.5730 0.0331 0.514 Uiso 1 1 d R U . . .
H9B_1046 H 0.6200 0.5817 0.0289 0.514 Uiso 1 1 d R U . . .
H9C_1046 H 0.6204 0.5912 0.0367 0.514 Uiso 1 1 d R U . . .
C0_1046 C 0.6237(4) 0.5484(4) 0.03063(16) 0.36(3) Uani 1 1 d D U . . .
H0A_1046 H 0.6368 0.5612 0.0283 0.533 Uiso 1 1 d R U . . .
H0B_1046 H 0.6116 0.5398 0.0272 0.533 Uiso 1 1 d R U . . .
H0C_1046 H 0.6287 0.5382 0.0327 0.533 Uiso 1 1 d R U . . .
S0_1047 S 0.5475(2) 0.4336(4) 0.05822(10) 0.233(7) Uani 1 1 d D U . . .
C1_1047 C 0.5743(2) 0.4464(3) 0.05380(8) 0.301(19) Uani 1 1 d D U . . .
C2_1047 C 0.5799(3) 0.4332(3) 0.04946(14) 0.41(5) Uani 1 1 d D U . . .
H2_1047 H 0.5693 0.4173 0.0489 0.498 Uiso 1 1 calc R U . . .
C3_1047 C 0.6009(3) 0.4430(3) 0.04598(14) 0.45(5) Uani 1 1 d D U . . .
H3_1047 H 0.6046 0.4338 0.0430 0.546 Uiso 1 1 calc R U . . .
C4_1047 C 0.6167(2) 0.4665(2) 0.04683(9) 0.47(3) Uani 1 1 d D U . . .
C5_1047 C 0.6110(3) 0.4798(3) 0.05123(16) 0.45(5) Uani 1 1 d D U . . .
H5_1047 H 0.6216 0.4957 0.0519 0.537 Uiso 1 1 calc R U . . .
C6_1047 C 0.5899(3) 0.4697(3) 0.05466(16) 0.48(5) Uani 1 1 d D U . . .
H6_1047 H 0.5861 0.4787 0.0576 0.580 Uiso 1 1 calc R U . . .
C7_1047 C 0.6400(2) 0.4775(3) 0.04302(10) 0.48(4) Uani 1 1 d D U . . .
C8_1047 C 0.6409(5) 0.4932(5) 0.03690(15) 0.49(4) Uani 1 1 d D U . . .
H8A_1047 H 0.6494 0.5094 0.0383 0.731 Uiso 1 1 d R U . . .
H8B_1047 H 0.6253 0.4890 0.0355 0.731 Uiso 1 1 d R U . . .
H8C_1047 H 0.6486 0.4908 0.0329 0.731 Uiso 1 1 d R U . . .
C9_1047 C 0.6446(5) 0.4591(4) 0.0398(2) 0.49(4) Uani 1 1 d D U . . .
H9A_1047 H 0.6608 0.4638 0.0406 0.742 Uiso 1 1 d R U . . .
H9B_1047 H 0.6413 0.4571 0.0348 0.742 Uiso 1 1 d R U . . .
H9C_1047 H 0.6349 0.4446 0.0423 0.742 Uiso 1 1 d R U . . .
C0_1047 C 0.6597(3) 0.4922(7) 0.04817(13) 0.50(4) Uani 1 1 d D U . . .
H0A_1047 H 0.6744 0.4957 0.0460 0.757 Uiso 1 1 d R U . . .
H0B_1047 H 0.6578 0.4842 0.0527 0.757 Uiso 1 1 d R U . . .
H0C_1047 H 0.6597 0.5065 0.0490 0.757 Uiso 1 1 d R U . . .
S0_1048 S 0.53213(18) 0.4106(3) 0.07722(9) 0.186(5) Uani 1 1 d D U . . .
C1_1048 C 0.56215(18) 0.4292(2) 0.07641(8) 0.230(16) Uani 1 1 d D U . . .
C2_1048 C 0.5725(2) 0.4508(3) 0.07956(14) 0.35(4) Uani 1 1 d D U . . .
H2_1048 H 0.5635 0.4555 0.0821 0.422 Uiso 1 1 calc R U . . .
C3_1048 C 0.5960(2) 0.4655(3) 0.07896(14) 0.34(4) Uani 1 1 d D U . . .
H3_1048 H 0.6029 0.4802 0.0811 0.412 Uiso 1 1 calc R U . . .
C4_1048 C 0.60950(19) 0.4586(2) 0.07515(9) 0.40(3) Uani 1 1 d D U . . .
C5_1048 C 0.5990(2) 0.4368(3) 0.07198(16) 0.37(4) Uani 1 1 d D U . . .
H5_1048 H 0.6079 0.4320 0.0694 0.442 Uiso 1 1 calc R U . . .
C6_1048 C 0.5754(2) 0.4223(3) 0.07264(16) 0.33(4) Uani 1 1 d D U . . .
H6_1048 H 0.5684 0.4075 0.0705 0.401 Uiso 1 1 calc R U . . .
C7_1048 C 0.6355(2) 0.4748(3) 0.07445(11) 0.41(3) Uani 1 1 d D U . . .
C8_1048 C 0.6486(3) 0.4616(4) 0.0751(3) 0.43(3) Uani 1 1 d D U . . .
H8A_1048 H 0.6376 0.4454 0.0742 0.645 Uiso 1 1 d R U . . .
H8B_1048 H 0.6564 0.4630 0.0796 0.645 Uiso 1 1 d R U . . .
H8C_1048 H 0.6600 0.4676 0.0713 0.645 Uiso 1 1 d R U . . .
C9_1048 C 0.6416(4) 0.4870(6) 0.06719(12) 0.43(3) Uani 1 1 d D U . . .
H9A_1048 H 0.6278 0.4810 0.0642 0.638 Uiso 1 1 d R U . . .
H9B_1048 H 0.6537 0.4862 0.0646 0.638 Uiso 1 1 d R U . . .
H9C_1048 H 0.6468 0.5030 0.0684 0.638 Uiso 1 1 d R U . . .
C0_1048 C 0.6446(4) 0.4934(5) 0.08025(15) 0.41(3) Uani 1 1 d D U . . .
H0A_1048 H 0.6600 0.5058 0.0791 0.620 Uiso 1 1 d R U . . .
H0B_1048 H 0.6452 0.4852 0.0844 0.620 Uiso 1 1 d R U . . .
H0C_1048 H 0.6347 0.5000 0.0812 0.620 Uiso 1 1 d R U . . .
S0_1049 S 0.4887(4) 0.2851(3) 0.07069(11) 0.237(7) Uani 1 1 d D U . . .
C1_1049 C 0.4984(3) 0.2678(3) 0.06660(9) 0.287(18) Uani 1 1 d D U . . .
C2_1049 C 0.5141(4) 0.2764(3) 0.06103(11) 0.35(4) Uani 1 1 d D U . . .
H2_1049 H 0.5195 0.2916 0.0594 0.416 Uiso 1 1 calc R U . . .
C3_1049 C 0.5218(4) 0.2629(3) 0.05783(11) 0.35(4) Uani 1 1 d D U . . .
H3_1049 H 0.5325 0.2690 0.0540 0.422 Uiso 1 1 calc R U . . .
C4_1049 C 0.5138(2) 0.2404(2) 0.06022(9) 0.39(3) Uani 1 1 d D U . . .
C5_1049 C 0.4980(4) 0.2318(3) 0.06586(12) 0.40(5) Uani 1 1 d D U . . .
H5_1049 H 0.4925 0.2166 0.0675 0.483 Uiso 1 1 calc R U . . .
C6_1049 C 0.4904(4) 0.2455(3) 0.06898(12) 0.42(5) Uani 1 1 d D U . . .
H6_1049 H 0.4797 0.2396 0.0728 0.508 Uiso 1 1 calc R U . . .
C7_1049 C 0.5222(3) 0.2254(3) 0.05675(10) 0.40(3) Uani 1 1 d D U . . .
C8_1049 C 0.5267(9) 0.2304(7) 0.04874(11) 0.41(3) Uani 1 1 d D U . . .
H8A_1049 H 0.5430 0.2417 0.0482 0.622 Uiso 1 1 d R U . . .
H8B_1049 H 0.5174 0.2367 0.0469 0.622 Uiso 1 1 d R U . . .
H8C_1049 H 0.5231 0.2164 0.0461 0.622 Uiso 1 1 d R U . . .
C9_1049 C 0.5045(4) 0.1996(3) 0.0576(3) 0.41(3) Uani 1 1 d D U . . .
H9A_1049 H 0.5122 0.1909 0.0587 0.610 Uiso 1 1 d R U . . .
H9B_1049 H 0.4964 0.1944 0.0531 0.610 Uiso 1 1 d R U . . .
H9C_1049 H 0.4936 0.1974 0.0614 0.610 Uiso 1 1 d R U . . .
C0_1049 C 0.5449(4) 0.2297(6) 0.0602(2) 0.40(3) Uani 1 1 d D U . . .
H0A_1049 H 0.5443 0.2325 0.0652 0.607 Uiso 1 1 d R U . . .
H0B_1049 H 0.5582 0.2429 0.0580 0.607 Uiso 1 1 d R U . . .
H0C_1049 H 0.5462 0.2159 0.0595 0.607 Uiso 1 1 d R U . . .
S0_1050 S 0.4831(3) 0.3148(4) 0.04699(13) 0.267(8) Uani 1 1 d D U . . .
C1_1050 C 0.4945(3) 0.2989(3) 0.04291(9) 0.37(4) Uani 1 1 d D U . . .
C2_1050 C 0.4806(2) 0.2801(4) 0.03865(13) 0.41(5) Uani 1 1 d D U . . .
H2_1050 H 0.4650 0.2758 0.0379 0.496 Uiso 1 1 calc R U . . .
C3_1050 C 0.4893(2) 0.2675(3) 0.03542(13) 0.45(5) Uani 1 1 d D U . . .
H3_1050 H 0.4797 0.2547 0.0325 0.539 Uiso 1 1 calc R U . . .
C4_1050 C 0.5124(2) 0.2738(2) 0.03644(9) 0.48(3) Uani 1 1 d D U . . .
C5_1050 C 0.5264(2) 0.2928(4) 0.04075(15) 0.46(5) Uani 1 1 d D U . . .
H5_1050 H 0.5421 0.2972 0.0415 0.546 Uiso 1 1 calc R U . . .
C6_1050 C 0.5174(3) 0.3051(4) 0.04394(15) 0.41(5) Uani 1 1 d D U . . .
H6_1050 H 0.5269 0.3179 0.0468 0.498 Uiso 1 1 calc R U . . .
C7_1050 C 0.5222(3) 0.2600(3) 0.03290(11) 0.50(3) Uani 1 1 d D U . . .
C8_1050 C 0.5369(6) 0.2727(5) 0.02636(14) 0.51(4) Uani 1 1 d D U . . .
H8A_1050 H 0.5365 0.2618 0.0228 0.761 Uiso 1 1 d R U . . .
H8B_1050 H 0.5527 0.2823 0.0280 0.761 Uiso 1 1 d R U . . .
H8C_1050 H 0.5315 0.2824 0.0242 0.761 Uiso 1 1 d R U . . .
C9_1050 C 0.5376(5) 0.2559(6) 0.03807(14) 0.51(4) Uani 1 1 d D U . . .
H9A_1050 H 0.5397 0.2435 0.0361 0.771 Uiso 1 1 d R U . . .
H9B_1050 H 0.5296 0.2510 0.0426 0.771 Uiso 1 1 d R U . . .
H9C_1050 H 0.5526 0.2696 0.0388 0.771 Uiso 1 1 d R U . . .
C0_1050 C 0.5029(4) 0.2363(4) 0.0304(2) 0.51(4) Uani 1 1 d D U . . .
H0A_1050 H 0.5029 0.2237 0.0330 0.759 Uiso 1 1 d R U . . .
H0B_1050 H 0.5054 0.2351 0.0253 0.759 Uiso 1 1 d R U . . .
H0C_1050 H 0.4882 0.2357 0.0311 0.759 Uiso 1 1 d R U . . .
S0_1051 S 0.48634(19) 0.4267(2) 0.03589(7) 0.136(4) Uani 1 1 d D U . . .
C1_1051 C 0.51293(18) 0.4351(2) 0.03165(7) 0.158(11) Uani 1 1 d D U . . .
C2_1051 C 0.5147(2) 0.4376(4) 0.02431(7) 0.21(3) Uani 1 1 d D U . . .
H2_1051 H 0.5017 0.4348 0.0216 0.252 Uiso 1 1 calc R U . . .
C3_1051 C 0.5354(2) 0.4442(4) 0.02092(6) 0.19(2) Uani 1 1 d D U . . .
H3_1051 H 0.5365 0.4458 0.0159 0.230 Uiso 1 1 calc R U . . .
C4_1051 C 0.55475(18) 0.4484(3) 0.02491(7) 0.25(2) Uani 1 1 d D U . . .
C5_1051 C 0.5529(2) 0.4458(5) 0.03232(7) 0.30(4) Uani 1 1 d D U . . .
H5_1051 H 0.5658 0.4486 0.0351 0.355 Uiso 1 1 calc R U . . .
C6_1051 C 0.5321(2) 0.4393(5) 0.03562(7) 0.27(4) Uani 1 1 d D U . . .
H6_1051 H 0.5309 0.4376 0.0406 0.329 Uiso 1 1 calc R U . . .
C7_1051 C 0.57769(19) 0.4556(3) 0.02120(9) 0.27(2) Uani 1 1 d D U . . .
C8_1051 C 0.5854(4) 0.4377(4) 0.0224(2) 0.29(2) Uani 1 1 d D U . . .
H8A_1051 H 0.5899 0.4380 0.0273 0.434 Uiso 1 1 d R U . . .
H8B_1051 H 0.5984 0.4414 0.0192 0.434 Uiso 1 1 d R U . . .
H8C_1051 H 0.5727 0.4224 0.0212 0.434 Uiso 1 1 d R U . . .
C9_1051 C 0.5969(3) 0.4788(4) 0.02403(18) 0.28(2) Uani 1 1 d D U . . .
H9A_1051 H 0.6117 0.4794 0.0237 0.422 Uiso 1 1 d R U . . .
H9B_1051 H 0.5937 0.4804 0.0290 0.422 Uiso 1 1 d R U . . .
H9C_1051 H 0.5974 0.4914 0.0213 0.422 Uiso 1 1 d R U . . .
C0_1051 C 0.5758(4) 0.4581(8) 0.01313(9) 0.28(2) Uani 1 1 d D U . . .
H0A_1051 H 0.5622 0.4445 0.0113 0.427 Uiso 1 1 d R U . . .
H0B_1051 H 0.5896 0.4598 0.0108 0.427 Uiso 1 1 d R U . . .
H0C_1051 H 0.5745 0.4718 0.0122 0.427 Uiso 1 1 d R U . . .
S0_1052 S 0.4281(2) 0.4237(2) 0.03239(5) 0.115(3) Uani 1 1 d D U . . .
C1_1052 C 0.43974(18) 0.4329(2) 0.02378(5) 0.135(11) Uani 1 1 d D U . . .
C2_1052 C 0.4491(3) 0.4215(3) 0.02012(7) 0.19(2) Uani 1 1 d D U . . .
H2_1052 H 0.4493 0.4089 0.0223 0.227 Uiso 1 1 calc R U . . .
C3_1052 C 0.4580(3) 0.4285(3) 0.01335(7) 0.23(3) Uani 1 1 d D U . . .
H3_1052 H 0.4643 0.4207 0.0109 0.279 Uiso 1 1 calc R U . . .
C4_1052 C 0.4578(2) 0.4473(2) 0.01017(6) 0.238(19) Uani 1 1 d D U . . .
C5_1052 C 0.4483(3) 0.4587(3) 0.01388(7) 0.151(14) Uani 1 1 d D U . . .
H5_1052 H 0.4479 0.4713 0.0118 0.181 Uiso 1 1 calc R U . . .
C6_1052 C 0.4395(3) 0.4515(3) 0.02065(7) 0.142(14) Uani 1 1 d D U . . .
H6_1052 H 0.4333 0.4594 0.0232 0.170 Uiso 1 1 calc R U . . .
C7_1052 C 0.4676(3) 0.4551(3) 0.00268(6) 0.264(18) Uani 1 1 d D U . . .
C8_1052 C 0.4535(5) 0.4363(4) -0.00285(8) 0.28(2) Uani 1 1 d D U . . .
H8A_1052 H 0.4593 0.4256 -0.0032 0.413 Uiso 1 1 d R U . . .
H8B_1052 H 0.4548 0.4436 -0.0075 0.413 Uiso 1 1 d R U . . .
H8C_1052 H 0.4374 0.4280 -0.0014 0.413 Uiso 1 1 d R U . . .
C9_1052 C 0.4670(6) 0.4769(4) 0.00050(12) 0.28(2) Uani 1 1 d D U . . .
H9A_1052 H 0.4730 0.4813 -0.0043 0.417 Uiso 1 1 d R U . . .
H9B_1052 H 0.4767 0.4893 0.0038 0.417 Uiso 1 1 d R U . . .
H9C_1052 H 0.4513 0.4741 0.0007 0.417 Uiso 1 1 d R U . . .
C0_1052 C 0.4927(3) 0.4605(6) 0.00219(12) 0.28(2) Uani 1 1 d D U . . .
H0A_1052 H 0.4966 0.4551 0.0065 0.424 Uiso 1 1 d R U . . .
H0B_1052 H 0.5030 0.4771 0.0017 0.424 Uiso 1 1 d R U . . .
H0C_1052 H 0.4943 0.4526 -0.0020 0.424 Uiso 1 1 d R U . . .
S0_1053 S 0.3796(2) 0.4315(2) 0.02244(6) 0.133(4) Uani 1 1 d D U . . .
C1_1053 C 0.3741(2) 0.43932(19) 0.01398(6) 0.142(11) Uani 1 1 d D U . . .
C2_1053 C 0.3876(3) 0.4407(3) 0.00818(7) 0.19(2) Uani 1 1 d D U . . .
H2_1053 H 0.3997 0.4375 0.0088 0.223 Uiso 1 1 calc R U . . .
C3_1053 C 0.3834(3) 0.4468(4) 0.00153(6) 0.21(2) Uani 1 1 d D U . . .
H3_1053 H 0.3926 0.4477 -0.0024 0.247 Uiso 1 1 calc R U . . .
C4_1053 C 0.3654(2) 0.4516(2) 0.00064(6) 0.26(2) Uani 1 1 d D U . . .
C5_1053 C 0.3519(3) 0.4501(4) 0.00651(7) 0.26(3) Uani 1 1 d D U . . .
H5_1053 H 0.3397 0.4532 0.0060 0.306 Uiso 1 1 calc R U . . .
C6_1053 C 0.3564(3) 0.4441(4) 0.01312(7) 0.176(19) Uani 1 1 d D U . . .
H6_1053 H 0.3472 0.4432 0.0171 0.211 Uiso 1 1 calc R U . . .
C7_1053 C 0.3606(3) 0.4582(3) -0.00669(7) 0.28(2) Uani 1 1 d D U . . .
C8_1053 C 0.3774(4) 0.4586(6) -0.01232(9) 0.30(2) Uani 1 1 d D U . . .
H8A_1053 H 0.3922 0.4631 -0.0101 0.447 Uiso 1 1 d R U . . .
H8B_1053 H 0.3796 0.4698 -0.0160 0.447 Uiso 1 1 d R U . . .
H8C_1053 H 0.3713 0.4434 -0.0145 0.447 Uiso 1 1 d R U . . .
C9_1053 C 0.3631(6) 0.4823(3) -0.00653(13) 0.29(2) Uani 1 1 d D U . . .
H9A_1053 H 0.3522 0.4822 -0.0031 0.435 Uiso 1 1 d R U . . .
H9B_1053 H 0.3597 0.4860 -0.0112 0.435 Uiso 1 1 d R U . . .
H9C_1053 H 0.3787 0.4938 -0.0052 0.435 Uiso 1 1 d R U . . .
C0_1053 C 0.3361(3) 0.4411(4) -0.00920(12) 0.29(2) Uani 1 1 d D U . . .
H0A_1053 H 0.3292 0.4279 -0.0060 0.429 Uiso 1 1 d R U . . .
H0B_1053 H 0.3368 0.4358 -0.0140 0.429 Uiso 1 1 d R U . . .
H0C_1053 H 0.3267 0.4485 -0.0093 0.429 Uiso 1 1 d R U . . .
S0_1054 S 0.2614(2) 0.4245(2) 0.03729(7) 0.143(4) Uani 1 1 d D U . . .
C1_1054 C 0.2592(2) 0.44409(19) 0.03150(6) 0.178(11) Uani 1 1 d D U . . .
C2_1054 C 0.2785(2) 0.4609(3) 0.02795(11) 0.24(3) Uani 1 1 d D U . . .
H2_1054 H 0.2929 0.4618 0.0286 0.287 Uiso 1 1 calc R U . . .
C3_1054 C 0.2768(2) 0.4762(3) 0.02344(11) 0.26(3) Uani 1 1 d D U . . .
H3_1054 H 0.2900 0.4876 0.0210 0.306 Uiso 1 1 calc R U . . .
C4_1054 C 0.2555(2) 0.4749(2) 0.02242(8) 0.33(3) Uani 1 1 d D U . . .
C5_1054 C 0.2361(2) 0.4580(3) 0.02601(13) 0.27(3) Uani 1 1 d D U . . .
H5_1054 H 0.2216 0.4569 0.0254 0.330 Uiso 1 1 calc R U . . .
C6_1054 C 0.2381(2) 0.4427(3) 0.03050(13) 0.26(3) Uani 1 1 d D U . . .
H6_1054 H 0.2250 0.4313 0.0329 0.310 Uiso 1 1 calc R U . . .
C7_1054 C 0.2533(3) 0.4918(2) 0.01745(9) 0.35(3) Uani 1 1 d D U . . .
C8_1054 C 0.2377(5) 0.4794(4) 0.01106(12) 0.36(3) Uani 1 1 d D U . . .
H8A_1054 H 0.2336 0.4896 0.0086 0.545 Uiso 1 1 d R U . . .
H8B_1054 H 0.2238 0.4657 0.0127 0.545 Uiso 1 1 d R U . . .
H8C_1054 H 0.2459 0.4747 0.0078 0.545 Uiso 1 1 d R U . . .
C9_1054 C 0.2769(3) 0.5101(4) 0.01453(18) 0.36(3) Uani 1 1 d D U . . .
H9A_1054 H 0.2762 0.5237 0.0131 0.535 Uiso 1 1 d R U . . .
H9B_1054 H 0.2808 0.5038 0.0104 0.535 Uiso 1 1 d R U . . .
H9C_1054 H 0.2886 0.5143 0.0182 0.535 Uiso 1 1 d R U . . .
C0_1054 C 0.2429(5) 0.5046(4) 0.02139(14) 0.36(3) Uani 1 1 d D U . . .
H0A_1054 H 0.2366 0.4971 0.0260 0.540 Uiso 1 1 d R U . . .
H0B_1054 H 0.2306 0.5041 0.0185 0.540 Uiso 1 1 d R U . . .
H0C_1054 H 0.2548 0.5205 0.0222 0.540 Uiso 1 1 d R U . . .
S0_1055 S 0.2194(2) 0.3895(2) 0.05182(7) 0.134(4) Uani 1 1 d D U . . .
C1_1055 C 0.20117(16) 0.39739(19) 0.04737(7) 0.136(11) Uani 1 1 d D U . . .
C2_1055 C 0.1954(3) 0.3913(3) 0.04029(7) 0.143(14) Uani 1 1 d D U . . .
H2_1055 H 0.2013 0.3830 0.0379 0.172 Uiso 1 1 calc R U . . .
C3_1055 C 0.1812(3) 0.3973(3) 0.03673(7) 0.174(18) Uani 1 1 d D U . . .
H3_1055 H 0.1774 0.3931 0.0319 0.209 Uiso 1 1 calc R U . . .
C4_1055 C 0.17238(19) 0.4097(2) 0.04028(7) 0.234(18) Uani 1 1 d D U . . .
C5_1055 C 0.1783(3) 0.4158(3) 0.04742(7) 0.164(16) Uani 1 1 d D U . . .
H5_1055 H 0.1724 0.4242 0.0499 0.196 Uiso 1 1 calc R U . . .
C6_1055 C 0.1926(3) 0.4096(3) 0.05089(7) 0.140(13) Uani 1 1 d D U . . .
H6_1055 H 0.1965 0.4138 0.0557 0.168 Uiso 1 1 calc R U . . .
C7_1055 C 0.1566(2) 0.4165(3) 0.03638(9) 0.252(17) Uani 1 1 d D U . . .
C8_1055 C 0.1541(6) 0.4095(7) 0.02849(9) 0.25(2) Uani 1 1 d D U . . .
H8A_1055 H 0.1673 0.4082 0.0270 0.382 Uiso 1 1 d R U . . .
H8B_1055 H 0.1532 0.4211 0.0256 0.382 Uiso 1 1 d R U . . .
H8C_1055 H 0.1400 0.3947 0.0279 0.382 Uiso 1 1 d R U . . .
C9_1055 C 0.1663(5) 0.4426(3) 0.0367(2) 0.27(2) Uani 1 1 d D U . . .
H9A_1055 H 0.1689 0.4478 0.0416 0.398 Uiso 1 1 d R U . . .
H9B_1055 H 0.1553 0.4463 0.0345 0.398 Uiso 1 1 d R U . . .
H9C_1055 H 0.1808 0.4504 0.0341 0.398 Uiso 1 1 d R U . . .
C0_1055 C 0.1324(3) 0.4047(6) 0.03967(17) 0.27(2) Uani 1 1 d D U . . .
H0A_1055 H 0.1336 0.4035 0.0448 0.402 Uiso 1 1 d R U . . .
H0B_1055 H 0.1231 0.3894 0.0376 0.402 Uiso 1 1 d R U . . .
H0C_1055 H 0.1252 0.4140 0.0387 0.402 Uiso 1 1 d R U . . .
S0_1056 S 0.16265(18) 0.3600(3) 0.06303(9) 0.156(4) Uani 1 1 d D U . . .
C1_1056 C 0.13494(17) 0.3566(2) 0.06196(8) 0.169(12) Uani 1 1 d D U . . .
C2_1056 C 0.1305(2) 0.3667(4) 0.05620(9) 0.23(3) Uani 1 1 d D U . . .
H2_1056 H 0.1424 0.3754 0.0529 0.280 Uiso 1 1 calc R U . . .
C3_1056 C 0.1089(2) 0.3642(4) 0.05524(10) 0.28(4) Uani 1 1 d D U . . .
H3_1056 H 0.1061 0.3712 0.0513 0.332 Uiso 1 1 calc R U . . .
C4_1056 C 0.09132(16) 0.3513(2) 0.06013(8) 0.214(18) Uani 1 1 d D U . . .
C5_1056 C 0.0958(2) 0.3411(4) 0.06594(9) 0.170(19) Uani 1 1 d D U . . .
H5_1056 H 0.0841 0.3323 0.0693 0.204 Uiso 1 1 calc R U . . .
C6_1056 C 0.1176(2) 0.3438(4) 0.06682(9) 0.155(17) Uani 1 1 d D U . . .
H6_1056 H 0.1206 0.3370 0.0708 0.186 Uiso 1 1 calc R U . . .
C7_1056 C 0.06738(17) 0.3484(3) 0.05910(10) 0.232(17) Uani 1 1 d D U . . .
C8_1056 C 0.0571(4) 0.3368(6) 0.05192(11) 0.25(2) Uani 1 1 d D U . . .
H8A_1056 H 0.0694 0.3384 0.0488 0.378 Uiso 1 1 d R U . . .
H8B_1056 H 0.0493 0.3444 0.0497 0.378 Uiso 1 1 d R U . . .
H8C_1056 H 0.0460 0.3206 0.0526 0.378 Uiso 1 1 d R U . . .
C9_1056 C 0.0684(3) 0.3718(3) 0.0592(2) 0.24(2) Uani 1 1 d D U . . .
H9A_1056 H 0.0719 0.3781 0.0640 0.367 Uiso 1 1 d R U . . .
H9B_1056 H 0.0536 0.3699 0.0577 0.367 Uiso 1 1 d R U . . .
H9C_1056 H 0.0804 0.3825 0.0559 0.367 Uiso 1 1 d R U . . .
C0_1056 C 0.0506(3) 0.3335(6) 0.06498(13) 0.24(2) Uani 1 1 d D U . . .
H0A_1056 H 0.0584 0.3281 0.0682 0.361 Uiso 1 1 d R U . . .
H0B_1056 H 0.0374 0.3203 0.0628 0.361 Uiso 1 1 d R U . . .
H0C_1056 H 0.0454 0.3425 0.0677 0.361 Uiso 1 1 d R U . . .
S0_1057 S 0.5238(3) 0.3619(3) 0.06427(9) 0.201(5) Uani 1 1 d D U . . .
C1_1057 C 0.5459(2) 0.3716(3) 0.05782(7) 0.235(14) Uani 1 1 d D U . . .
C2_1057 C 0.5422(3) 0.3599(4) 0.05144(11) 0.40(5) Uani 1 1 d D U . . .
H2_1057 H 0.5277 0.3467 0.0505 0.484 Uiso 1 1 calc R U . . .
C3_1057 C 0.5594(3) 0.3673(4) 0.04637(10) 0.47(6) Uani 1 1 d D U . . .
H3_1057 H 0.5567 0.3592 0.0420 0.562 Uiso 1 1 calc R U . . .
C4_1057 C 0.5808(2) 0.3869(3) 0.04767(8) 0.37(3) Uani 1 1 d D U . . .
C5_1057 C 0.5846(3) 0.3987(4) 0.05413(11) 0.40(5) Uani 1 1 d D U . . .
H5_1057 H 0.5990 0.4119 0.0551 0.481 Uiso 1 1 calc R U . . .
C6_1057 C 0.5671(3) 0.3910(4) 0.05913(10) 0.39(5) Uani 1 1 d D U . . .
H6_1057 H 0.5697 0.3990 0.0635 0.463 Uiso 1 1 calc R U . . .
C7_1057 C 0.6000(3) 0.3952(3) 0.04211(9) 0.39(3) Uani 1 1 d D U . . .
C8_1057 C 0.6036(5) 0.3754(4) 0.03960(19) 0.39(3) Uani 1 1 d D U . . .
H8A_1057 H 0.6187 0.3818 0.0374 0.585 Uiso 1 1 d R U . . .
H8B_1057 H 0.5917 0.3659 0.0362 0.585 Uiso 1 1 d R U . . .
H8C_1057 H 0.6028 0.3660 0.0437 0.585 Uiso 1 1 d R U . . .
C9_1057 C 0.6230(3) 0.4142(5) 0.04516(14) 0.39(3) Uani 1 1 d D U . . .
H9A_1057 H 0.6218 0.4277 0.0463 0.585 Uiso 1 1 d R U . . .
H9B_1057 H 0.6353 0.4183 0.0417 0.585 Uiso 1 1 d R U . . .
H9C_1057 H 0.6266 0.4085 0.0495 0.585 Uiso 1 1 d R U . . .
C0_1057 C 0.5945(5) 0.4052(6) 0.03552(12) 0.41(3) Uani 1 1 d D U . . .
H0A_1057 H 0.6016 0.4218 0.0360 0.612 Uiso 1 1 d R U . . .
H0B_1057 H 0.5778 0.3983 0.0351 0.612 Uiso 1 1 d R U . . .
H0C_1057 H 0.6006 0.4017 0.0313 0.612 Uiso 1 1 d R U . . .
S0_1058 S 0.5044(2) 0.3378(5) 0.0834(2) 0.154(7) Uani 0.5 1 d D U P A -1
C1_1058 C 0.5346(2) 0.3514(3) 0.08238(15) 0.162(18) Uani 0.5 1 d D U P A -1
C2_1058 C 0.5452(2) 0.3383(3) 0.08155(17) 0.21(4) Uani 0.5 1 d D U P A -1
H2_1058 H 0.5361 0.3220 0.0816 0.246 Uiso 0.5 1 calc R U P A -1
C3_1058 C 0.5688(2) 0.3488(2) 0.08071(17) 0.22(4) Uani 0.5 1 d D U P A -1
H3_1058 H 0.5758 0.3397 0.0801 0.265 Uiso 0.5 1 calc R U P A -1
C4_1058 C 0.5822(2) 0.3728(2) 0.08068(11) 0.25(3) Uani 0.5 1 d D U P A -1
C5_1058 C 0.5715(3) 0.3860(2) 0.0815(2) 0.24(4) Uani 0.5 1 d D U P A -1
H5_1058 H 0.5804 0.4023 0.0815 0.293 Uiso 0.5 1 calc R U P A -1
C6_1058 C 0.5478(3) 0.3752(3) 0.0824(3) 0.22(4) Uani 0.5 1 d D U P A -1
H6_1058 H 0.5407 0.3842 0.0829 0.265 Uiso 0.5 1 calc R U P A -1
C7_1058 C 0.6083(2) 0.3846(3) 0.07976(12) 0.27(3) Uani 0.5 1 d D U P A -1
C8_1058 C 0.6148(4) 0.3730(5) 0.07384(16) 0.27(3) Uani 0.5 1 d D U P A -1
H8A_1058 H 0.6011 0.3586 0.0725 0.402 Uiso 0.5 1 d R U P A -1
H8B_1058 H 0.6264 0.3697 0.0757 0.402 Uiso 0.5 1 d R U P A -1
H8C_1058 H 0.6210 0.3830 0.0697 0.402 Uiso 0.5 1 d R U P A -1
C9_1058 C 0.6187(4) 0.4101(3) 0.0778(3) 0.28(3) Uani 0.5 1 d D U P A -1
H9A_1058 H 0.6072 0.4148 0.0783 0.416 Uiso 0.5 1 d R U P A -1
H9B_1058 H 0.6235 0.4118 0.0728 0.416 Uiso 0.5 1 d R U P A -1
H9C_1058 H 0.6320 0.4197 0.0808 0.416 Uiso 0.5 1 d R U P A -1
C0_1058 C 0.6200(3) 0.3834(8) 0.08666(13) 0.27(3) Uani 0.5 1 d D U P A -1
H0A_1058 H 0.6293 0.3990 0.0885 0.403 Uiso 0.5 1 d R U P A -1
H0B_1058 H 0.6299 0.3768 0.0858 0.403 Uiso 0.5 1 d R U P A -1
H0C_1058 H 0.6083 0.3740 0.0901 0.403 Uiso 0.5 1 d R U P A -1
Cl1_2000 Cl 0.2727(2) 0.3024(2) 0.02504(6) 0.115(3) Uani 1 1 d . U . . .
 
loop_
 _atom_site_aniso_label
 _atom_site_aniso_U_11
 _atom_site_aniso_U_22
 _atom_site_aniso_U_33
 _atom_site_aniso_U_23
 _atom_site_aniso_U_13
 _atom_site_aniso_U_12
Br1 0.341(11) 0.259(9) 0.256(9) -0.004(7) -0.006(8) 0.135(8)
Ag_100 0.080(2) 0.074(3) 0.063(3) 0.006(2) 0.0030(10) 0.0370(13)
Ag_200 0.082(2) 0.0723(19) 0.067(2) -0.0003(15) -0.0023(15) 0.0350(16)
Ag_201 0.0808(19) 0.0752(19) 0.070(2) 0.0070(15) 0.0012(15) 0.0348(16)
Ag_202 0.083(2) 0.0711(18) 0.070(2) 0.0031(15) 0.0024(16) 0.0365(16)
Ag_203 0.0779(19) 0.0742(19) 0.067(2) 0.0011(15) -0.0008(15) 0.0344(16)
Ag_204 0.085(2) 0.0766(19) 0.068(2) 0.0038(15) 0.0031(15) 0.0387(16)
Ag_205 0.0829(19) 0.0748(19) 0.066(2) 0.0029(15) 0.0006(15) 0.0360(16)
Ag_300 0.103(2) 0.076(2) 0.073(2) -0.0008(16) -0.0029(17) 0.0368(17)
Ag_301 0.091(2) 0.077(2) 0.077(2) 0.0035(16) -0.0075(17) 0.0329(17)
Ag_302 0.095(2) 0.080(2) 0.069(2) -0.0021(16) -0.0080(16) 0.0341(17)
Ag_303 0.102(2) 0.0761(19) 0.071(2) -0.0026(16) -0.0009(17) 0.0403(17)
Ag_304 0.102(2) 0.081(2) 0.071(2) -0.0021(16) 0.0001(17) 0.0458(18)
Ag_305 0.095(2) 0.0727(19) 0.073(2) 0.0037(16) 0.0054(17) 0.0377(17)
Ag_307 0.085(2) 0.083(2) 0.077(2) 0.0078(16) -0.0063(16) 0.0348(17)
Ag_308 0.090(2) 0.083(2) 0.069(2) 0.0046(16) -0.0068(16) 0.0347(17)
Ag_309 0.097(2) 0.080(2) 0.068(2) -0.0016(16) 0.0010(16) 0.0407(17)
Ag_310 0.097(2) 0.092(2) 0.074(2) 0.0001(17) 0.0057(17) 0.0500(18)
Ag_311 0.083(2) 0.085(3) 0.068(3) 0.004(2) 0.0020(11) 0.0425(14)
Ag4_311 0.096(2) 0.084(2) 0.074(2) -0.0001(17) 0.0064(17) 0.0492(17)
Ag_312 0.084(2) 0.085(2) 0.075(2) 0.0060(16) 0.0000(16) 0.0359(17)
Ag_315 0.092(2) 0.080(2) 0.081(2) 0.0079(16) 0.0064(17) 0.0463(17)
Ag_316 0.082(2) 0.083(3) 0.088(3) 0.015(2) 0.0074(12) 0.0413(14)
Ag1_316 0.080(2) 0.084(2) 0.089(3) 0.0138(17) -0.0021(17) 0.0319(17)
Ag_317 0.083(2) 0.0781(19) 0.076(2) 0.0093(16) 0.0032(16) 0.0382(16)
Ag_318 0.085(2) 0.0786(19) 0.072(2) 0.0076(16) 0.0004(16) 0.0362(16)
Ag_319 0.0816(19) 0.0787(19) 0.065(2) 0.0023(15) 0.0018(15) 0.0371(16)
Ag3_319 0.087(2) 0.0741(19) 0.076(2) 0.0066(16) 0.0014(16) 0.0377(16)
Ag_320 0.083(2) 0.087(2) 0.068(2) 0.0048(16) 0.0059(16) 0.0420(17)
Ag2_320 0.083(2) 0.0767(19) 0.074(2) 0.0040(16) 0.0024(16) 0.0358(16)
Ag_401 0.134(3) 0.086(2) 0.087(3) -0.0048(18) -0.006(2) 0.040(2)
Ag_402 0.111(2) 0.081(2) 0.089(3) 0.0000(18) -0.0131(19) 0.0283(19)
Ag_403 0.123(3) 0.085(2) 0.081(2) -0.0045(17) -0.0087(19) 0.0351(19)
Ag_404 0.136(3) 0.086(2) 0.076(2) -0.0050(17) -0.0007(19) 0.051(2)
Ag_405 0.128(3) 0.082(2) 0.083(3) -0.0041(18) 0.002(2) 0.051(2)
Ag_406 0.114(2) 0.073(2) 0.087(3) 0.0016(17) -0.0015(19) 0.0326(18)
Ag_407 0.091(2) 0.093(2) 0.095(3) 0.0098(19) -0.0153(18) 0.0255(18)
Ag_408 0.108(2) 0.085(2) 0.083(2) 0.0008(17) -0.0159(18) 0.0317(19)
Ag_409 0.110(2) 0.090(2) 0.077(2) -0.0008(17) -0.0139(18) 0.0331(19)
Ag_410 0.122(2) 0.091(2) 0.074(2) -0.0065(17) -0.0018(18) 0.0467(19)
Ag_411 0.132(3) 0.094(2) 0.076(2) -0.0024(17) 0.0075(19) 0.058(2)
Ag_412 0.127(3) 0.087(2) 0.083(3) -0.0013(18) 0.0076(19) 0.057(2)
Ag_413 0.078(2) 0.117(3) 0.116(3) 0.029(2) -0.0067(19) 0.031(2)
Ag_414 0.088(2) 0.102(2) 0.099(3) 0.0181(19) -0.0125(18) 0.0323(19)
Ag_415 0.096(2) 0.096(2) 0.087(2) 0.0097(18) -0.0145(18) 0.0332(19)
Ag_416 0.115(2) 0.098(2) 0.076(2) 0.0044(18) -0.0142(18) 0.040(2)
Ag_417 0.113(2) 0.094(2) 0.069(2) 0.0015(17) -0.0011(18) 0.0440(19)
Ag_418 0.119(2) 0.098(2) 0.071(2) -0.0012(17) 0.0078(18) 0.054(2)
Ag_419 0.131(3) 0.113(2) 0.086(3) 0.0053(19) 0.020(2) 0.069(2)
Ag_420 0.119(2) 0.103(2) 0.085(3) 0.0013(18) 0.0107(19) 0.066(2)
Ag_421 0.085(2) 0.112(3) 0.120(3) 0.039(2) 0.0126(19) 0.051(2)
Ag_422 0.081(2) 0.096(2) 0.099(3) 0.0215(18) -0.0037(17) 0.0406(18)
Ag_423 0.086(2) 0.087(2) 0.085(2) 0.0127(17) -0.0073(17) 0.0356(17)
Ag_424 0.096(2) 0.089(2) 0.078(2) 0.0137(17) -0.0027(17) 0.0398(18)
Ag_425 0.093(2) 0.087(2) 0.070(2) 0.0045(16) -0.0001(16) 0.0403(17)
Ag_426 0.098(2) 0.090(2) 0.068(2) 0.0044(16) 0.0075(16) 0.0468(18)
Ag_427 0.098(2) 0.101(2) 0.083(2) 0.0077(18) 0.0156(17) 0.0531(19)
Ag_428 0.097(2) 0.099(2) 0.081(2) 0.0073(17) 0.0099(17) 0.0564(19)
Ag_429 0.089(2) 0.091(2) 0.096(3) 0.0166(18) 0.0085(18) 0.0494(18)
Ag_430 0.088(2) 0.082(2) 0.083(2) 0.0116(16) 0.0014(17) 0.0402(17)
Ag_431 0.096(2) 0.085(2) 0.079(2) 0.0115(17) 0.0022(17) 0.0421(18)
Ag_432 0.086(2) 0.081(2) 0.073(2) 0.0067(16) 0.0033(16) 0.0365(17)
Ag_433 0.087(2) 0.089(2) 0.074(2) 0.0092(16) 0.0086(16) 0.0414(17)
Ag_435 0.085(2) 0.100(2) 0.083(2) 0.0045(18) 0.0022(17) 0.0467(18)
Ag_436 0.114(2) 0.095(2) 0.100(3) 0.0191(19) 0.019(2) 0.064(2)
Ag_437 0.106(2) 0.085(2) 0.092(3) 0.0152(17) 0.0082(18) 0.0506(19)
Ag_438 0.103(2) 0.081(2) 0.090(2) 0.0138(17) 0.0062(18) 0.0419(18)
Ag_439 0.098(2) 0.077(2) 0.080(2) 0.0094(16) 0.0032(17) 0.0337(17)
Ag_440 0.091(2) 0.083(2) 0.085(2) 0.0052(17) 0.0011(17) 0.0288(17)
Ag_441 0.086(2) 0.103(2) 0.101(3) 0.0068(19) 0.0001(19) 0.0304(19)
Ag_442 0.082(2) 0.105(2) 0.092(3) 0.0072(19) -0.0031(18) 0.0343(19)
Ag_443 0.119(3) 0.081(2) 0.091(3) 0.0073(18) 0.0113(19) 0.0523(19)
Ag_444 0.103(2) 0.074(2) 0.086(2) 0.0075(17) 0.0052(18) 0.0382(18)
Ag_445 0.098(2) 0.078(2) 0.084(2) 0.0019(17) -0.0013(18) 0.0315(18)
Ag_446 0.092(2) 0.088(2) 0.085(3) 0.0000(18) -0.0078(18) 0.0263(18)
Ag_447 0.086(2) 0.099(2) 0.086(2) 0.0103(18) 0.0093(17) 0.0407(18)
Ag5_447 0.400(8) 0.268(6) 0.192(6) -0.053(4) -0.060(5) 0.266(6)
Ag_501 0.096(3) 0.175(4) 0.181(4) 0.079(3) 0.028(3) 0.071(3)
Ag_502 0.084(2) 0.130(3) 0.131(3) 0.047(2) 0.001(2) 0.045(2)
Ag_503 0.091(2) 0.110(2) 0.105(3) 0.023(2) -0.0157(19) 0.0372(19)
Ag_504 0.106(2) 0.105(2) 0.090(3) 0.0177(19) -0.0108(19) 0.042(2)
Ag_505 0.111(3) 0.116(3) 0.100(3) 0.022(2) -0.009(2) 0.046(2)
Ag_506 0.112(2) 0.106(2) 0.070(2) 0.0083(18) -0.0027(18) 0.046(2)
Ag_507 0.114(2) 0.102(2) 0.072(2) 0.0041(17) 0.0078(18) 0.051(2)
Ag_508 0.121(3) 0.108(2) 0.082(2) 0.0085(18) 0.0221(19) 0.060(2)
Ag_509 0.134(3) 0.125(3) 0.107(3) 0.013(2) 0.035(2) 0.075(2)
Ag_510 0.120(3) 0.120(3) 0.100(3) 0.012(2) 0.024(2) 0.074(2)
Ag_511 0.121(3) 0.118(3) 0.100(3) 0.007(2) 0.014(2) 0.074(2)
Ag_512 0.102(2) 0.158(5) 0.183(5) 0.070(4) 0.0352(19) 0.079(2)
Ag_513 0.091(2) 0.116(3) 0.124(3) 0.038(2) 0.006(2) 0.053(2)
Ag_514 0.090(2) 0.102(2) 0.110(3) 0.0251(19) -0.0049(19) 0.0452(19)
Ag_515 0.094(2) 0.098(2) 0.097(3) 0.0192(18) -0.0075(18) 0.0450(19)
Ag_516 0.104(2) 0.105(2) 0.088(3) 0.0197(19) -0.0026(19) 0.046(2)
Ag_517 0.100(2) 0.097(2) 0.076(2) 0.0096(17) 0.0007(17) 0.0442(18)
Ag_518 0.095(2) 0.101(2) 0.071(2) 0.0100(17) 0.0102(17) 0.0450(18)
Ag_519 0.098(2) 0.105(2) 0.082(2) 0.0123(18) 0.0173(18) 0.0495(19)
Ag_520 0.106(2) 0.124(3) 0.103(3) 0.014(2) 0.021(2) 0.063(2)
Ag_521 0.094(2) 0.128(3) 0.099(3) 0.015(2) 0.0142(19) 0.060(2)
Ag_522 0.092(2) 0.112(3) 0.097(4) 0.008(3) 0.0039(13) 0.0561(17)
Ag_523 0.112(3) 0.112(3) 0.124(3) 0.027(2) 0.023(2) 0.070(2)
Ag_524 0.106(2) 0.099(2) 0.107(3) 0.0260(19) 0.0117(19) 0.058(2)
Ag_525 0.104(2) 0.094(2) 0.097(3) 0.0211(18) 0.0035(19) 0.0504(19)
Ag_526 0.107(2) 0.101(2) 0.099(3) 0.0250(19) 0.0046(19) 0.048(2)
Ag_527 0.099(2) 0.092(2) 0.085(2) 0.0148(17) 0.0060(18) 0.0417(18)
Ag_528 0.090(2) 0.090(2) 0.085(2) 0.0097(17) 0.0067(17) 0.0355(18)
Ag_529 0.089(2) 0.103(2) 0.094(3) 0.0116(19) 0.0061(18) 0.0381(19)
Ag_530 0.099(2) 0.118(3) 0.116(3) 0.012(2) 0.007(2) 0.045(2)
Ag_531 0.089(2) 0.126(3) 0.102(3) 0.016(2) 0.0065(19) 0.043(2)
Ag_601 0.140(3) 0.090(2) 0.108(3) -0.002(2) -0.014(2) 0.029(2)
Ag_602 0.158(3) 0.084(2) 0.107(3) -0.005(2) 0.000(2) 0.052(2)
Ag_603 0.175(3) 0.096(2) 0.101(3) -0.007(2) 0.005(2) 0.063(2)
Ag_604 0.168(3) 0.097(2) 0.092(3) -0.014(2) -0.008(2) 0.050(2)
Ag_605 0.153(3) 0.103(3) 0.097(3) -0.007(2) -0.021(2) 0.035(2)
Ag_606 0.156(3) 0.088(2) 0.107(3) 0.008(2) 0.018(2) 0.063(2)
Ag_607 0.130(3) 0.079(2) 0.113(3) 0.002(2) -0.008(2) 0.033(2)
Ag_608 0.125(3) 0.087(2) 0.108(3) -0.001(2) -0.004(2) 0.019(2)
Ag_609 0.163(3) 0.097(2) 0.107(3) -0.002(2) 0.012(2) 0.074(2)
Ag_610 0.170(3) 0.111(3) 0.088(3) -0.003(2) 0.015(2) 0.074(2)
Ag_611 0.165(3) 0.105(2) 0.079(3) -0.0120(19) 0.003(2) 0.063(2)
Ag_612 0.147(3) 0.103(2) 0.081(3) -0.0128(19) -0.011(2) 0.047(2)
Ag_616 0.154(3) 0.085(2) 0.127(3) 0.009(2) -0.003(2) 0.062(2)
Ag_617 0.125(3) 0.087(2) 0.150(3) 0.015(2) 0.023(2) 0.038(2)
Ag_618 0.111(3) 0.090(2) 0.107(3) 0.018(2) 0.004(2) 0.027(2)
Ag_619 0.116(3) 0.097(2) 0.110(3) 0.010(2) -0.002(2) 0.019(2)
Ag_620 0.104(3) 0.130(3) 0.145(4) -0.003(3) -0.023(2) 0.023(2)
Ag1A_621 0.163(6) 0.133(6) 0.119(6) 0.012(5) 0.016(5) 0.099(5)
Ag1B_621 0.102(5) 0.069(4) 0.055(5) 0.003(3) 0.022(4) 0.073(4)
Ag1C_621 0.143(5) 0.106(5) 0.079(6) 0.008(4) 0.009(4) 0.083(5)
Ag_622 0.142(3) 0.105(3) 0.134(3) 0.024(2) 0.027(2) 0.078(2)
Ag1_622 0.163(3) 0.126(3) 0.102(3) -0.005(2) 0.017(2) 0.085(3)
Ag_623 0.185(4) 0.130(3) 0.087(3) -0.008(2) 0.011(2) 0.085(3)
Ag_624 0.151(3) 0.119(3) 0.077(3) -0.004(2) 0.003(2) 0.064(2)
Ag_625 0.163(3) 0.117(3) 0.082(3) -0.007(2) -0.001(2) 0.039(2)
Ag_626 0.140(3) 0.130(3) 0.105(3) -0.002(2) -0.035(2) 0.048(2)
Ag_627 0.099(2) 0.123(3) 0.106(3) 0.016(2) -0.022(2) 0.036(2)
Ag1_627 0.116(3) 0.094(2) 0.115(3) 0.010(2) -0.024(2) 0.017(2)
Ag_628 0.105(3) 0.131(3) 0.132(3) 0.018(2) -0.029(2) 0.031(2)
Ag1_628 0.123(3) 0.100(2) 0.106(3) 0.004(2) -0.029(2) 0.026(2)
Ag_629 0.100(3) 0.143(3) 0.132(4) 0.029(3) -0.018(2) 0.014(2)
Ag1_629 0.138(3) 0.102(2) 0.093(3) -0.007(2) -0.024(2) 0.033(2)
Ag_701 0.107(3) 0.190(4) 0.237(5) -0.034(4) 0.031(3) 0.037(3)
Ag_702 0.095(3) 0.145(3) 0.185(4) 0.046(3) -0.010(2) 0.055(2)
Ag_703 0.108(3) 0.149(3) 0.195(4) 0.059(3) 0.010(3) 0.074(3)
Ag_704 0.146(4) 0.224(6) 0.243(6) 0.070(5) -0.054(4) 0.007(4)
Ag_705 0.102(3) 0.134(3) 0.156(4) 0.025(3) -0.032(2) 0.042(2)
Ag_706 0.095(2) 0.129(3) 0.138(3) 0.039(2) -0.012(2) 0.049(2)
Ag_707 0.106(3) 0.129(3) 0.152(3) 0.048(2) 0.002(2) 0.062(2)
Ag_708 0.135(3) 0.133(3) 0.187(4) 0.045(3) 0.031(3) 0.087(3)
Ag_709 0.124(3) 0.141(3) 0.129(3) 0.028(3) -0.033(2) 0.040(2)
Ag_710 0.101(2) 0.121(3) 0.127(3) 0.028(2) -0.016(2) 0.050(2)
Ag_711 0.106(2) 0.116(3) 0.125(3) 0.033(2) 0.004(2) 0.061(2)
Ag_712 0.136(3) 0.119(3) 0.159(4) 0.034(2) 0.019(3) 0.076(2)
Ag_713 0.150(3) 0.158(3) 0.112(3) 0.001(3) -0.036(3) 0.059(3)
Ag_714 0.122(3) 0.127(3) 0.119(3) 0.013(2) -0.025(2) 0.061(2)
Ag_715 0.115(3) 0.116(3) 0.109(3) 0.028(2) 0.004(2) 0.059(2)
Ag_716 0.187(4) 0.119(3) 0.154(4) 0.031(3) 0.031(3) 0.085(3)
Ag_717 0.220(5) 0.195(4) 0.130(4) -0.035(3) -0.054(3) 0.121(4)
Ag_718 0.132(3) 0.112(3) 0.088(3) 0.012(2) -0.003(2) 0.051(2)
Ag_719 0.119(3) 0.110(3) 0.097(3) 0.027(2) 0.011(2) 0.047(2)
Ag_720 0.138(3) 0.111(3) 0.271(6) -0.004(3) -0.025(3) 0.053(3)
Ag_721 0.144(3) 0.131(3) 0.083(3) -0.003(2) 0.005(2) 0.058(2)
Ag_722 0.119(3) 0.108(2) 0.078(2) 0.0083(19) 0.0090(19) 0.049(2)
Ag_723 0.107(2) 0.102(2) 0.088(3) 0.0135(19) 0.0126(19) 0.043(2)
Ag_725 0.148(3) 0.138(3) 0.091(3) -0.003(2) 0.013(2) 0.069(3)
Ag_726 0.120(3) 0.116(3) 0.086(3) 0.015(2) 0.019(2) 0.057(2)
Ag_727 0.100(2) 0.112(2) 0.092(3) 0.0164(19) 0.0146(19) 0.044(2)
Ag_728 0.122(3) 0.114(3) 0.119(3) 0.021(2) 0.006(2) 0.039(2)
Ag_729 0.186(4) 0.160(3) 0.108(3) -0.007(2) 0.020(3) 0.107(3)
Ag_730 0.123(3) 0.132(3) 0.102(3) 0.018(2) 0.030(2) 0.066(2)
Ag_731 0.103(2) 0.127(3) 0.116(3) 0.025(2) 0.024(2) 0.053(2)
Ag_732 0.138(4) 0.143(4) 0.337(6) 0.044(4) -0.028(4) 0.044(3)
Ag_733 0.190(4) 0.141(3) 0.134(3) 0.009(3) 0.045(3) 0.098(3)
Ag_734 0.143(3) 0.163(3) 0.141(4) 0.025(3) 0.040(3) 0.097(3)
Ag_735 0.100(2) 0.150(3) 0.132(3) 0.026(2) 0.015(2) 0.063(2)
Ag_736 0.136(4) 0.189(4) 0.161(4) 0.008(3) -0.017(3) 0.027(3)
Ag_738 0.116(3) 0.154(3) 0.125(3) 0.019(2) 0.017(2) 0.081(2)
Ag_739 0.090(2) 0.159(3) 0.123(3) 0.026(3) 0.005(2) 0.057(2)
Ag_740 0.134(3) 0.107(3) 0.107(3) 0.011(2) 0.007(2) 0.051(2)
Ag6_740 0.288(6) 0.253(6) 0.306(7) -0.094(5) -0.080(5) 0.211(5)
Ag_801 0.103(3) 0.203(5) 0.227(5) -0.033(4) -0.006(3) 0.064(3)
Ag_802 0.132(3) 0.257(7) 0.134(5) 0.034(5) 0.017(2) 0.128(3)
Ag_803 0.279(6) 0.263(6) 0.143(4) -0.017(4) -0.044(4) 0.167(5)
Ag_804 0.247(5) 0.249(5) 0.154(4) 0.080(4) 0.041(4) 0.170(5)
Ag_808 0.182(4) 0.150(4) 0.178(4) 0.047(3) 0.008(3) 0.083(3)
Ag1_808 0.146(4) 0.210(5) 0.265(6) -0.033(4) -0.080(4) 0.105(4)
Ag_809 0.237(5) 0.183(4) 0.162(4) 0.048(3) 0.026(3) 0.151(4)
Ag1_809 0.155(4) 0.250(5) 0.183(5) 0.068(4) 0.048(3) 0.115(4)
Ag_810 0.231(5) 0.175(4) 0.092(3) 0.017(3) 0.012(3) 0.110(4)
Ag1_810 0.176(5) 0.228(6) 0.291(7) 0.078(5) -0.024(5) 0.038(4)
Ag_811 0.147(3) 0.141(3) 0.217(5) 0.066(3) 0.076(3) 0.070(3)
Ag_812 0.279(7) 0.320(8) 0.313(9) 0.064(6) 0.082(6) 0.203(6)
Ag_901 0.324(8) 0.279(7) 0.293(8) -0.020(6) 0.036(6) 0.170(6)
Ag_902 0.385(10) 0.334(9) 0.293(8) 0.007(6) 0.048(7) 0.213(8)
S0_1001 0.189(9) 0.106(7) 0.101(7) -0.007(5) 0.006(6) 0.066(6)
C1_1001 0.23(2) 0.126(13) 0.129(15) -0.033(12) -0.004(14) 0.079(13)
C2_1001 0.27(4) 0.129(15) 0.15(2) -0.036(14) 0.02(2) 0.063(19)
C3_1001 0.30(5) 0.142(18) 0.18(2) -0.054(16) 0.01(3) 0.07(2)
C4_1001 0.36(4) 0.17(2) 0.18(2) -0.062(16) 0.03(2) 0.06(2)
C5_1001 0.36(6) 0.17(2) 0.16(2) -0.069(17) 0.02(3) 0.06(3)
C6_1001 0.34(6) 0.16(2) 0.142(18) -0.050(15) 0.03(2) 0.05(2)
C7_1001 0.38(4) 0.18(2) 0.21(3) -0.084(19) 0.01(2) 0.07(2)
C8_1001 0.39(5) 0.20(4) 0.24(4) -0.09(3) 0.01(3) 0.09(3)
C9_1001 0.38(5) 0.19(3) 0.22(4) -0.08(2) 0.01(3) 0.07(2)
C0_1001 0.40(5) 0.20(4) 0.21(3) -0.09(2) 0.01(3) 0.08(3)
S0_1002 0.171(8) 0.119(7) 0.105(7) -0.005(5) -0.015(6) 0.049(6)
C1_1002 0.19(2) 0.135(18) 0.105(17) -0.014(15) -0.011(15) 0.035(15)
C2_1002 0.27(4) 0.22(4) 0.26(5) -0.12(4) -0.09(4) 0.11(3)
C3_1002 0.27(4) 0.22(4) 0.23(5) -0.11(4) -0.06(4) 0.08(3)
C4_1002 0.36(4) 0.36(4) 0.40(4) -0.24(4) -0.18(3) 0.19(3)
C5_1002 0.29(4) 0.29(5) 0.27(6) -0.15(5) -0.12(4) 0.13(4)
C6_1002 0.23(3) 0.20(3) 0.17(4) -0.06(3) -0.06(3) 0.08(3)
C7_1002 0.38(4) 0.38(4) 0.42(4) -0.25(4) -0.19(3) 0.19(3)
C8_1002 0.38(4) 0.39(5) 0.43(5) -0.25(4) -0.19(4) 0.20(4)
C9_1002 0.40(5) 0.39(5) 0.42(4) -0.25(4) -0.18(4) 0.20(4)
C0_1002 0.38(5) 0.37(4) 0.44(5) -0.25(4) -0.20(4) 0.19(3)
S0_1003 0.141(7) 0.095(6) 0.113(8) 0.002(5) -0.022(6) 0.032(5)
C1_1003 0.149(15) 0.103(14) 0.142(15) -0.012(11) -0.033(12) 0.039(11)
C2_1003 0.17(2) 0.12(2) 0.162(19) -0.006(14) -0.022(15) 0.033(17)
C3_1003 0.22(3) 0.16(3) 0.19(2) -0.022(17) -0.031(19) -0.01(3)
C4_1003 0.25(3) 0.18(2) 0.19(2) -0.024(17) -0.032(18) 0.01(2)
C5_1003 0.24(4) 0.17(3) 0.17(2) -0.031(16) -0.044(17) 0.02(3)
C6_1003 0.20(3) 0.14(2) 0.142(16) -0.014(13) -0.033(13) 0.04(2)
C7_1003 0.27(3) 0.20(2) 0.22(3) -0.04(2) -0.05(2) 0.01(2)
C8_1003 0.29(4) 0.21(3) 0.24(4) -0.03(2) -0.04(3) 0.02(3)
C9_1003 0.27(3) 0.21(4) 0.24(4) -0.04(3) -0.05(3) 0.02(3)
C0_1003 0.30(4) 0.22(4) 0.23(3) -0.04(2) -0.04(2) 0.03(3)
S0_1004 0.146(9) 0.096(7) 0.123(9) 0.002(6) -0.009(7) 0.036(6)
C1_1004 0.173(18) 0.099(11) 0.14(3) -0.001(12) -0.008(17) 0.028(11)
C2_1004 0.24(3) 0.131(18) 0.37(8) -0.07(3) -0.11(4) 0.07(2)
C3_1004 0.24(3) 0.133(19) 0.38(8) -0.07(3) -0.10(4) 0.07(2)
C4_1004 0.21(3) 0.120(17) 0.29(4) -0.05(2) -0.06(3) 0.048(16)
C5_1004 0.25(3) 0.14(2) 0.43(8) -0.11(3) -0.14(4) 0.07(2)
C6_1004 0.20(2) 0.118(19) 0.28(6) -0.05(3) -0.08(3) 0.050(17)
C7_1004 0.21(3) 0.124(19) 0.30(4) -0.06(2) -0.05(3) 0.040(17)
C8_1004 0.22(4) 0.13(2) 0.31(4) -0.05(2) -0.04(3) 0.05(2)
C9_1004 0.20(3) 0.11(3) 0.31(4) -0.06(3) -0.05(3) 0.02(2)
C0_1004 0.22(3) 0.16(3) 0.32(4) -0.05(3) -0.06(3) 0.05(2)
S0_1005 0.183(9) 0.101(7) 0.125(10) 0.002(6) 0.014(7) 0.067(6)
C1_1005 0.23(2) 0.105(12) 0.15(3) -0.006(13) 0.009(18) 0.077(12)
C2_1005 0.27(3) 0.15(2) 0.29(7) -0.05(3) -0.03(3) 0.120(19)
C3_1005 0.30(3) 0.16(2) 0.34(8) -0.07(4) -0.03(3) 0.13(2)
C4_1005 0.30(3) 0.18(2) 0.38(5) -0.09(3) -0.05(3) 0.13(2)
C5_1005 0.27(3) 0.15(2) 0.31(7) -0.07(3) -0.03(3) 0.094(18)
C6_1005 0.26(2) 0.16(2) 0.38(8) -0.10(4) -0.07(3) 0.107(18)
C7_1005 0.35(3) 0.18(2) 0.41(5) -0.11(3) -0.04(3) 0.13(2)
C8_1005 0.35(3) 0.20(3) 0.41(6) -0.11(3) -0.05(3) 0.13(2)
C9_1005 0.37(4) 0.20(3) 0.43(6) -0.11(3) -0.05(4) 0.15(3)
C0_1005 0.38(5) 0.21(4) 0.41(5) -0.11(3) -0.04(3) 0.14(4)
S0_1006 0.192(8) 0.123(7) 0.096(7) -0.002(5) 0.014(5) 0.083(6)
C1_1006 0.19(3) 0.144(18) 0.119(13) -0.025(11) 0.019(13) 0.082(19)
C2_1006 0.24(5) 0.15(2) 0.136(18) -0.025(14) 0.022(19) 0.11(3)
C3_1006 0.28(6) 0.18(3) 0.150(19) -0.044(16) 0.02(2) 0.13(4)
C4_1006 0.37(5) 0.23(3) 0.150(19) -0.037(15) 0.02(2) 0.18(3)
C5_1006 0.32(7) 0.21(3) 0.132(16) -0.039(15) 0.018(17) 0.15(4)
C6_1006 0.34(7) 0.20(3) 0.118(14) -0.020(13) 0.023(15) 0.16(4)
C7_1006 0.40(5) 0.26(3) 0.17(2) -0.056(18) 0.02(2) 0.20(3)
C8_1006 0.42(5) 0.28(4) 0.18(3) -0.04(2) 0.03(3) 0.21(4)
C9_1006 0.41(5) 0.28(4) 0.18(3) -0.06(3) 0.02(3) 0.20(3)
C0_1006 0.40(5) 0.28(4) 0.17(3) -0.05(2) 0.03(3) 0.20(3)
S0_1007 0.171(8) 0.125(7) 0.086(7) -0.007(5) 0.000(5) 0.062(6)
C1_1007 0.18(3) 0.168(16) 0.114(13) -0.038(11) -0.008(12) 0.078(15)
C2_1007 0.37(8) 0.172(17) 0.15(2) -0.034(13) -0.01(2) 0.079(17)
C3_1007 0.52(10) 0.20(2) 0.17(2) -0.056(16) -0.02(2) 0.08(2)
C4_1007 0.40(5) 0.23(2) 0.17(2) -0.050(15) -0.01(2) 0.09(2)
C5_1007 0.43(9) 0.23(2) 0.140(18) -0.055(16) -0.025(19) 0.09(3)
C6_1007 0.39(8) 0.20(2) 0.121(14) -0.031(13) -0.017(15) 0.08(2)
C7_1007 0.42(5) 0.25(3) 0.18(2) -0.071(19) -0.02(3) 0.10(3)
C8_1007 0.43(5) 0.25(3) 0.20(4) -0.07(2) -0.01(3) 0.10(3)
C9_1007 0.43(6) 0.26(4) 0.19(3) -0.07(3) -0.02(3) 0.10(4)
C0_1007 0.44(5) 0.29(4) 0.21(4) -0.07(3) -0.01(3) 0.12(4)
S0_1008 0.166(9) 0.140(8) 0.127(8) -0.004(6) -0.005(7) 0.047(7)
C1_1008 0.16(3) 0.20(3) 0.130(16) -0.018(16) -0.001(17) 0.03(2)
C2_1008 0.26(6) 0.23(3) 0.17(3) -0.05(2) -0.03(3) 0.07(3)
C3_1008 0.26(6) 0.27(3) 0.17(3) -0.05(2) -0.03(3) 0.07(4)
C4_1008 0.40(5) 0.33(4) 0.24(3) -0.07(2) -0.10(3) 0.15(4)
C5_1008 0.29(7) 0.30(4) 0.19(3) -0.04(3) -0.07(4) 0.10(4)
C6_1008 0.32(7) 0.27(4) 0.20(3) -0.04(3) -0.08(4) 0.12(4)
C7_1008 0.42(5) 0.37(4) 0.24(3) -0.08(3) -0.12(3) 0.15(4)
C8_1008 0.43(5) 0.40(5) 0.27(4) -0.07(3) -0.12(3) 0.15(4)
C9_1008 0.43(6) 0.39(5) 0.26(4) -0.07(3) -0.12(4) 0.16(4)
C0_1008 0.42(6) 0.37(5) 0.26(4) -0.10(3) -0.12(4) 0.15(4)
S0_1009 0.131(7) 0.121(7) 0.108(7) 0.003(5) -0.023(5) 0.038(6)
C1_1009 0.160(16) 0.146(17) 0.132(15) -0.011(12) -0.047(12) 0.055(13)
C2_1009 0.22(3) 0.24(4) 0.15(2) -0.013(16) -0.036(15) -0.02(3)
C3_1009 0.20(3) 0.21(3) 0.17(2) -0.031(18) -0.046(17) 0.03(3)
C4_1009 0.21(3) 0.25(3) 0.16(2) -0.031(18) -0.048(17) 0.04(2)
C5_1009 0.22(3) 0.26(4) 0.147(18) -0.029(16) -0.057(16) 0.04(3)
C6_1009 0.20(3) 0.22(3) 0.132(15) -0.011(14) -0.048(14) 0.05(3)
C7_1009 0.22(3) 0.27(3) 0.19(2) -0.05(2) -0.060(19) 0.05(2)
C8_1009 0.24(4) 0.29(4) 0.21(3) -0.06(3) -0.06(3) 0.06(3)
C9_1009 0.24(4) 0.28(4) 0.19(3) -0.05(3) -0.07(3) 0.06(3)
C0_1009 0.22(3) 0.27(4) 0.20(3) -0.04(3) -0.05(2) 0.06(2)
S0_1010 0.127(7) 0.129(8) 0.142(10) 0.027(6) -0.021(6) 0.032(6)
C1_1010 0.128(12) 0.129(19) 0.15(2) 0.027(16) -0.032(11) 0.032(11)
C2_1010 0.161(19) 0.18(4) 0.19(3) -0.01(3) -0.034(15) 0.040(17)
C3_1010 0.164(19) 0.27(5) 0.27(4) -0.08(4) -0.043(17) 0.038(18)
C4_1010 0.167(18) 0.23(3) 0.25(3) -0.05(3) -0.039(17) 0.039(17)
C5_1010 0.137(16) 0.32(6) 0.30(5) -0.12(5) -0.030(16) 0.027(16)
C6_1010 0.136(15) 0.24(5) 0.23(4) -0.06(4) -0.024(15) 0.033(15)
C7_1010 0.17(2) 0.24(3) 0.28(4) -0.05(3) -0.049(19) 0.035(18)
C8_1010 0.18(3) 0.24(3) 0.28(4) -0.05(3) -0.04(3) 0.04(2)
C9_1010 0.17(3) 0.24(4) 0.30(4) -0.06(3) -0.05(3) 0.03(3)
C0_1010 0.21(4) 0.26(4) 0.28(3) -0.06(3) -0.05(2) 0.06(3)
S0_1011 0.164(8) 0.096(7) 0.129(9) 0.018(6) 0.021(6) 0.070(6)
C1_1011 0.165(19) 0.106(12) 0.13(3) 0.010(12) 0.003(16) 0.078(12)
C2_1011 0.19(2) 0.105(13) 0.25(5) 0.013(15) 0.06(3) 0.077(13)
C3_1011 0.21(3) 0.111(15) 0.31(6) 0.004(15) 0.07(4) 0.083(15)
C4_1011 0.22(3) 0.130(16) 0.32(4) 0.000(17) 0.08(3) 0.093(16)
C5_1011 0.19(3) 0.130(16) 0.20(5) -0.003(18) 0.02(3) 0.095(16)
C6_1011 0.18(2) 0.122(16) 0.17(4) 0.007(16) 0.03(2) 0.086(15)
C7_1011 0.28(3) 0.141(18) 0.35(4) -0.012(19) 0.07(3) 0.115(18)
C8_1011 0.30(4) 0.17(3) 0.36(4) -0.02(2) 0.07(3) 0.13(3)
C9_1011 0.28(3) 0.15(3) 0.37(5) -0.01(2) 0.06(3) 0.11(2)
C0_1011 0.32(4) 0.15(3) 0.37(5) -0.02(2) 0.05(3) 0.13(3)
S0_1012 0.145(8) 0.099(6) 0.140(9) 0.011(6) 0.017(6) 0.047(6)
C1_1012 0.19(2) 0.099(10) 0.14(2) 0.012(10) 0.033(17) 0.057(10)
C2_1012 0.29(4) 0.123(15) 0.32(6) -0.019(16) -0.09(5) 0.066(15)
C3_1012 0.27(4) 0.124(16) 0.30(6) -0.010(16) -0.04(4) 0.068(16)
C4_1012 0.24(3) 0.136(16) 0.24(4) 0.001(16) 0.01(3) 0.072(17)
C5_1012 0.36(5) 0.122(17) 0.42(7) -0.002(18) -0.13(6) 0.092(18)
C6_1012 0.33(5) 0.121(17) 0.37(7) -0.004(17) -0.14(5) 0.087(18)
C7_1012 0.26(3) 0.137(17) 0.27(4) 0.006(17) 0.03(3) 0.077(18)
C8_1012 0.28(4) 0.17(3) 0.27(4) 0.01(2) 0.03(3) 0.10(3)
C9_1012 0.26(3) 0.13(3) 0.27(4) 0.00(2) 0.04(3) 0.075(19)
C0_1012 0.28(4) 0.15(3) 0.29(4) 0.00(2) 0.05(3) 0.08(3)
S0_1013 0.138(8) 0.105(7) 0.116(8) 0.002(5) -0.004(6) 0.028(6)
C1_1013 0.15(2) 0.107(10) 0.140(18) 0.001(9) -0.006(15) 0.027(10)
C2_1013 0.24(5) 0.124(14) 0.16(2) 0.011(12) -0.02(2) 0.041(16)
C3_1013 0.27(6) 0.123(15) 0.18(3) 0.009(13) -0.03(3) 0.040(16)
C4_1013 0.39(5) 0.134(17) 0.20(3) 0.007(15) -0.07(3) 0.036(17)
C5_1013 0.34(7) 0.120(17) 0.19(3) -0.007(14) -0.07(3) 0.024(19)
C6_1013 0.34(7) 0.118(17) 0.17(2) -0.002(12) -0.07(3) 0.026(18)
C7_1013 0.41(5) 0.133(18) 0.24(3) 0.000(17) -0.06(3) 0.033(18)
C8_1013 0.44(5) 0.17(4) 0.25(3) -0.01(2) -0.08(3) 0.05(3)
C9_1013 0.42(5) 0.15(3) 0.26(4) 0.00(3) -0.07(4) 0.05(3)
C0_1013 0.42(5) 0.16(3) 0.25(4) 0.01(2) -0.06(3) 0.05(3)
S0_1014 0.158(9) 0.133(8) 0.151(10) 0.003(7) -0.033(7) 0.034(7)
C1_1014 0.167(17) 0.147(15) 0.18(2) -0.001(13) -0.035(15) 0.028(12)
C2_1014 0.23(4) 0.18(3) 0.22(3) 0.03(2) -0.05(3) 0.00(3)
C3_1014 0.21(3) 0.17(2) 0.25(3) 0.02(2) -0.05(3) 0.02(2)
C4_1014 0.31(3) 0.23(3) 0.29(3) 0.05(2) -0.11(3) -0.02(2)
C5_1014 0.28(4) 0.22(3) 0.27(3) 0.03(3) -0.11(3) -0.03(3)
C6_1014 0.20(3) 0.16(3) 0.20(3) 0.00(2) -0.06(2) 0.02(2)
C7_1014 0.31(3) 0.24(3) 0.32(4) 0.04(3) -0.11(3) -0.03(2)
C8_1014 0.33(5) 0.25(3) 0.35(5) 0.03(3) -0.11(4) -0.02(3)
C9_1014 0.32(4) 0.25(4) 0.33(4) 0.05(3) -0.11(3) -0.02(3)
C0_1014 0.32(4) 0.26(4) 0.33(4) 0.03(3) -0.12(3) -0.01(3)
S0_1015 0.197(8) 0.147(8) 0.113(9) 0.012(6) 0.013(6) 0.112(7)
C1_1015 0.257(15) 0.179(11) 0.14(2) -0.009(11) 0.005(12) 0.143(9)
C2_1015 0.270(17) 0.221(13) 0.21(3) -0.034(13) 0.002(14) 0.165(11)
C3_1015 0.28(2) 0.22(2) 0.22(6) -0.03(3) 0.01(2) 0.164(18)
C4_1015 0.28(2) 0.23(2) 0.22(4) -0.04(3) 0.01(3) 0.162(19)
C5_1015 0.27(2) 0.22(3) 0.21(7) -0.05(4) 0.00(3) 0.15(2)
C6_1015 0.260(17) 0.19(2) 0.14(5) -0.01(3) 0.005(17) 0.143(13)
C7_1015 0.29(3) 0.24(3) 0.25(4) -0.05(3) 0.01(3) 0.17(2)
C8_1015 0.30(3) 0.26(4) 0.27(5) -0.04(4) 0.01(3) 0.18(3)
C9_1015 0.30(4) 0.24(3) 0.25(5) -0.04(3) 0.01(3) 0.17(2)
C0_1015 0.30(4) 0.25(4) 0.24(4) -0.05(3) 0.01(3) 0.17(3)
S0_1016 0.238(13) 0.205(11) 0.175(9) -0.003(7) 0.038(8) 0.147(10)
C1_1016 0.19(4) 0.21(2) 0.188(14) -0.028(12) 0.026(17) 0.12(2)
C2_1016 0.22(5) 0.21(2) 0.21(2) -0.027(15) 0.04(3) 0.13(2)
C3_1016 0.32(7) 0.22(3) 0.24(3) -0.023(18) 0.10(4) 0.15(3)
C4_1016 0.33(5) 0.23(3) 0.24(2) -0.020(18) 0.10(3) 0.14(3)
C5_1016 0.22(5) 0.22(3) 0.19(2) -0.030(18) 0.03(3) 0.11(3)
C6_1016 0.31(7) 0.22(2) 0.21(2) -0.012(17) 0.08(4) 0.14(3)
C7_1016 0.35(5) 0.26(3) 0.24(2) -0.03(2) 0.10(3) 0.15(3)
C8_1016 0.36(5) 0.28(4) 0.27(3) -0.04(3) 0.08(3) 0.16(3)
C9_1016 0.35(5) 0.27(4) 0.25(4) -0.02(3) 0.10(3) 0.16(4)
C0_1016 0.36(5) 0.27(3) 0.25(3) -0.02(2) 0.09(3) 0.15(3)
S0_1017 0.172(8) 0.131(8) 0.105(7) -0.002(5) 0.015(6) 0.077(6)
C1_1017 0.20(2) 0.14(2) 0.109(11) -0.006(12) 0.024(11) 0.07(2)
C2_1017 0.35(5) 0.37(7) 0.158(18) -0.07(3) -0.05(2) 0.24(6)
C3_1017 0.40(6) 0.43(8) 0.17(2) -0.10(3) -0.06(3) 0.27(6)
C4_1017 0.38(4) 0.39(5) 0.19(2) -0.09(2) -0.04(2) 0.24(4)
C5_1017 0.27(4) 0.24(5) 0.15(2) -0.05(3) 0.01(2) 0.13(4)
C6_1017 0.28(4) 0.26(6) 0.15(2) -0.05(2) 0.00(2) 0.17(5)
C7_1017 0.43(5) 0.42(5) 0.19(2) -0.10(2) -0.04(2) 0.25(4)
C8_1017 0.44(5) 0.43(6) 0.22(4) -0.09(3) -0.03(3) 0.26(4)
C9_1017 0.44(5) 0.42(5) 0.23(4) -0.10(3) -0.04(3) 0.25(4)
C0_1017 0.46(6) 0.43(5) 0.20(3) -0.10(3) -0.05(3) 0.27(5)
S0_1018 0.152(8) 0.137(7) 0.080(6) -0.002(5) -0.005(5) 0.053(6)
C1_1018 0.19(2) 0.157(17) 0.086(10) -0.012(10) -0.019(10) 0.081(15)
C2_1018 0.33(5) 0.22(3) 0.094(13) -0.020(13) 0.003(15) 0.01(3)
C3_1018 0.29(4) 0.22(3) 0.093(15) -0.025(14) -0.012(15) 0.05(3)
C4_1018 0.31(4) 0.23(3) 0.110(17) -0.031(16) -0.019(16) 0.04(2)
C5_1018 0.26(4) 0.20(3) 0.111(17) -0.030(15) -0.030(16) 0.06(3)
C6_1018 0.24(3) 0.18(2) 0.103(17) -0.015(13) -0.022(15) 0.05(2)
C7_1018 0.35(4) 0.27(3) 0.118(19) -0.049(18) -0.032(17) 0.06(3)
C8_1018 0.36(4) 0.30(4) 0.13(3) -0.04(2) -0.02(2) 0.07(3)
C9_1018 0.37(4) 0.30(4) 0.13(3) -0.07(3) -0.05(2) 0.08(4)
C0_1018 0.36(5) 0.28(3) 0.14(3) -0.06(2) -0.03(3) 0.06(3)
S0_1019 0.206(10) 0.209(10) 0.137(8) 0.006(7) -0.015(7) 0.092(8)
C1_1019 0.20(3) 0.22(3) 0.139(13) 0.033(13) -0.014(13) 0.08(2)
C2_1019 0.38(7) 0.40(6) 0.18(2) -0.05(3) -0.09(3) 0.25(6)
C3_1019 0.29(6) 0.35(6) 0.17(2) -0.01(3) -0.05(3) 0.17(5)
C4_1019 0.31(4) 0.38(5) 0.20(2) 0.00(2) -0.04(2) 0.19(4)
C5_1019 0.34(6) 0.39(6) 0.19(3) 0.00(3) -0.06(3) 0.22(6)
C6_1019 0.34(6) 0.37(6) 0.19(2) -0.01(3) -0.06(3) 0.22(6)
C7_1019 0.33(4) 0.42(5) 0.20(2) 0.01(2) -0.05(2) 0.20(4)
C8_1019 0.33(4) 0.43(5) 0.23(4) 0.01(3) -0.05(3) 0.20(4)
C9_1019 0.32(5) 0.42(5) 0.21(3) 0.00(3) -0.06(3) 0.19(4)
C0_1019 0.34(5) 0.42(5) 0.22(4) 0.01(3) -0.04(3) 0.21(4)
S0_1020 0.138(8) 0.152(8) 0.123(7) 0.021(6) -0.028(6) 0.050(6)
C1_1020 0.170(16) 0.17(2) 0.142(13) 0.005(12) -0.054(12) 0.065(15)
C2_1020 0.21(2) 0.27(5) 0.146(15) 0.025(17) -0.049(14) 0.06(2)
C3_1020 0.23(3) 0.33(6) 0.162(18) 0.02(2) -0.067(16) 0.06(3)
C4_1020 0.23(3) 0.35(5) 0.19(2) 0.01(2) -0.066(17) 0.05(2)
C5_1020 0.19(2) 0.27(5) 0.18(2) 0.00(2) -0.070(17) 0.05(2)
C6_1020 0.182(18) 0.27(5) 0.17(2) 0.02(2) -0.055(14) 0.03(2)
C7_1020 0.25(3) 0.39(5) 0.20(2) 0.00(2) -0.08(2) 0.06(3)
C8_1020 0.27(4) 0.39(5) 0.21(4) 0.00(3) -0.09(3) 0.06(4)
C9_1020 0.26(3) 0.39(5) 0.21(4) 0.00(3) -0.08(2) 0.05(3)
C0_1020 0.29(4) 0.40(6) 0.21(3) 0.00(3) -0.07(3) 0.07(4)
S0_1021 0.102(6) 0.135(7) 0.135(8) 0.019(6) -0.015(5) 0.040(6)
C1_1021 0.103(13) 0.154(15) 0.150(19) 0.004(12) -0.014(13) 0.049(11)
C2_1021 0.12(2) 0.154(16) 0.14(3) 0.000(14) -0.01(2) 0.049(12)
C3_1021 0.14(2) 0.182(19) 0.17(4) -0.004(17) -0.03(2) 0.046(14)
C4_1021 0.18(2) 0.20(2) 0.26(4) 0.01(2) -0.08(2) 0.054(17)
C5_1021 0.14(2) 0.20(2) 0.20(4) 0.01(2) -0.04(3) 0.060(17)
C6_1021 0.15(3) 0.175(19) 0.22(4) 0.017(17) -0.06(3) 0.062(16)
C7_1021 0.18(2) 0.24(3) 0.27(4) 0.01(2) -0.09(2) 0.05(2)
C8_1021 0.21(4) 0.27(4) 0.28(4) 0.01(3) -0.09(3) 0.07(3)
C9_1021 0.20(3) 0.27(4) 0.30(4) 0.00(3) -0.08(3) 0.07(3)
C0_1021 0.19(3) 0.24(3) 0.27(4) 0.00(2) -0.09(3) 0.05(2)
S0_1022 0.122(8) 0.232(11) 0.232(12) 0.029(9) -0.017(8) 0.079(8)
C1_1022 0.123(12) 0.19(3) 0.23(2) 0.031(19) -0.014(11) 0.073(13)
C2_1022 0.156(19) 0.46(9) 0.27(3) -0.03(3) -0.008(15) 0.12(2)
C3_1022 0.154(19) 0.33(8) 0.29(3) 0.00(3) -0.002(15) 0.10(2)
C4_1022 0.170(19) 0.38(5) 0.30(3) -0.02(3) -0.015(17) 0.12(2)
C5_1022 0.144(18) 0.34(7) 0.29(3) -0.01(3) -0.033(15) 0.11(2)
C6_1022 0.147(17) 0.44(9) 0.26(3) -0.04(3) -0.034(15) 0.12(2)
C7_1022 0.17(2) 0.42(5) 0.34(4) -0.01(3) -0.013(18) 0.12(2)
C8_1022 0.20(3) 0.42(5) 0.35(4) -0.02(4) -0.03(3) 0.14(3)
C9_1022 0.19(4) 0.44(6) 0.35(4) 0.00(4) -0.01(2) 0.13(3)
C0_1022 0.20(4) 0.43(5) 0.36(5) -0.01(4) -0.01(3) 0.14(3)
S0_1023 0.174(10) 0.174(9) 0.152(9) 0.044(7) 0.031(7) 0.120(8)
C1_1023 0.21(3) 0.182(17) 0.21(3) 0.023(16) 0.01(2) 0.140(18)
C2_1023 0.31(4) 0.23(3) 0.41(7) 0.12(4) 0.14(5) 0.20(3)
C3_1023 0.29(4) 0.22(3) 0.38(7) 0.08(3) 0.08(5) 0.19(3)
C4_1023 0.25(3) 0.21(2) 0.33(4) 0.03(2) 0.03(3) 0.16(2)
C5_1023 0.22(3) 0.19(2) 0.26(5) -0.01(3) -0.01(3) 0.14(2)
C6_1023 0.27(4) 0.22(3) 0.36(7) 0.06(3) 0.10(5) 0.18(3)
C7_1023 0.29(4) 0.23(2) 0.37(4) 0.04(2) 0.04(3) 0.19(3)
C8_1023 0.30(4) 0.24(4) 0.38(5) 0.04(3) 0.05(3) 0.19(3)
C9_1023 0.30(5) 0.25(4) 0.37(4) 0.04(3) 0.04(3) 0.21(4)
C0_1023 0.30(4) 0.23(3) 0.38(5) 0.04(3) 0.04(3) 0.18(3)
S0_1024 0.152(8) 0.118(7) 0.147(8) 0.030(6) 0.020(6) 0.077(6)
C1_1024 0.19(2) 0.127(12) 0.17(2) 0.036(11) 0.024(17) 0.094(13)
C2_1024 0.34(5) 0.154(16) 0.44(8) -0.03(2) -0.16(6) 0.14(2)
C3_1024 0.36(5) 0.165(18) 0.42(7) -0.01(2) -0.11(6) 0.15(2)
C4_1024 0.32(4) 0.19(2) 0.33(5) 0.01(2) -0.05(3) 0.16(2)
C5_1024 0.34(5) 0.19(2) 0.35(7) 0.01(2) -0.07(5) 0.17(2)
C6_1024 0.34(5) 0.18(2) 0.40(7) -0.02(2) -0.15(5) 0.16(2)
C7_1024 0.36(4) 0.20(2) 0.37(5) 0.02(2) -0.04(3) 0.18(2)
C8_1024 0.38(5) 0.23(4) 0.37(5) 0.02(3) -0.04(4) 0.20(3)
C9_1024 0.37(4) 0.21(3) 0.39(6) 0.01(3) -0.03(4) 0.17(2)
C0_1024 0.39(5) 0.23(4) 0.38(5) 0.01(3) -0.03(4) 0.19(3)
S0_1025 0.173(10) 0.153(9) 0.250(13) 0.012(8) 0.015(8) 0.081(8)
C1_1025 0.19(3) 0.148(18) 0.26(2) 0.015(17) 0.00(2) 0.07(2)
C2_1025 0.42(8) 0.27(4) 0.32(3) 0.08(3) 0.12(4) 0.21(5)
C3_1025 0.37(8) 0.26(4) 0.32(3) 0.08(3) 0.08(4) 0.17(5)
C4_1025 0.41(6) 0.28(3) 0.34(3) 0.08(3) 0.08(3) 0.20(3)
C5_1025 0.42(8) 0.25(4) 0.35(4) 0.08(3) 0.09(5) 0.21(5)
C6_1025 0.33(7) 0.21(3) 0.31(3) 0.05(3) 0.06(4) 0.16(4)
C7_1025 0.44(5) 0.29(3) 0.37(4) 0.10(3) 0.08(3) 0.21(3)
C8_1025 0.46(6) 0.30(4) 0.38(5) 0.09(3) 0.07(4) 0.22(4)
C9_1025 0.44(6) 0.30(5) 0.36(4) 0.11(3) 0.08(4) 0.21(4)
C0_1025 0.44(6) 0.34(5) 0.38(4) 0.10(3) 0.07(4) 0.22(4)
S0_1026 0.123(7) 0.098(6) 0.116(7) 0.009(5) 0.006(5) 0.037(5)
C1_1026 0.140(18) 0.101(10) 0.12(2) 0.013(9) 0.001(14) 0.037(9)
C2_1026 0.26(4) 0.114(16) 0.29(6) 0.043(17) 0.14(5) 0.061(16)
C3_1026 0.24(4) 0.113(16) 0.24(5) 0.036(18) 0.08(4) 0.049(16)
C4_1026 0.26(3) 0.126(15) 0.26(4) 0.024(16) 0.08(3) 0.065(15)
C5_1026 0.19(3) 0.114(14) 0.16(3) 0.005(14) -0.01(3) 0.051(15)
C6_1026 0.20(3) 0.116(14) 0.20(4) 0.014(15) 0.05(3) 0.062(15)
C7_1026 0.29(3) 0.123(17) 0.30(4) 0.032(17) 0.07(3) 0.063(16)
C8_1026 0.30(4) 0.14(3) 0.31(4) 0.02(2) 0.06(3) 0.08(3)
C9_1026 0.32(5) 0.14(3) 0.30(4) 0.04(2) 0.07(3) 0.07(3)
C0_1026 0.29(3) 0.13(3) 0.32(5) 0.02(3) 0.06(3) 0.07(2)
S0_1027 0.124(7) 0.123(7) 0.130(8) 0.034(5) 0.005(5) 0.025(6)
C1_1027 0.142(14) 0.128(11) 0.11(2) 0.036(10) 0.003(13) 0.022(9)
C2_1027 0.18(2) 0.140(14) 0.29(7) 0.053(17) -0.03(2) 0.036(14)
C3_1027 0.19(2) 0.140(16) 0.29(7) 0.053(18) -0.03(3) 0.033(14)
C4_1027 0.19(2) 0.147(17) 0.32(5) 0.056(18) -0.04(2) 0.031(14)
C5_1027 0.164(18) 0.141(17) 0.34(8) 0.06(2) -0.04(2) 0.014(13)
C6_1027 0.147(15) 0.137(17) 0.23(6) 0.05(2) -0.019(17) 0.021(11)
C7_1027 0.21(2) 0.150(18) 0.33(5) 0.053(19) -0.03(2) 0.028(15)
C8_1027 0.22(3) 0.15(3) 0.34(5) 0.05(2) -0.04(3) 0.03(3)
C9_1027 0.23(4) 0.16(3) 0.34(5) 0.06(3) -0.03(3) 0.04(3)
C0_1027 0.21(3) 0.15(3) 0.34(5) 0.04(3) -0.03(3) 0.02(2)
S0_1028 0.194(9) 0.182(10) 0.184(10) 0.025(7) -0.011(7) 0.080(7)
C1_1028 0.210(14) 0.249(19) 0.26(3) 0.041(16) 0.002(12) 0.087(12)
C2_1028 0.28(2) 0.30(3) 0.50(9) -0.06(4) 0.07(3) 0.067(19)
C3_1028 0.28(2) 0.31(3) 0.42(9) -0.02(4) 0.04(3) 0.08(2)
C4_1028 0.32(2) 0.39(3) 0.45(6) -0.03(3) 0.05(3) 0.13(2)
C5_1028 0.29(2) 0.39(4) 0.44(9) -0.03(4) 0.06(3) 0.13(2)
C6_1028 0.28(2) 0.34(3) 0.37(8) 0.00(4) 0.04(3) 0.14(2)
C7_1028 0.32(3) 0.41(4) 0.45(6) -0.03(4) 0.05(3) 0.13(2)
C8_1028 0.34(5) 0.42(4) 0.46(7) -0.02(4) 0.05(4) 0.13(3)
C9_1028 0.34(4) 0.43(6) 0.46(6) -0.04(4) 0.04(3) 0.14(4)
C0_1028 0.35(4) 0.45(5) 0.45(6) -0.03(4) 0.04(3) 0.15(4)
S0_1029 0.225(15) 0.173(11) 0.103(12) 0.016(9) 0.046(10) 0.189(11)
C1_1029 0.21(3) 0.172(16) 0.09(3) 0.007(15) 0.02(2) 0.184(17)
C2_1029 0.24(5) 0.17(2) 0.14(6) 0.00(2) 0.06(5) 0.18(2)
C3_1029 0.23(5) 0.16(2) 0.17(7) 0.00(2) 0.07(6) 0.17(2)
C4_1029 0.20(4) 0.16(2) 0.14(4) -0.01(2) 0.03(3) 0.16(2)
C5_1029 0.22(5) 0.168(19) 0.16(6) 0.01(2) 0.04(5) 0.18(2)
C6_1029 0.19(4) 0.170(16) 0.07(4) 0.003(17) -0.01(3) 0.176(19)
C7_1029 0.20(4) 0.16(2) 0.16(4) -0.01(2) 0.04(3) 0.16(3)
C8_1029 0.21(4) 0.17(4) 0.16(5) -0.01(3) 0.04(3) 0.16(3)
C9_1029 0.21(5) 0.17(4) 0.16(4) -0.01(2) 0.04(3) 0.16(3)
C0_1029 0.20(4) 0.16(3) 0.16(5) -0.01(2) 0.04(3) 0.16(3)
S0_1030 0.325(15) 0.270(14) 0.248(15) 0.011(11) 0.071(12) 0.189(13)
C1_1030 0.42(3) 0.32(3) 0.32(3) -0.03(2) 0.06(2) 0.22(2)
C2_1030 0.50(5) 0.47(6) 0.52(8) -0.17(6) -0.03(5) 0.33(5)
C3_1030 0.53(5) 0.46(7) 0.52(8) -0.16(7) -0.01(5) 0.32(5)
C4_1030 0.52(4) 0.46(5) 0.50(5) -0.13(4) 0.00(4) 0.29(4)
C5_1030 0.52(5) 0.48(7) 0.50(8) -0.17(7) -0.03(5) 0.30(5)
C6_1030 0.45(4) 0.40(6) 0.40(7) -0.10(6) 0.00(5) 0.25(4)
C7_1030 0.57(5) 0.47(4) 0.51(5) -0.14(4) 0.01(4) 0.30(4)
C8_1030 0.59(6) 0.48(5) 0.51(6) -0.14(4) 0.02(5) 0.29(4)
C9_1030 0.58(6) 0.49(6) 0.51(5) -0.13(4) 0.01(4) 0.30(5)
C0_1030 0.58(5) 0.49(6) 0.53(7) -0.11(5) 0.03(4) 0.31(5)
S0_1031 0.165(8) 0.216(10) 0.137(8) 0.046(6) 0.049(6) 0.124(7)
C1_1031 0.20(2) 0.26(2) 0.161(17) 0.048(14) 0.066(14) 0.148(17)
C2_1031 0.27(3) 0.33(3) 0.32(6) -0.05(4) 0.17(4) 0.08(3)
C3_1031 0.30(4) 0.36(4) 0.34(6) -0.06(4) 0.19(4) 0.10(3)
C4_1031 0.32(3) 0.36(4) 0.33(4) -0.05(3) 0.16(3) 0.11(3)
C5_1031 0.28(3) 0.31(3) 0.22(4) 0.01(3) 0.09(3) 0.16(3)
C6_1031 0.25(3) 0.28(3) 0.21(4) 0.01(3) 0.08(3) 0.14(2)
C7_1031 0.35(4) 0.39(4) 0.34(4) -0.06(3) 0.16(3) 0.14(3)
C8_1031 0.36(5) 0.39(4) 0.35(5) -0.07(3) 0.15(4) 0.14(3)
C9_1031 0.35(4) 0.39(6) 0.35(5) -0.05(4) 0.16(4) 0.13(4)
C0_1031 0.38(5) 0.41(5) 0.35(4) -0.04(4) 0.17(4) 0.15(4)
S0_1032 0.158(8) 0.152(8) 0.105(7) 0.011(5) 0.030(5) 0.084(6)
C1_1032 0.170(16) 0.15(2) 0.107(11) 0.012(10) 0.032(10) 0.087(14)
C2_1032 0.20(2) 0.22(4) 0.119(14) -0.010(17) 0.031(13) 0.07(2)
C3_1032 0.23(3) 0.30(5) 0.125(16) -0.02(2) 0.044(15) 0.08(3)
C4_1032 0.24(3) 0.33(4) 0.149(18) -0.017(18) 0.049(16) 0.07(2)
C5_1032 0.20(2) 0.24(4) 0.136(18) 0.012(19) 0.054(15) 0.09(2)
C6_1032 0.172(17) 0.16(3) 0.127(17) 0.014(16) 0.037(12) 0.081(17)
C7_1032 0.27(3) 0.37(4) 0.15(2) -0.01(2) 0.062(18) 0.10(3)
C8_1032 0.30(4) 0.38(5) 0.16(3) -0.02(2) 0.05(3) 0.12(3)
C9_1032 0.27(3) 0.38(5) 0.17(3) -0.01(3) 0.06(2) 0.10(3)
C0_1032 0.29(4) 0.41(5) 0.17(3) 0.01(3) 0.06(2) 0.11(4)
S0_1033 0.163(9) 0.133(9) 0.099(7) 0.009(6) 0.019(6) 0.061(7)
C1_1033 0.18(3) 0.19(2) 0.106(11) -0.003(10) 0.019(11) 0.07(2)
C2_1033 0.33(8) 0.20(2) 0.140(18) -0.011(13) 0.040(19) 0.10(3)
C3_1033 0.41(9) 0.25(3) 0.145(18) -0.022(14) 0.05(2) 0.12(3)
C4_1033 0.23(4) 0.25(3) 0.156(17) -0.007(15) 0.033(18) 0.07(3)
C5_1033 0.35(8) 0.26(3) 0.129(15) 0.003(14) 0.026(17) 0.10(3)
C6_1033 0.38(9) 0.22(2) 0.123(14) 0.018(13) 0.026(16) 0.11(3)
C7_1033 0.25(4) 0.30(3) 0.157(18) -0.021(17) 0.031(19) 0.08(3)
C8_1033 0.27(4) 0.34(4) 0.19(3) -0.03(3) 0.03(2) 0.10(3)
C9_1033 0.26(4) 0.31(3) 0.17(3) -0.03(2) 0.03(2) 0.08(3)
C0_1033 0.24(5) 0.30(4) 0.17(3) -0.01(2) 0.03(3) 0.08(3)
S0_1034 0.230(11) 0.196(12) 0.121(8) -0.007(7) -0.023(7) 0.108(9)
C1_1034 0.28(2) 0.23(3) 0.135(12) -0.011(12) -0.030(11) 0.13(2)
C2_1034 0.31(3) 0.44(8) 0.17(2) 0.001(19) -0.045(15) 0.05(3)
C3_1034 0.33(3) 0.38(7) 0.17(2) 0.00(2) -0.048(17) 0.08(3)
C4_1034 0.34(3) 0.34(5) 0.177(19) 0.001(19) -0.031(18) 0.10(3)
C5_1034 0.34(3) 0.38(7) 0.149(17) -0.003(18) -0.021(16) 0.09(3)
C6_1034 0.31(3) 0.32(6) 0.145(15) -0.004(17) -0.014(15) 0.10(3)
C7_1034 0.39(4) 0.36(5) 0.18(2) 0.00(2) -0.04(2) 0.11(3)
C8_1034 0.40(5) 0.36(5) 0.19(3) 0.00(3) -0.03(3) 0.11(4)
C9_1034 0.42(5) 0.37(5) 0.21(4) -0.01(3) -0.03(3) 0.12(4)
C0_1034 0.39(4) 0.38(6) 0.19(4) 0.01(3) -0.04(3) 0.12(4)
S0_1035 0.255(12) 0.225(12) 0.168(9) 0.064(7) 0.045(7) 0.144(10)
C1_1035 0.29(4) 0.26(3) 0.197(15) 0.070(14) 0.017(15) 0.16(3)
C2_1035 0.45(8) 0.35(6) 0.201(16) 0.058(18) 0.005(19) 0.27(6)
C3_1035 0.44(8) 0.33(6) 0.220(19) 0.063(19) -0.01(2) 0.25(6)
C4_1035 0.36(5) 0.29(4) 0.25(2) 0.06(2) -0.02(2) 0.19(4)
C5_1035 0.43(8) 0.34(6) 0.26(2) 0.05(2) -0.03(3) 0.26(7)
C6_1035 0.41(8) 0.34(5) 0.24(2) 0.05(2) -0.01(2) 0.26(6)
C7_1035 0.38(5) 0.31(4) 0.27(3) 0.06(2) -0.03(3) 0.20(4)
C8_1035 0.39(5) 0.33(5) 0.30(4) 0.06(3) -0.03(3) 0.21(4)
C9_1035 0.39(6) 0.32(5) 0.27(3) 0.06(3) -0.03(3) 0.21(4)
C0_1035 0.38(5) 0.31(4) 0.27(4) 0.07(3) -0.05(3) 0.20(4)
S0_1036 0.134(7) 0.146(7) 0.118(7) 0.022(5) -0.024(5) 0.058(6)
C1_1036 0.144(18) 0.198(18) 0.120(17) 0.027(13) -0.022(14) 0.080(14)
C2_1036 0.20(3) 0.22(2) 0.22(5) 0.038(18) -0.09(4) 0.062(17)
C3_1036 0.22(3) 0.27(3) 0.22(5) 0.04(2) -0.09(4) 0.09(2)
C4_1036 0.23(3) 0.27(3) 0.25(3) 0.05(2) -0.09(3) 0.10(2)
C5_1036 0.17(3) 0.26(2) 0.12(3) 0.037(19) -0.01(2) 0.12(2)
C6_1036 0.16(3) 0.21(2) 0.14(3) 0.037(16) -0.02(2) 0.089(17)
C7_1036 0.25(3) 0.32(3) 0.26(3) 0.05(2) -0.10(3) 0.13(3)
C8_1036 0.28(3) 0.37(5) 0.28(4) 0.05(3) -0.09(3) 0.16(3)
C9_1036 0.23(4) 0.34(4) 0.27(4) 0.04(3) -0.10(3) 0.13(3)
C0_1036 0.27(4) 0.33(3) 0.27(4) 0.06(3) -0.09(3) 0.14(3)
S0_1037 0.126(8) 0.171(10) 0.190(9) 0.034(7) -0.038(6) 0.066(8)
C1_1037 0.151(18) 0.21(3) 0.222(18) 0.026(18) -0.060(15) 0.075(19)
C2_1037 0.19(3) 0.27(4) 0.25(4) 0.01(4) -0.07(3) 0.12(3)
C3_1037 0.16(3) 0.27(4) 0.21(4) 0.05(3) -0.04(3) 0.09(3)
C4_1037 0.20(2) 0.33(4) 0.27(3) -0.02(3) -0.08(2) 0.13(3)
C5_1037 0.14(3) 0.24(4) 0.21(3) 0.04(3) -0.03(2) 0.05(3)
C6_1037 0.15(2) 0.19(3) 0.21(3) 0.04(3) -0.03(2) 0.05(2)
C7_1037 0.21(3) 0.38(4) 0.28(3) -0.03(3) -0.09(2) 0.14(3)
C8_1037 0.21(3) 0.38(5) 0.28(4) -0.03(3) -0.09(3) 0.14(3)
C9_1037 0.23(4) 0.39(4) 0.28(4) -0.02(3) -0.07(3) 0.16(3)
C0_1037 0.22(4) 0.38(4) 0.30(4) -0.04(3) -0.09(3) 0.15(3)
S0_1038 0.129(8) 0.207(11) 0.232(11) -0.014(8) -0.022(7) 0.079(8)
C1_1038 0.143(14) 0.26(3) 0.24(3) -0.04(2) -0.028(13) 0.092(14)
C2_1038 0.16(2) 0.32(4) 0.27(5) 0.01(4) -0.018(18) 0.11(2)
C3_1038 0.16(2) 0.34(4) 0.24(4) -0.01(4) -0.012(19) 0.12(2)
C4_1038 0.17(2) 0.39(4) 0.30(4) 0.04(3) -0.031(18) 0.11(2)
C5_1038 0.158(19) 0.41(5) 0.37(7) 0.09(5) -0.06(2) 0.07(2)
C6_1038 0.160(18) 0.42(5) 0.46(7) 0.15(6) -0.07(2) 0.052(19)
C7_1038 0.17(2) 0.42(4) 0.29(4) 0.04(3) -0.03(2) 0.11(2)
C8_1038 0.21(4) 0.44(5) 0.29(4) 0.05(4) -0.03(3) 0.14(3)
C9_1038 0.17(3) 0.43(5) 0.28(4) 0.04(4) -0.04(2) 0.12(3)
C0_1038 0.18(3) 0.41(4) 0.28(5) 0.04(3) -0.03(3) 0.11(2)
S0_1039 0.137(9) 0.227(13) 0.216(12) -0.022(9) -0.014(8) 0.110(9)
C1_1039 0.135(13) 0.21(4) 0.23(2) 0.01(2) -0.001(12) 0.101(16)
C2_1039 0.18(2) 0.41(8) 0.27(3) -0.08(4) -0.041(19) 0.18(4)
C3_1039 0.18(2) 0.42(8) 0.29(3) -0.09(4) -0.05(2) 0.18(4)
C4_1039 0.138(17) 0.20(4) 0.25(3) -0.01(2) -0.010(16) 0.09(2)
C5_1039 0.17(2) 0.48(9) 0.30(3) -0.13(4) -0.05(2) 0.19(4)
C6_1039 0.16(2) 0.41(8) 0.28(3) -0.09(4) -0.031(19) 0.17(4)
C7_1039 0.139(18) 0.22(3) 0.25(3) -0.01(3) -0.010(17) 0.10(2)
C8_1039 0.15(3) 0.23(4) 0.26(3) 0.00(3) -0.01(2) 0.09(2)
C9_1039 0.13(3) 0.22(3) 0.27(4) -0.01(3) -0.01(2) 0.09(2)
C0_1039 0.13(3) 0.22(4) 0.25(3) 0.00(3) -0.004(19) 0.09(3)
S0_1040 0.131(8) 0.153(8) 0.270(12) 0.047(7) 0.046(7) 0.091(7)
C1_1040 0.155(16) 0.184(17) 0.29(4) 0.050(17) 0.038(16) 0.117(14)
C2_1040 0.17(2) 0.184(18) 0.28(6) 0.046(19) 0.02(2) 0.118(16)
C3_1040 0.20(2) 0.19(2) 0.24(6) 0.016(19) 0.01(2) 0.134(17)
C4_1040 0.19(2) 0.19(2) 0.18(3) -0.01(2) 0.02(2) 0.139(17)
C5_1040 0.18(2) 0.19(2) 0.38(7) 0.02(2) 0.00(2) 0.133(17)
C6_1040 0.157(17) 0.19(2) 0.32(6) 0.04(2) 0.03(2) 0.122(16)
C7_1040 0.21(2) 0.20(2) 0.21(3) -0.01(2) 0.01(2) 0.15(2)
C8_1040 0.22(3) 0.20(2) 0.21(3) -0.01(2) 0.01(3) 0.15(2)
C9_1040 0.22(3) 0.21(3) 0.21(3) -0.01(2) 0.00(2) 0.15(3)
C0_1040 0.21(2) 0.21(3) 0.23(4) 0.00(3) 0.01(2) 0.16(2)
S0_1041 0.148(9) 0.133(9) 0.167(9) 0.032(7) 0.010(7) 0.089(7)
C1_1041 0.17(2) 0.153(17) 0.20(2) 0.043(14) 0.020(17) 0.105(18)
C2_1041 0.35(6) 0.19(2) 0.35(5) -0.03(3) -0.14(5) 0.18(3)
C3_1041 0.33(6) 0.20(2) 0.34(5) -0.01(3) -0.09(5) 0.18(3)
C4_1041 0.23(3) 0.19(2) 0.27(3) 0.038(19) -0.01(3) 0.13(2)
C5_1041 0.25(5) 0.20(2) 0.28(4) 0.03(2) -0.04(4) 0.15(3)
C6_1041 0.41(7) 0.23(3) 0.40(6) -0.04(3) -0.20(6) 0.22(3)
C7_1041 0.27(3) 0.20(2) 0.30(4) 0.04(2) -0.01(3) 0.15(2)
C8_1041 0.29(4) 0.21(3) 0.31(4) 0.03(2) 0.00(3) 0.14(3)
C9_1041 0.27(3) 0.19(3) 0.30(4) 0.05(3) -0.01(3) 0.15(3)
C0_1041 0.30(4) 0.24(4) 0.30(4) 0.05(2) 0.00(3) 0.16(3)
S0_1042 0.209(11) 0.190(10) 0.189(12) 0.056(8) 0.024(9) 0.116(9)
C1_1042 0.24(3) 0.20(2) 0.21(3) 0.06(2) 0.00(2) 0.13(2)
C2_1042 0.32(4) 0.29(5) 0.32(5) 0.15(5) 0.10(4) 0.20(4)
C3_1042 0.31(4) 0.25(4) 0.29(5) 0.11(4) 0.05(4) 0.18(4)
C4_1042 0.29(3) 0.22(3) 0.26(3) 0.07(3) 0.02(3) 0.16(3)
C5_1042 0.28(4) 0.22(4) 0.25(5) 0.06(4) 0.01(3) 0.16(4)
C6_1042 0.31(4) 0.29(5) 0.33(5) 0.14(5) 0.08(4) 0.21(4)
C7_1042 0.33(4) 0.23(3) 0.28(3) 0.07(3) 0.02(3) 0.17(3)
C8_1042 0.33(4) 0.24(3) 0.29(4) 0.06(3) 0.02(3) 0.17(3)
C9_1042 0.33(4) 0.25(4) 0.30(4) 0.06(3) 0.01(3) 0.18(3)
C0_1042 0.34(4) 0.23(4) 0.28(4) 0.07(3) 0.02(3) 0.18(4)
S0_1043 0.231(13) 0.212(11) 0.162(11) 0.040(8) 0.021(9) 0.136(10)
C1_1043 0.28(3) 0.25(3) 0.18(2) 0.06(2) 0.021(17) 0.16(2)
C2_1043 0.29(3) 0.38(6) 0.31(6) 0.18(6) 0.025(19) 0.15(2)
C3_1043 0.33(3) 0.42(6) 0.35(6) 0.21(6) 0.01(2) 0.15(3)
C4_1043 0.34(3) 0.36(4) 0.31(4) 0.13(3) 0.00(3) 0.16(3)
C5_1043 0.33(3) 0.39(6) 0.35(6) 0.18(6) -0.01(2) 0.17(3)
C6_1043 0.29(3) 0.38(6) 0.33(6) 0.17(6) 0.005(19) 0.17(2)
C7_1043 0.36(4) 0.37(4) 0.31(4) 0.14(3) 0.00(3) 0.17(3)
C8_1043 0.36(4) 0.38(5) 0.34(5) 0.15(4) -0.01(3) 0.17(4)
C9_1043 0.37(5) 0.37(4) 0.33(5) 0.14(4) 0.01(4) 0.16(3)
C0_1043 0.36(5) 0.39(5) 0.32(4) 0.14(4) 0.00(3) 0.17(4)
S0_1044 0.149(8) 0.104(7) 0.133(8) 0.024(5) -0.006(6) 0.051(6)
C1_1044 0.16(2) 0.155(15) 0.194(15) 0.067(12) 0.008(13) 0.067(14)
C2_1044 0.43(8) 0.19(2) 0.190(16) 0.056(14) 0.035(17) 0.04(2)
C3_1044 0.33(7) 0.22(2) 0.22(2) 0.085(16) 0.03(2) 0.06(3)
C4_1044 0.35(5) 0.22(2) 0.24(2) 0.079(16) 0.02(2) 0.06(2)
C5_1044 0.24(5) 0.18(2) 0.24(2) 0.088(16) 0.01(2) 0.06(2)
C6_1044 0.30(6) 0.157(16) 0.22(2) 0.061(14) 0.01(2) 0.050(17)
C7_1044 0.36(5) 0.24(3) 0.26(3) 0.100(19) 0.03(3) 0.07(3)
C8_1044 0.36(5) 0.26(4) 0.26(4) 0.09(3) 0.02(3) 0.07(3)
C9_1044 0.36(5) 0.27(4) 0.27(3) 0.11(3) 0.02(3) 0.07(4)
C0_1044 0.37(5) 0.25(3) 0.29(4) 0.09(2) 0.02(3) 0.07(3)
S0_1045 0.140(8) 0.120(8) 0.121(8) 0.020(6) 0.022(6) 0.058(6)
C1_1045 0.157(16) 0.118(12) 0.11(2) 0.017(12) 0.035(13) 0.064(11)
C2_1045 0.20(2) 0.15(2) 0.23(4) 0.06(2) -0.03(3) 0.034(17)
C3_1045 0.21(2) 0.15(2) 0.24(5) 0.06(2) -0.03(3) 0.029(19)
C4_1045 0.23(3) 0.18(2) 0.27(4) 0.09(2) -0.03(2) 0.034(18)
C5_1045 0.23(3) 0.17(2) 0.28(5) 0.10(3) -0.04(3) 0.03(2)
C6_1045 0.22(3) 0.17(2) 0.27(5) 0.10(3) -0.05(3) 0.03(2)
C7_1045 0.24(3) 0.18(2) 0.30(4) 0.10(2) -0.04(3) 0.031(19)
C8_1045 0.24(3) 0.19(3) 0.30(5) 0.10(3) -0.04(3) 0.03(2)
C9_1045 0.23(4) 0.20(4) 0.30(4) 0.11(2) -0.03(3) 0.03(3)
C0_1045 0.26(4) 0.18(3) 0.33(4) 0.10(3) -0.02(3) 0.04(3)
S0_1046 0.177(10) 0.225(11) 0.247(12) 0.065(9) 0.008(8) 0.068(8)
C1_1046 0.196(18) 0.25(2) 0.31(2) 0.082(17) 0.024(16) 0.075(15)
C2_1046 0.27(4) 0.31(3) 0.36(4) 0.05(3) 0.08(4) 0.08(3)
C3_1046 0.27(4) 0.32(3) 0.36(5) 0.06(3) 0.07(4) 0.07(3)
C4_1046 0.25(3) 0.31(3) 0.34(4) 0.08(2) 0.04(3) 0.09(2)
C5_1046 0.25(4) 0.28(3) 0.36(5) 0.06(3) 0.06(4) 0.05(3)
C6_1046 0.27(4) 0.28(3) 0.38(5) 0.04(3) 0.08(4) 0.04(3)
C7_1046 0.26(3) 0.32(3) 0.36(4) 0.08(3) 0.05(3) 0.09(2)
C8_1046 0.28(3) 0.36(5) 0.38(5) 0.07(3) 0.03(3) 0.11(3)
C9_1046 0.25(4) 0.32(4) 0.37(5) 0.09(3) 0.05(4) 0.08(3)
C0_1046 0.29(4) 0.34(5) 0.37(4) 0.08(3) 0.06(3) 0.11(4)
S0_1047 0.177(10) 0.274(14) 0.217(15) 0.057(11) 0.010(9) 0.091(9)
C1_1047 0.210(16) 0.38(3) 0.27(4) 0.06(2) 0.025(17) 0.114(15)
C2_1047 0.30(4) 0.44(3) 0.44(8) 0.00(3) 0.10(5) 0.14(2)
C3_1047 0.32(4) 0.48(4) 0.48(9) 0.00(4) 0.13(5) 0.13(3)
C4_1047 0.35(3) 0.48(4) 0.49(6) -0.01(3) 0.13(3) 0.13(3)
C5_1047 0.30(4) 0.44(4) 0.47(9) 0.01(4) 0.14(5) 0.09(2)
C6_1047 0.33(4) 0.41(3) 0.56(9) -0.02(3) 0.18(5) 0.07(2)
C7_1047 0.35(3) 0.50(5) 0.50(6) 0.01(4) 0.13(3) 0.13(3)
C8_1047 0.36(5) 0.49(5) 0.50(6) 0.00(4) 0.12(4) 0.13(4)
C9_1047 0.38(5) 0.51(5) 0.50(7) 0.01(4) 0.15(4) 0.15(4)
C0_1047 0.38(4) 0.51(6) 0.52(6) 0.00(4) 0.11(4) 0.14(3)
S0_1048 0.144(8) 0.225(10) 0.150(11) 0.029(8) 0.003(7) 0.064(7)
C1_1048 0.154(13) 0.27(2) 0.21(3) 0.028(19) 0.006(12) 0.065(12)
C2_1048 0.19(2) 0.33(3) 0.43(9) -0.08(4) 0.05(3) 0.052(17)
C3_1048 0.19(2) 0.35(3) 0.39(8) -0.05(4) 0.04(3) 0.054(19)
C4_1048 0.22(2) 0.41(4) 0.46(6) -0.08(3) 0.06(2) 0.082(19)
C5_1048 0.19(2) 0.40(4) 0.43(9) -0.06(5) 0.05(3) 0.084(19)
C6_1048 0.19(2) 0.36(4) 0.38(8) -0.05(4) 0.04(2) 0.091(19)
C7_1048 0.21(2) 0.43(4) 0.48(6) -0.07(4) 0.06(2) 0.08(2)
C8_1048 0.24(4) 0.46(5) 0.50(7) -0.06(4) 0.07(3) 0.11(4)
C9_1048 0.24(4) 0.44(5) 0.48(6) -0.07(4) 0.06(3) 0.08(3)
C0_1048 0.21(4) 0.43(5) 0.48(6) -0.07(4) 0.06(3) 0.07(3)
S0_1049 0.271(13) 0.275(13) 0.241(16) 0.005(11) 0.004(10) 0.194(11)
C1_1049 0.35(3) 0.33(2) 0.29(3) -0.02(2) 0.00(3) 0.25(2)
C2_1049 0.44(7) 0.35(3) 0.35(5) 0.00(3) 0.08(6) 0.28(4)
C3_1049 0.42(7) 0.36(3) 0.37(5) -0.02(3) 0.06(6) 0.27(4)
C4_1049 0.49(5) 0.37(3) 0.43(5) 0.00(3) 0.10(4) 0.30(3)
C5_1049 0.51(8) 0.38(3) 0.45(6) 0.02(3) 0.12(6) 0.32(4)
C6_1049 0.58(8) 0.37(3) 0.46(6) 0.07(3) 0.18(7) 0.35(4)
C7_1049 0.49(5) 0.39(4) 0.45(5) -0.02(3) 0.09(4) 0.31(4)
C8_1049 0.52(6) 0.40(5) 0.45(5) -0.01(3) 0.09(4) 0.32(5)
C9_1049 0.50(6) 0.39(4) 0.46(6) -0.02(3) 0.09(5) 0.31(4)
C0_1049 0.50(5) 0.39(5) 0.45(6) -0.03(4) 0.08(4) 0.32(4)
S0_1050 0.201(11) 0.322(18) 0.296(17) -0.030(13) 0.052(10) 0.144(11)
C1_1050 0.32(3) 0.42(5) 0.44(7) -0.07(5) 0.07(3) 0.23(3)
C2_1050 0.36(3) 0.44(6) 0.48(8) -0.10(6) 0.05(4) 0.23(3)
C3_1050 0.42(4) 0.48(6) 0.52(9) -0.11(7) 0.07(4) 0.28(4)
C4_1050 0.42(4) 0.52(5) 0.57(6) -0.11(4) 0.06(3) 0.29(3)
C5_1050 0.38(3) 0.51(6) 0.56(9) -0.11(7) 0.07(4) 0.29(4)
C6_1050 0.33(3) 0.48(6) 0.51(8) -0.10(6) 0.05(3) 0.25(3)
C7_1050 0.45(4) 0.53(5) 0.59(6) -0.11(4) 0.08(4) 0.31(4)
C8_1050 0.47(5) 0.54(6) 0.59(6) -0.10(5) 0.08(4) 0.31(5)
C9_1050 0.46(5) 0.55(7) 0.61(7) -0.09(5) 0.07(4) 0.31(5)
C0_1050 0.46(5) 0.53(5) 0.60(7) -0.11(4) 0.08(4) 0.31(4)
S0_1051 0.135(8) 0.146(8) 0.131(8) 0.042(6) 0.041(6) 0.072(7)
C1_1051 0.145(14) 0.15(2) 0.172(17) 0.039(15) 0.058(12) 0.071(14)
C2_1051 0.16(2) 0.28(7) 0.172(18) 0.052(17) 0.064(14) 0.10(3)
C3_1051 0.16(2) 0.20(5) 0.19(2) 0.04(2) 0.072(15) 0.08(2)
C4_1051 0.18(2) 0.35(5) 0.21(2) 0.05(3) 0.068(16) 0.12(2)
C5_1051 0.18(2) 0.49(10) 0.21(2) 0.07(3) 0.071(16) 0.16(3)
C6_1051 0.170(18) 0.46(9) 0.19(2) 0.07(2) 0.059(15) 0.15(3)
C7_1051 0.18(2) 0.38(5) 0.23(3) 0.05(3) 0.079(19) 0.13(2)
C8_1051 0.21(3) 0.40(5) 0.25(4) 0.06(3) 0.08(3) 0.15(3)
C9_1051 0.19(3) 0.39(5) 0.24(4) 0.05(3) 0.08(2) 0.13(3)
C0_1051 0.21(4) 0.38(6) 0.23(3) 0.05(3) 0.08(2) 0.13(3)
S0_1052 0.121(7) 0.118(7) 0.101(6) 0.022(5) 0.022(5) 0.056(6)
C1_1052 0.12(2) 0.15(2) 0.098(11) 0.023(11) 0.019(12) 0.039(17)
C2_1052 0.22(5) 0.21(3) 0.143(18) 0.038(19) 0.06(2) 0.11(4)
C3_1052 0.28(6) 0.27(4) 0.15(2) 0.06(2) 0.09(3) 0.15(5)
C4_1052 0.27(4) 0.27(3) 0.173(18) 0.068(18) 0.08(2) 0.14(3)
C5_1052 0.09(3) 0.17(2) 0.118(17) 0.035(16) 0.013(17) 0.01(2)
C6_1052 0.11(3) 0.15(2) 0.122(17) 0.038(15) 0.020(17) 0.03(2)
C7_1052 0.30(4) 0.30(4) 0.175(19) 0.075(19) 0.09(2) 0.14(3)
C8_1052 0.32(4) 0.31(4) 0.18(3) 0.07(2) 0.09(3) 0.14(3)
C9_1052 0.30(5) 0.30(4) 0.21(3) 0.08(2) 0.08(3) 0.14(3)
C0_1052 0.30(4) 0.33(5) 0.20(3) 0.06(3) 0.09(2) 0.15(3)
S0_1053 0.151(9) 0.137(8) 0.097(7) 0.017(5) 0.008(6) 0.062(7)
C1_1053 0.15(2) 0.13(2) 0.106(11) 0.019(11) -0.003(11) 0.04(2)
C2_1053 0.19(3) 0.23(5) 0.117(14) 0.028(17) 0.013(15) 0.09(4)
C3_1053 0.22(3) 0.25(6) 0.122(15) 0.034(19) 0.006(17) 0.10(4)
C4_1053 0.27(3) 0.38(5) 0.152(18) 0.07(2) 0.026(17) 0.18(4)
C5_1053 0.28(4) 0.39(8) 0.145(19) 0.08(3) 0.024(19) 0.20(5)
C6_1053 0.18(3) 0.20(5) 0.133(18) 0.05(2) 0.013(16) 0.08(3)
C7_1053 0.30(4) 0.39(5) 0.16(2) 0.07(2) 0.015(18) 0.19(3)
C8_1053 0.32(4) 0.41(6) 0.17(3) 0.06(3) 0.03(2) 0.19(4)
C9_1053 0.32(5) 0.39(5) 0.17(3) 0.07(3) 0.00(3) 0.19(4)
C0_1053 0.31(4) 0.40(5) 0.17(3) 0.06(3) 0.01(2) 0.19(4)
S0_1054 0.139(8) 0.157(8) 0.147(8) 0.031(6) -0.007(6) 0.086(7)
C1_1054 0.21(2) 0.18(2) 0.168(17) 0.027(14) -0.031(14) 0.118(17)
C2_1054 0.22(2) 0.26(4) 0.24(5) 0.10(4) -0.02(2) 0.12(2)
C3_1054 0.26(3) 0.26(4) 0.25(5) 0.09(4) -0.05(3) 0.13(2)
C4_1054 0.27(3) 0.34(4) 0.39(5) 0.17(4) -0.03(3) 0.16(3)
C5_1054 0.26(3) 0.27(5) 0.33(6) 0.10(5) -0.05(2) 0.15(3)
C6_1054 0.22(2) 0.26(5) 0.32(6) 0.11(5) -0.02(2) 0.15(2)
C7_1054 0.32(3) 0.35(4) 0.40(4) 0.16(3) -0.05(3) 0.18(3)
C8_1054 0.34(4) 0.36(5) 0.41(5) 0.15(4) -0.06(3) 0.19(4)
C9_1054 0.32(4) 0.35(4) 0.40(5) 0.16(4) -0.05(3) 0.17(3)
C0_1054 0.32(5) 0.37(5) 0.41(5) 0.14(4) -0.07(4) 0.19(4)
S0_1055 0.119(7) 0.138(7) 0.147(8) 0.040(6) -0.003(5) 0.066(6)
C1_1055 0.109(19) 0.15(2) 0.153(15) 0.047(13) 0.003(13) 0.064(19)
C2_1055 0.11(3) 0.16(3) 0.157(16) 0.043(16) 0.002(14) 0.07(3)
C3_1055 0.16(3) 0.23(4) 0.171(19) 0.045(19) -0.006(18) 0.12(3)
C4_1055 0.26(3) 0.35(4) 0.20(2) 0.01(2) -0.03(2) 0.23(3)
C5_1055 0.14(3) 0.19(4) 0.18(2) 0.06(2) 0.015(18) 0.10(3)
C6_1055 0.11(3) 0.14(3) 0.165(18) 0.051(17) 0.014(16) 0.06(2)
C7_1055 0.28(3) 0.37(4) 0.22(2) 0.01(2) -0.04(2) 0.25(3)
C8_1055 0.25(4) 0.39(5) 0.22(3) 0.01(3) -0.04(2) 0.24(4)
C9_1055 0.30(4) 0.37(4) 0.24(4) 0.01(3) -0.05(3) 0.25(3)
C0_1055 0.28(3) 0.39(5) 0.25(4) 0.02(3) -0.03(2) 0.25(3)
S0_1056 0.113(8) 0.170(9) 0.192(10) 0.043(7) -0.007(7) 0.076(7)
C1_1056 0.125(13) 0.18(3) 0.22(2) 0.044(17) -0.012(12) 0.088(15)
C2_1056 0.15(2) 0.31(6) 0.27(3) 0.12(4) 0.008(19) 0.14(3)
C3_1056 0.17(2) 0.40(8) 0.31(4) 0.16(5) 0.02(2) 0.17(3)
C4_1056 0.156(18) 0.26(4) 0.26(3) 0.07(3) -0.010(16) 0.13(2)
C5_1056 0.130(16) 0.18(4) 0.22(3) 0.03(3) -0.016(16) 0.095(19)
C6_1056 0.123(15) 0.15(4) 0.21(3) 0.03(3) -0.013(15) 0.083(18)
C7_1056 0.159(19) 0.28(4) 0.29(3) 0.06(3) -0.022(17) 0.14(2)
C8_1056 0.19(3) 0.31(4) 0.30(3) 0.05(3) -0.04(2) 0.15(3)
C9_1056 0.18(3) 0.29(4) 0.31(4) 0.06(3) -0.02(3) 0.15(3)
C0_1056 0.16(3) 0.29(4) 0.30(4) 0.07(3) -0.02(2) 0.14(3)
S0_1057 0.210(10) 0.279(11) 0.185(12) 0.016(8) 0.014(8) 0.175(9)
C1_1057 0.224(17) 0.31(2) 0.23(2) 0.020(17) 0.042(15) 0.177(15)
C2_1057 0.32(3) 0.47(6) 0.29(3) -0.08(4) 0.10(3) 0.11(4)
C3_1057 0.37(4) 0.52(7) 0.35(4) -0.10(4) 0.14(3) 0.10(4)
C4_1057 0.33(3) 0.40(4) 0.33(3) -0.03(3) 0.10(2) 0.16(3)
C5_1057 0.30(3) 0.45(6) 0.35(4) -0.06(4) 0.11(3) 0.11(3)
C6_1057 0.28(3) 0.45(6) 0.33(4) -0.08(4) 0.09(3) 0.10(3)
C7_1057 0.35(4) 0.42(5) 0.35(4) -0.02(3) 0.11(3) 0.17(3)
C8_1057 0.36(5) 0.43(5) 0.36(5) -0.02(4) 0.12(4) 0.17(4)
C9_1057 0.35(4) 0.42(5) 0.36(5) -0.03(4) 0.11(3) 0.17(3)
C0_1057 0.40(5) 0.44(6) 0.36(4) -0.02(3) 0.10(3) 0.19(4)
S0_1058 0.128(12) 0.188(15) 0.170(13) 0.029(10) 0.007(10) 0.096(12)
C1_1058 0.133(14) 0.22(2) 0.15(4) 0.00(2) 0.000(13) 0.101(14)
C2_1058 0.149(19) 0.24(3) 0.26(10) -0.02(3) -0.01(2) 0.116(18)
C3_1058 0.15(2) 0.26(3) 0.27(10) -0.04(3) -0.01(2) 0.115(19)
C4_1058 0.17(2) 0.26(3) 0.34(7) -0.05(3) 0.02(2) 0.113(19)
C5_1058 0.16(2) 0.24(3) 0.33(11) -0.03(3) 0.04(2) 0.097(17)
C6_1058 0.156(19) 0.22(2) 0.29(11) 0.00(2) 0.04(2) 0.098(15)
C7_1058 0.17(2) 0.29(4) 0.34(6) -0.06(4) 0.02(2) 0.11(2)
C8_1058 0.17(4) 0.29(5) 0.34(7) -0.06(4) 0.02(3) 0.12(3)
C9_1058 0.20(4) 0.28(4) 0.34(7) -0.06(4) 0.02(3) 0.11(2)
C0_1058 0.16(3) 0.31(5) 0.34(6) -0.05(4) 0.03(3) 0.12(3)
Cl1_2000 0.124(7) 0.123(7) 0.072(6) 0.000(5) -0.017(5) 0.043(6)
 
_geom_special_details
;
 All esds (except the esd in the dihedral angle between two l.s. planes)
 are estimated using the full covariance matrix.  The cell esds are taken
 into account individually in the estimation of esds in distances, angles
 and torsion angles; correlations between esds in cell parameters are only
 used when they are defined by crystal symmetry.  An approximate (isotropic)
 treatment of cell esds is used for estimating esds involving l.s. planes.
;
 
loop_
 _geom_bond_atom_site_label_1
 _geom_bond_atom_site_label_2
 _geom_bond_distance
 _geom_bond_site_symmetry_2
 _geom_bond_publ_flag
Br1 Ag_401 2.728(13) . ?
Br1 Ag_605 2.886(14) . ?
Br1 Ag_601 2.956(14) . ?
Ag_100 Ag_205 2.858(3) . ?
Ag_100 Ag_205 2.858(3) 17_554 ?
Ag_100 Ag_202 2.861(3) . ?
Ag_100 Ag_202 2.861(3) 17_554 ?
Ag_100 Ag_204 2.862(4) . ?
Ag_100 Ag_204 2.862(4) 17_554 ?
Ag_100 Ag_201 2.866(4) 17_554 ?
Ag_100 Ag_201 2.866(4) . ?
Ag_100 Ag_203 2.871(4) . ?
Ag_100 Ag_203 2.871(4) 17_554 ?
Ag_100 Ag_200 2.911(3) 17_554 ?
Ag_100 Ag_200 2.911(3) . ?
Ag_200 Ag_301 2.849(4) . ?
Ag_200 Ag_303 2.851(4) . ?
Ag_200 Ag_202 2.852(4) 17_554 ?
Ag_200 Ag_302 2.852(4) . ?
Ag_200 Ag_305 2.854(4) 17_554 ?
Ag_200 Ag_304 2.858(4) . ?
Ag_200 Ag_204 2.860(4) . ?
Ag_200 Ag_203 2.863(4) 17_554 ?
Ag_200 Ag_205 2.865(4) . ?
Ag_200 Ag_201 2.867(4) . ?
Ag_200 Ag_300 2.895(4) . ?
Ag_201 Ag_317 2.836(4) 17_554 ?
Ag_201 Ag1_316 2.844(4) . ?
Ag_201 Ag_316 2.851(4) . ?
Ag_201 Ag_317 2.878(4) . ?
Ag_201 Ag_307 2.882(4) . ?
Ag_201 Ag_205 2.887(4) . ?
Ag_201 Ag_315 2.895(4) 17_554 ?
Ag_201 Ag_202 2.898(4) 17_554 ?
Ag_201 Ag_301 2.902(4) . ?
Ag_201 Ag_201 2.934(6) 17_554 ?
Ag_202 Ag3_319 2.851(4) . ?
Ag_202 Ag_200 2.852(4) 17_554 ?
Ag_202 Ag_319 2.857(4) . ?
Ag_202 Ag_318 2.861(4) . ?
Ag_202 Ag_317 2.863(4) . ?
Ag_202 Ag_315 2.879(4) . ?
Ag_202 Ag2_320 2.886(4) . ?
Ag_202 Ag_203 2.898(4) . ?
Ag_202 Ag_201 2.898(4) 17_554 ?
Ag_202 Ag_305 2.898(4) . ?
Ag_202 Ag_205 2.921(4) . ?
Ag_203 Ag_320 2.847(4) . ?
Ag_203 Ag_312 2.853(4) . ?
Ag_203 Ag_311 2.857(4) . ?
Ag_203 Ag_200 2.863(4) 17_554 ?
Ag_203 Ag_319 2.869(4) . ?
Ag_203 Ag2_320 2.870(4) . ?
Ag_203 Ag4_311 2.892(4) 17_554 ?
Ag_203 Ag_204 2.900(4) 17_554 ?
Ag_203 Ag_204 2.902(4) . ?
Ag_203 Ag_304 2.910(4) 17_554 ?
Ag_204 Ag_319 2.853(4) . ?
Ag_204 Ag_310 2.857(4) . ?
Ag_204 Ag_320 2.864(4) . ?
Ag_204 Ag4_311 2.868(4) . ?
Ag_204 Ag_309 2.876(4) . ?
Ag_204 Ag_311 2.886(4) . ?
Ag_204 Ag_203 2.899(4) 17_554 ?
Ag_204 Ag_303 2.902(4) . ?
Ag_204 Ag_205 2.905(4) . ?
Ag_205 Ag_317 2.831(4) . ?
Ag_205 Ag_318 2.853(4) . ?
Ag_205 Ag_308 2.857(4) . ?
Ag_205 Ag_309 2.868(4) . ?
Ag_205 Ag_307 2.897(4) . ?
Ag_205 Ag_319 2.900(4) . ?
Ag_205 Ag_302 2.901(4) . ?
Ag_300 Ag_403 2.823(5) . ?
Ag_300 Ag_304 2.834(4) . ?
Ag_300 Ag_303 2.839(4) . ?
Ag_300 Ag_405 2.852(4) . ?
Ag_300 Ag_401 2.854(4) . ?
Ag_300 Ag_305 2.855(4) 17_554 ?
Ag_300 Ag_402 2.857(5) . ?
Ag_300 Ag_406 2.857(4) . ?
Ag_300 Ag_301 2.862(4) . ?
Ag_300 Ag_302 2.863(4) . ?
Ag_300 Ag_404 2.865(5) . ?
Ag_301 Ag_315 2.842(4) 17_554 ?
Ag_301 Ag1_316 2.860(4) . ?
Ag_301 Ag_407 2.860(4) . ?
Ag_301 Ag_302 2.877(4) . ?
Ag_301 Ag_305 2.878(4) 17_554 ?
Ag_301 Ag_307 2.878(4) . ?
Ag_301 Ag_402 2.879(4) . ?
Ag_301 Ag_408 2.929(4) . ?
Ag_301 Ag_443 2.963(4) 17_554 ?
Ag_302 Ag_307 2.840(4) . ?
Ag_302 Ag_308 2.855(4) . ?
Ag_302 Ag_409 2.857(4) . ?
Ag_302 Ag_309 2.876(4) . ?
Ag_302 Ag_403 2.881(4) . ?
Ag_302 Ag_303 2.907(4) . ?
Ag_302 Ag_408 2.928(4) . ?
Ag_302 Ag_410 2.929(5) . ?
Ag_303 Ag_411 2.845(4) . ?
Ag_303 Ag_309 2.858(4) . ?
Ag_303 Ag4_311 2.864(4) . ?
Ag_303 Ag_310 2.878(4) . ?
Ag_303 Ag_304 2.880(4) . ?
Ag_303 Ag_404 2.891(4) . ?
Ag_303 Ag_410 2.926(4) . ?
Ag_303 Ag_412 2.935(4) . ?
Ag_304 Ag_312 2.842(4) 17_554 ?
Ag_304 Ag4_311 2.861(4) . ?
Ag_304 Ag_446 2.863(4) 17_554 ?
Ag_304 Ag2_320 2.866(4) 17_554 ?
Ag_304 Ag_405 2.879(4) . ?
Ag_304 Ag_305 2.901(4) 17_554 ?
Ag_304 Ag_445 2.908(4) 17_554 ?
Ag_304 Ag_203 2.911(4) 17_554 ?
Ag_304 Ag_412 2.944(4) . ?
Ag_305 Ag2_320 2.841(4) . ?
Ag_305 Ag3_319 2.848(4) . ?
Ag_305 Ag_200 2.854(4) 17_554 ?
Ag_305 Ag_300 2.855(4) 17_554 ?
Ag_305 Ag_444 2.859(4) . ?
Ag_305 Ag_315 2.860(4) . ?
Ag_305 Ag_301 2.878(4) 17_554 ?
Ag_305 Ag_406 2.881(4) 17_554 ?
Ag_305 Ag_304 2.902(4) 17_554 ?
Ag_305 Ag_443 2.927(4) . ?
Ag_305 Ag_445 2.942(4) . ?
Ag_307 Ag_422 2.863(4) . ?
Ag_307 Ag_423 2.871(4) . ?
Ag_307 Ag_415 2.880(4) . ?
Ag_307 Ag_308 2.884(4) . ?
Ag_307 Ag1_316 2.891(4) . ?
Ag_307 Ag_414 2.896(4) . ?
Ag_307 Ag_408 2.931(4) . ?
Ag_307 Ag_317 2.966(4) . ?
Ag_308 Ag_424 2.841(4) . ?
Ag_308 Ag_417 2.843(5) . ?
Ag_308 Ag_423 2.851(4) . ?
Ag_308 Ag_409 2.876(4) . ?
Ag_308 Ag_416 2.886(4) . ?
Ag_308 Ag_309 2.899(4) . ?
Ag_308 Ag_318 2.914(4) . ?
Ag_308 Ag_425 2.914(4) . ?
Ag_308 Ag_415 2.949(4) . ?
Ag_309 Ag_418 2.857(4) . ?
Ag_309 Ag_417 2.869(4) . ?
Ag_309 Ag_425 2.870(4) . ?
Ag_309 Ag_426 2.888(4) . ?
Ag_309 Ag_310 2.903(4) . ?
Ag_309 Ag_319 2.922(4) . ?
Ag_309 Ag_410 2.926(4) . ?
Ag_310 Ag_426 2.860(4) . ?
Ag_310 Ag_411 2.863(4) . ?
Ag_310 Ag_420 2.865(4) . ?
Ag_310 Ag_427 2.866(4) . ?
Ag_310 Ag_419 2.883(4) . ?
Ag_310 Ag_428 2.883(4) . ?
Ag_310 Ag_320 2.888(4) . ?
Ag_310 Ag4_311 2.890(4) . ?
Ag_310 Ag_418 2.904(4) . ?
Ag_311 Ag_435 2.827(4) . ?
Ag_311 Ag_435 2.827(4) 17_554 ?
Ag_311 Ag_203 2.856(4) 17_554 ?
Ag_311 Ag_204 2.886(4) 17_554 ?
Ag_311 Ag_320 2.888(3) . ?
Ag_311 Ag_428 2.888(4) 17_554 ?
Ag_311 Ag_320 2.888(3) 17_554 ?
Ag_311 Ag_428 2.889(4) . ?
Ag_311 Ag4_311 2.912(3) 17_554 ?
Ag_311 Ag4_311 2.912(3) . ?
Ag4_311 Ag_442 2.861(4) 17_554 ?
Ag4_311 Ag_428 2.873(4) . ?
Ag4_311 Ag_435 2.880(4) 17_554 ?
Ag4_311 Ag_420 2.889(4) . ?
Ag4_311 Ag_312 2.890(4) 17_554 ?
Ag4_311 Ag_203 2.891(4) 17_554 ?
Ag4_311 Ag_412 2.937(4) . ?
Ag_312 Ag_447 2.821(4) . ?
Ag_312 Ag_304 2.841(4) 17_554 ?
Ag_312 Ag_446 2.868(4) . ?
Ag_312 Ag_440 2.880(4) . ?
Ag_312 Ag_441 2.881(4) . ?
Ag_312 Ag4_311 2.889(4) 17_554 ?
Ag_312 Ag_435 2.894(4) . ?
Ag_312 Ag_433 2.896(4) . ?
Ag_312 Ag2_320 2.899(4) . ?
Ag_312 Ag_442 2.899(4) . ?
Ag_312 Ag_320 2.910(4) . ?
Ag_315 Ag_301 2.842(4) 17_554 ?
Ag_315 Ag_429 2.867(4) . ?
Ag_315 Ag_430 2.869(4) . ?
Ag_315 Ag_436 2.878(4) . ?
Ag_315 Ag1_316 2.884(4) 17_554 ?
Ag_315 Ag_437 2.892(4) . ?
Ag_315 Ag3_319 2.893(4) . ?
Ag_315 Ag_201 2.895(4) 17_554 ?
Ag_315 Ag_443 2.930(4) . ?
Ag_315 Ag_317 2.941(4) . ?
Ag_316 Ag_421 2.819(5) 17_554 ?
Ag_316 Ag_421 2.820(5) . ?
Ag_316 Ag_422 2.837(4) 17_554 ?
Ag_316 Ag_422 2.838(4) . ?
Ag_316 Ag_201 2.851(4) 17_554 ?
Ag_316 Ag_317 2.892(4) . ?
Ag_316 Ag_317 2.892(4) 17_554 ?
Ag_316 Ag_429 2.905(3) 17_554 ?
Ag_316 Ag_429 2.906(3) . ?
Ag_316 Ag1_316 2.927(3) 17_554 ?
Ag_316 Ag1_316 2.927(3) . ?
Ag1_316 Ag_421 2.837(5) . ?
Ag1_316 Ag_413 2.850(4) . ?
Ag1_316 Ag_429 2.869(5) 17_554 ?
Ag1_316 Ag_407 2.870(5) . ?
Ag1_316 Ag_315 2.885(4) 17_554 ?
Ag1_316 Ag_414 2.884(5) . ?
Ag1_316 Ag_422 2.904(4) . ?
Ag1_316 Ag_436 2.948(4) 17_554 ?
Ag_317 Ag_423 2.829(4) . ?
Ag_317 Ag_429 2.830(4) . ?
Ag_317 Ag_201 2.836(4) 17_554 ?
Ag_317 Ag_422 2.891(4) . ?
Ag_317 Ag_430 2.895(4) . ?
Ag_317 Ag_318 2.897(4) . ?
Ag_318 Ag_431 2.822(4) . ?
Ag_318 Ag_425 2.835(4) . ?
Ag_318 Ag_430 2.851(4) . ?
Ag_318 Ag_424 2.857(4) . ?
Ag_318 Ag_423 2.883(4) . ?
Ag_318 Ag_319 2.885(4) . ?
Ag_318 Ag_432 2.917(4) . ?
Ag_318 Ag3_319 2.920(4) . ?
Ag_319 Ag_426 2.828(4) . ?
Ag_319 Ag_432 2.844(4) . ?
Ag_319 Ag_425 2.883(4) . ?
Ag_319 Ag_433 2.895(4) . ?
Ag_319 Ag_320 2.897(4) . ?
Ag_319 Ag2_320 2.929(4) . ?
Ag3_319 Ag_431 2.851(4) . ?
Ag3_319 Ag_444 2.858(4) . ?
Ag3_319 Ag_432 2.866(4) . ?
Ag3_319 Ag_438 2.869(4) . ?
Ag3_319 Ag_437 2.881(4) . ?
Ag3_319 Ag2_320 2.882(4) . ?
Ag3_319 Ag_430 2.882(4) . ?
Ag3_319 Ag_439 2.932(4) . ?
Ag_320 Ag_447 2.834(4) . ?
Ag_320 Ag_428 2.843(4) . ?
Ag_320 Ag_427 2.847(4) . ?
Ag_320 Ag_433 2.858(4) . ?
Ag_320 Ag_426 2.899(4) . ?
Ag_320 Ag_435 2.902(4) . ?
Ag2_320 Ag_304 2.865(4) 17_554 ?
Ag2_320 Ag_439 2.869(4) . ?
Ag2_320 Ag_432 2.871(4) . ?
Ag2_320 Ag_433 2.871(4) . ?
Ag2_320 Ag_440 2.885(4) . ?
Ag2_320 Ag_445 2.915(4) . ?
Ag_401 Ag_403 2.823(5) . ?
Ag_401 Ag_405 2.839(5) . ?
Ag_401 Ag_406 2.844(5) . ?
Ag_401 Ag_402 2.846(5) . ?
Ag_401 Ag_404 2.854(5) . ?
Ag_401 Ag_604 2.857(5) . ?
Ag_401 Ag_605 2.860(5) . ?
Ag_401 Ag_601 2.861(5) . ?
Ag_401 Ag_602 2.866(5) . ?
Ag_401 Ag_603 2.885(6) . ?
Ag_402 Ag1_628 2.851(5) . ?
Ag_402 Ag_443 2.861(5) 17_554 ?
Ag_402 Ag1_627 2.868(5) . ?
Ag_402 Ag_407 2.879(5) . ?
Ag_402 Ag_408 2.885(5) . ?
Ag_402 Ag_406 2.888(5) . ?
Ag_402 Ag_403 2.889(5) . ?
Ag_402 Ag_601 3.001(5) . ?
Ag_402 Ag_605 3.024(5) . ?
Ag_403 Ag_612 2.811(5) . ?
Ag_403 Ag_408 2.864(5) . ?
Ag_403 Ag1_629 2.883(5) . ?
Ag_403 Ag_410 2.888(5) . ?
Ag_403 Ag_409 2.895(5) . ?
Ag_403 Ag_404 2.900(5) . ?
Ag_403 Ag_604 3.011(5) . ?
Ag_403 Ag_605 3.018(5) . ?
Ag_404 Ag_611 2.854(5) . ?
Ag_404 Ag_411 2.869(5) . ?
Ag_404 Ag_412 2.872(5) . ?
Ag_404 Ag_405 2.877(5) . ?
Ag_404 Ag_410 2.877(5) . ?
Ag_404 Ag_610 2.896(5) . ?
Ag_404 Ag_603 2.962(5) . ?
Ag_404 Ag_604 3.001(5) . ?
Ag_405 Ag_608 2.826(5) 17_554 ?
Ag_405 Ag_412 2.851(5) . ?
Ag_405 Ag_446 2.856(5) 17_554 ?
Ag_405 Ag_445 2.891(5) 17_554 ?
Ag_405 Ag_609 2.902(5) . ?
Ag_405 Ag_406 2.919(5) . ?
Ag_405 Ag_603 3.012(5) . ?
Ag_405 Ag_602 3.036(5) . ?
Ag_406 Ag_606 2.848(5) 17_554 ?
Ag_406 Ag_445 2.852(5) 17_554 ?
Ag_406 Ag_607 2.877(5) 17_554 ?
Ag_406 Ag_305 2.881(4) 17_554 ?
Ag_406 Ag_444 2.883(5) 17_554 ?
Ag_406 Ag_443 2.886(5) 17_554 ?
Ag_406 Ag_602 2.980(5) . ?
Ag_406 Ag_601 2.983(5) . ?
Ag_407 Ag_436 2.849(5) 17_554 ?
Ag_407 Ag_413 2.865(5) . ?
Ag_407 Ag_414 2.866(5) . ?
Ag_407 Ag1_628 2.873(5) . ?
Ag_407 Ag1_627 2.882(5) . ?
Ag_407 Ag_443 2.904(5) 17_554 ?
Ag_407 Ag_408 2.918(5) . ?
Ag_407 Ag_628 2.930(5) . ?
Ag_407 Ag_629 2.952(5) . ?
Ag_408 Ag_414 2.863(5) . ?
Ag_408 Ag_415 2.874(5) . ?
Ag_408 Ag_409 2.889(5) . ?
Ag_408 Ag1_628 2.920(5) . ?
Ag_408 Ag1_629 2.945(5) . ?
Ag_409 Ag_416 2.840(5) . ?
Ag_409 Ag_415 2.851(5) . ?
Ag_409 Ag_612 2.876(5) . ?
Ag_409 Ag_417 2.876(5) . ?
Ag_409 Ag1_629 2.911(5) . ?
Ag_409 Ag_625 2.916(5) . ?
Ag_409 Ag_410 2.920(5) . ?
Ag_409 Ag_626 2.968(5) . ?
Ag_410 Ag_418 2.854(5) . ?
Ag_410 Ag_417 2.856(5) . ?
Ag_410 Ag_611 2.890(5) . ?
Ag_410 Ag_612 2.892(5) . ?
Ag_410 Ag_411 2.898(5) . ?
Ag_411 Ag_418 2.841(5) . ?
Ag_411 Ag_420 2.876(5) . ?
Ag_411 Ag_419 2.895(5) . ?
Ag_411 Ag_412 2.901(5) . ?
Ag_411 Ag_611 2.940(5) . ?
Ag_411 Ag_610 2.951(5) . ?
Ag_411 Ag_623 2.995(5) . ?
Ag_411 Ag1_622 3.012(5) . ?
Ag_412 Ag1C_621 2.784(11) . ?
Ag_412 Ag_442 2.866(5) 17_554 ?
Ag_412 Ag_446 2.883(5) 17_554 ?
Ag_412 Ag_610 2.885(5) . ?
Ag_412 Ag_420 2.885(5) . ?
Ag_412 Ag_609 2.915(5) . ?
Ag_413 Ag_523 2.850(5) 17_554 ?
Ag_413 Ag_628 2.862(6) . ?
Ag_413 Ag_414 2.888(5) . ?
Ag_413 Ag_501 2.891(6) . ?
Ag_413 Ag_421 2.891(5) . ?
Ag_413 Ag_502 2.895(5) . ?
Ag_413 Ag_436 2.901(5) 17_554 ?
Ag_413 Ag_629 2.903(6) . ?
Ag_413 Ag_704 3.069(7) . ?
Ag_413 Ag_701 3.288(7) . ?
Ag_414 Ag_627 2.823(5) . ?
Ag_414 Ag_502 2.849(5) . ?
Ag_414 Ag_503 2.866(5) . ?
Ag_414 Ag_415 2.907(5) . ?
Ag_414 Ag_628 2.926(5) . ?
Ag_414 Ag_422 2.978(5) . ?
Ag_415 Ag_503 2.799(5) . ?
Ag_415 Ag_626 2.807(5) . ?
Ag_415 Ag_504 2.826(5) . ?
Ag_415 Ag_627 2.880(5) . ?
Ag_415 Ag_416 2.909(5) . ?
Ag_415 Ag_423 2.998(5) . ?
Ag_416 Ag_504 2.842(5) . ?
Ag_416 Ag_505 2.877(5) . ?
Ag_416 Ag_417 2.894(5) . ?
Ag_416 Ag_506 2.911(5) . ?
Ag_416 Ag_424 2.921(5) . ?
Ag_416 Ag_625 2.942(6) . ?
Ag_416 Ag_626 2.952(5) . ?
Ag_416 Ag_713 3.032(5) . ?
Ag_417 Ag_624 2.806(5) . ?
Ag_417 Ag_506 2.830(5) . ?
Ag_417 Ag_625 2.831(5) . ?
Ag_417 Ag_507 2.875(5) . ?
Ag_417 Ag_425 2.902(4) . ?
Ag_417 Ag_418 2.907(5) . ?
Ag_418 Ag_623 2.795(5) . ?
Ag_418 Ag_507 2.822(5) . ?
Ag_418 Ag_508 2.854(5) . ?
Ag_418 Ag_624 2.900(5) . ?
Ag_418 Ag_426 2.925(4) . ?
Ag_418 Ag_419 2.927(5) . ?
Ag_419 Ag_508 2.820(5) . ?
Ag_419 Ag1_622 2.863(5) . ?
Ag_419 Ag_510 2.875(5) . ?
Ag_419 Ag_427 2.882(5) . ?
Ag_419 Ag_509 2.888(5) . ?
Ag_419 Ag_623 2.896(6) . ?
Ag_419 Ag_420 2.906(5) . ?
Ag_419 Ag_733 2.952(5) . ?
Ag_419 Ag_729 3.043(5) . ?
Ag_420 Ag1B_621 2.792(7) . ?
Ag_420 Ag1C_621 2.806(10) . ?
Ag_420 Ag1_622 2.826(5) . ?
Ag_420 Ag_511 2.856(5) . ?
Ag_420 Ag_510 2.866(5) . ?
Ag_420 Ag_428 2.879(5) . ?
Ag_420 Ag_442 2.915(5) 17_554 ?
Ag_421 Ag_512 2.833(5) . ?
Ag_421 Ag_502 2.834(5) . ?
Ag_421 Ag_501 2.843(5) . ?
Ag_421 Ag_513 2.857(5) 17_554 ?
Ag_421 Ag_422 2.871(5) . ?
Ag_421 Ag_523 2.885(5) 17_554 ?
Ag_421 Ag_429 2.893(5) 17_554 ?
Ag_421 Ag_421 2.900(8) 17_554 ?
Ag_421 Ag_513 2.971(5) . ?
Ag_422 Ag_502 2.843(4) . ?
Ag_422 Ag_503 2.849(5) . ?
Ag_422 Ag_423 2.878(5) . ?
Ag_422 Ag_513 2.899(5) . ?
Ag_422 Ag_429 2.901(5) . ?
Ag_422 Ag_514 2.922(4) . ?
Ag_423 Ag_504 2.771(5) . ?
Ag_423 Ag_514 2.844(5) . ?
Ag_423 Ag_430 2.897(4) . ?
Ag_423 Ag_503 2.911(4) . ?
Ag_423 Ag_424 2.917(5) . ?
Ag_423 Ag_515 2.941(4) . ?
Ag_424 Ag_516 2.802(4) . ?
Ag_424 Ag_504 2.835(4) . ?
Ag_424 Ag_506 2.842(5) . ?
Ag_424 Ag_505 2.856(5) . ?
Ag_424 Ag_425 2.866(4) . ?
Ag_424 Ag_515 2.879(5) . ?
Ag_424 Ag_431 2.907(4) . ?
Ag_424 Ag_517 2.968(4) . ?
Ag_425 Ag_507 2.855(4) . ?
Ag_425 Ag_426 2.879(4) . ?
Ag_425 Ag_517 2.888(4) . ?
Ag_425 Ag_506 2.888(4) . ?
Ag_425 Ag_432 2.913(4) . ?
Ag_425 Ag_518 2.920(4) . ?
Ag_426 Ag_508 2.810(4) . ?
Ag_426 Ag_518 2.840(4) . ?
Ag_426 Ag_433 2.899(4) . ?
Ag_426 Ag_507 2.903(4) . ?
Ag_426 Ag_427 2.916(4) . ?
Ag_426 Ag_519 2.930(4) . ?
Ag_427 Ag_509 2.804(5) . ?
Ag_427 Ag_520 2.823(5) . ?
Ag_427 Ag_519 2.854(5) . ?
Ag_427 Ag_510 2.862(5) . ?
Ag_427 Ag_428 2.878(4) . ?
Ag_427 Ag_508 2.891(5) . ?
Ag_427 Ag_447 2.892(5) . ?
Ag_427 Ag_521 2.926(5) . ?
Ag_428 Ag_511 2.841(4) . ?
Ag_428 Ag_435 2.869(5) . ?
Ag_428 Ag_435 2.880(4) 17_554 ?
Ag_428 Ag_521 2.883(4) . ?
Ag_428 Ag_510 2.915(5) . ?
Ag_428 Ag_522 2.938(4) . ?
Ag_429 Ag_523 2.800(4) . ?
Ag_429 Ag_514 2.850(5) . ?
Ag_429 Ag1_316 2.868(5) 17_554 ?
Ag_429 Ag_430 2.877(4) . ?
Ag_429 Ag_421 2.893(5) 17_554 ?
Ag_429 Ag_524 2.919(4) . ?
Ag_429 Ag_513 2.929(5) . ?
Ag_429 Ag_436 2.961(5) . ?
Ag_430 Ag_525 2.864(4) . ?
Ag_430 Ag_524 2.867(4) . ?
Ag_430 Ag_431 2.867(4) . ?
Ag_430 Ag_515 2.903(5) . ?
Ag_430 Ag_514 2.911(4) . ?
Ag_430 Ag_437 2.920(4) . ?
Ag_431 Ag_526 2.817(4) . ?
Ag_431 Ag_516 2.838(5) . ?
Ag_431 Ag_517 2.855(5) . ?
Ag_431 Ag_525 2.871(4) . ?
Ag_431 Ag_432 2.889(4) . ?
Ag_431 Ag_438 2.895(4) . ?
Ag_431 Ag_527 2.928(4) . ?
Ag_431 Ag_515 2.939(4) . ?
Ag_432 Ag_527 2.829(4) . ?
Ag_432 Ag_518 2.837(4) . ?
Ag_432 Ag_433 2.876(4) . ?
Ag_432 Ag_517 2.918(4) . ?
Ag_432 Ag_439 2.923(4) . ?
Ag_432 Ag_528 2.929(4) . ?
Ag_433 Ag_447 2.863(4) . ?
Ag_433 Ag_519 2.881(4) . ?
Ag_433 Ag_528 2.884(4) . ?
Ag_433 Ag_529 2.893(4) . ?
Ag_433 Ag_440 2.897(4) . ?
Ag_433 Ag_518 2.900(4) . ?
Ag_435 Ag_531 2.805(4) . ?
Ag_435 Ag_522 2.856(4) . ?
Ag_435 Ag_428 2.879(4) 17_554 ?
Ag_435 Ag4_311 2.879(4) 17_554 ?
Ag_435 Ag_447 2.899(4) . ?
Ag_435 Ag_442 2.907(5) . ?
Ag_435 Ag_511 2.910(5) 17_554 ?
Ag_435 Ag_521 2.941(5) . ?
Ag_436 Ag_524 2.832(5) . ?
Ag_436 Ag_629 2.848(5) 17_554 ?
Ag_436 Ag_407 2.849(5) 17_554 ?
Ag_436 Ag_523 2.850(5) . ?
Ag_436 Ag_443 2.876(5) . ?
Ag_436 Ag_622 2.879(5) . ?
Ag_436 Ag_437 2.900(5) . ?
Ag_436 Ag_413 2.900(5) 17_554 ?
Ag_436 Ag1_316 2.947(4) 17_554 ?
Ag_437 Ag_622 2.818(5) . ?
Ag_437 Ag_525 2.838(5) . ?
Ag_437 Ag_616 2.852(5) . ?
Ag_437 Ag_443 2.854(5) . ?
Ag_437 Ag_524 2.865(5) . ?
Ag_437 Ag_444 2.876(4) . ?
Ag_437 Ag_438 2.878(5) . ?
Ag_438 Ag_525 2.860(5) . ?
Ag_438 Ag_444 2.861(5) . ?
Ag_438 Ag_527 2.862(5) . ?
Ag_438 Ag_617 2.867(5) . ?
Ag_438 Ag_526 2.870(5) . ?
Ag_438 Ag_616 2.894(5) . ?
Ag_438 Ag_439 2.940(4) . ?
Ag_438 Ag_716 3.044(5) . ?
Ag_439 Ag_617 2.800(5) . ?
Ag_439 Ag_444 2.832(5) . ?
Ag_439 Ag_528 2.844(5) . ?
Ag_439 Ag_527 2.859(5) . ?
Ag_439 Ag_445 2.865(4) . ?
Ag_439 Ag_440 2.876(5) . ?
Ag_439 Ag_618 2.892(4) . ?
Ag_440 Ag_619 2.827(5) . ?
Ag_440 Ag_445 2.837(5) . ?
Ag_440 Ag_618 2.839(5) . ?
Ag_440 Ag_529 2.842(5) . ?
Ag_440 Ag_528 2.871(5) . ?
Ag_440 Ag_441 2.896(5) . ?
Ag_440 Ag_446 2.901(5) . ?
Ag_441 Ag_446 2.834(5) . ?
Ag_441 Ag_530 2.853(5) . ?
Ag_441 Ag_531 2.867(5) . ?
Ag_441 Ag_447 2.887(5) . ?
Ag_441 Ag_529 2.894(5) . ?
Ag_441 Ag_620 2.900(5) . ?
Ag_441 Ag_442 2.921(5) . ?
Ag_441 Ag_619 2.922(5) . ?
Ag_441 Ag_736 3.173(6) . ?
Ag_441 Ag_732 3.246(7) . ?
Ag_442 Ag1C_621 2.745(11) 17_554 ?
Ag_442 Ag_620 2.815(5) . ?
Ag_442 Ag_531 2.828(5) . ?
Ag_442 Ag_446 2.859(5) . ?
Ag_442 Ag_511 2.859(5) 17_554 ?
Ag_442 Ag4_311 2.860(4) 17_554 ?
Ag_442 Ag_412 2.866(5) 17_554 ?
Ag_442 Ag1B_621 2.887(8) 17_554 ?
Ag_442 Ag_420 2.914(5) 17_554 ?
Ag_443 Ag_402 2.862(5) 17_554 ?
Ag_443 Ag_406 2.887(5) 17_554 ?
Ag_443 Ag1_627 2.891(5) 17_554 ?
Ag_443 Ag_444 2.902(5) . ?
Ag_443 Ag_407 2.903(5) 17_554 ?
Ag_443 Ag_301 2.963(4) 17_554 ?
Ag_443 Ag_606 2.976(5) . ?
Ag_444 Ag_607 2.872(5) . ?
Ag_444 Ag_406 2.883(5) 17_554 ?
Ag_444 Ag_616 2.911(5) . ?
Ag_444 Ag_445 2.916(5) . ?
Ag_444 Ag_606 2.922(5) . ?
Ag_444 Ag_617 3.029(5) . ?
Ag_445 Ag_406 2.851(5) 17_554 ?
Ag_445 Ag_607 2.866(5) . ?
Ag_445 Ag_405 2.892(5) 17_554 ?
Ag_445 Ag_304 2.908(4) 17_554 ?
Ag_445 Ag_446 2.911(5) . ?
Ag_445 Ag_608 2.922(5) . ?
Ag_446 Ag_405 2.856(5) 17_554 ?
Ag_446 Ag_304 2.863(4) 17_554 ?
Ag_446 Ag_412 2.884(5) 17_554 ?
Ag_446 Ag_608 2.913(5) . ?
Ag_446 Ag_609 2.937(5) 17_554 ?
Ag_446 Ag_619 2.956(5) . ?
Ag_446 Ag_620 3.015(5) . ?
Ag_447 Ag_520 2.785(5) . ?
Ag_447 Ag_531 2.846(5) . ?
Ag_447 Ag_530 2.884(5) . ?
Ag_447 Ag_529 2.890(5) . ?
Ag_447 Ag_521 2.908(5) . ?
Ag_447 Ag_519 2.959(5) . ?
Ag5_447 S0_1029 2.51(3) . ?
Ag5_447 S0_1048 2.569(17) 17_554 ?
Ag5_447 S0_1049 2.73(2) . ?
Ag5_447 Ag_739 2.836(7) 17_554 ?
Ag5_447 Ag_511 2.875(6) . ?
Ag5_447 Ag1B_621 3.065(11) . ?
Ag5_447 Ag1A_621 3.073(14) . ?
Ag5_447 Ag_531 3.334(8) 17_554 ?
Ag5_447 Ag6_740 3.347(12) . ?
Ag_501 Ag_701 2.747(8) . ?
Ag_501 Ag_512 2.805(5) . ?
Ag_501 Ag_702 2.841(6) . ?
Ag_501 Ag_703 2.880(7) 17_554 ?
Ag_501 Ag_523 2.888(5) 17_554 ?
Ag_501 Ag_502 2.944(6) . ?
Ag_501 Ag_704 2.952(8) . ?
Ag_501 Ag_801 3.072(6) . ?
Ag_502 Ag_701 2.792(6) . ?
Ag_502 Ag_702 2.816(6) . ?
Ag_502 Ag_705 2.837(6) . ?
Ag_502 Ag_706 2.866(5) . ?
Ag_502 Ag_503 2.884(5) . ?
Ag_502 Ag_513 2.908(6) . ?
Ag_503 Ag_706 2.816(5) . ?
Ag_503 Ag_504 2.865(5) . ?
Ag_503 Ag_709 2.877(5) . ?
Ag_503 Ag_705 2.939(5) . ?
Ag_503 Ag_514 2.960(5) . ?
Ag_503 Ag_627 3.021(5) . ?
Ag_503 Ag_710 3.044(5) . ?
Ag_504 Ag_713 2.809(6) . ?
Ag_504 Ag_710 2.826(5) . ?
Ag_504 Ag_515 2.848(5) . ?
Ag_504 Ag_505 2.910(5) . ?
Ag_504 Ag_709 3.168(5) . ?
Ag_504 Ag_714 3.353(5) . ?
Ag_505 Ag_516 2.852(5) . ?
Ag_505 Ag_718 2.868(5) . ?
Ag_505 Ag_717 2.905(7) . ?
Ag_505 Ag_506 2.924(5) . ?
Ag_505 Ag_714 2.942(5) . ?
Ag_505 Ag_713 2.996(6) . ?
Ag_505 Ag_803 3.325(8) . ?
Ag_506 Ag_718 2.793(5) . ?
Ag_506 Ag_721 2.846(5) . ?
Ag_506 Ag_717 2.888(6) . ?
Ag_506 Ag_507 2.890(5) . ?
Ag_506 Ag_722 2.897(5) . ?
Ag_506 Ag_517 2.959(5) . ?
Ag_507 Ag_722 2.795(5) . ?
Ag_507 Ag_508 2.866(5) . ?
Ag_507 Ag_725 2.913(5) . ?
Ag_507 Ag_624 2.951(5) . ?
Ag_507 Ag_518 2.952(5) . ?
Ag_507 Ag_721 2.964(5) . ?
Ag_507 Ag_726 3.023(5) . ?
Ag_508 Ag_726 2.790(5) . ?
Ag_508 Ag_509 2.860(5) . ?
Ag_508 Ag_519 2.874(5) . ?
Ag_508 Ag_729 2.885(5) . ?
Ag_508 Ag_725 3.148(5) . ?
Ag_508 Ag_730 3.265(5) . ?
Ag_509 Ag_733 2.821(5) . ?
Ag_509 Ag_520 2.839(5) . ?
Ag_509 S0_1031 2.846(15) . ?
Ag_509 Ag_729 2.846(6) . ?
Ag_509 Ag_734 2.854(6) . ?
Ag_509 Ag_730 2.902(5) . ?
Ag_509 Ag_510 2.933(5) . ?
Ag_510 Ag6_740 2.844(6) . ?
Ag_510 Ag_521 2.874(5) . ?
Ag_510 Ag_738 2.906(5) . ?
Ag_510 Ag_734 2.909(5) . ?
Ag_510 Ag_511 2.912(5) . ?
Ag_510 Ag_733 2.945(6) . ?
Ag_510 Ag1A_621 2.979(12) . ?
Ag_511 Ag_442 2.859(5) 17_554 ?
Ag_511 Ag_738 2.871(5) . ?
Ag_511 Ag_522 2.888(4) . ?
Ag_511 Ag_435 2.910(5) 17_554 ?
Ag_511 Ag_531 2.925(5) 17_554 ?
Ag_511 Ag1A_621 2.939(13) . ?
Ag_511 Ag_739 2.939(5) 17_554 ?
Ag_511 Ag1B_621 2.975(9) . ?
Ag_512 Ag_802 2.747(7) . ?
Ag_512 Ag_501 2.805(5) 17_554 ?
Ag_512 Ag_421 2.834(5) 17_554 ?
Ag_512 Ag_513 2.842(4) 17_554 ?
Ag_512 Ag_513 2.842(4) . ?
Ag_512 Ag_703 2.865(4) 17_554 ?
Ag_512 Ag_703 2.866(4) . ?
Ag_512 Ag_702 2.895(5) 17_554 ?
Ag_512 Ag_702 2.896(5) . ?
Ag_513 Ag_523 2.834(5) . ?
Ag_513 Ag_706 2.838(5) . ?
Ag_513 Ag_421 2.858(5) 17_554 ?
Ag_513 Ag_707 2.900(5) . ?
Ag_513 Ag_514 2.924(5) . ?
Ag_513 Ag_702 2.935(5) . ?
Ag_513 Ag_703 2.958(5) . ?
Ag_514 Ag_706 2.890(5) . ?
Ag_514 Ag_515 2.912(5) . ?
Ag_514 Ag_711 2.928(5) . ?
Ag_514 Ag_524 2.937(5) . ?
Ag_514 Ag_710 2.974(5) . ?
Ag_514 Ag_707 2.988(5) . ?
Ag_515 Ag_516 2.842(5) . ?
Ag_515 Ag_711 2.853(5) . ?
Ag_515 Ag_710 2.899(5) . ?
Ag_515 Ag_525 2.909(5) . ?
Ag_515 Ag_714 2.966(5) . ?
Ag_515 Ag_715 2.989(5) . ?
Ag_516 Ag_526 2.813(5) . ?
Ag_516 Ag_804 2.815(6) . ?
Ag_516 Ag_714 2.830(5) . ?
Ag_516 Ag_517 2.835(5) . ?
Ag_516 Ag_719 2.889(5) . ?
Ag_516 Ag_718 2.890(5) . ?
Ag_516 Ag_715 2.974(5) . ?
Ag_517 Ag_722 2.837(5) . ?
Ag_517 Ag_527 2.873(5) . ?
Ag_517 Ag_723 2.891(5) . ?
Ag_517 Ag_518 2.899(4) . ?
Ag_517 Ag_719 2.931(5) . ?
Ag_517 Ag_718 2.940(5) . ?
Ag_518 Ag_722 2.886(5) . ?
Ag_518 Ag_519 2.901(5) . ?
Ag_518 Ag_727 2.922(4) . ?
Ag_518 Ag_528 2.934(5) . ?
Ag_518 Ag_726 2.952(5) . ?
Ag_518 Ag_723 2.960(5) . ?
Ag_519 Ag_727 2.822(5) . ?
Ag_519 Ag_520 2.833(5) . ?
Ag_519 Ag_726 2.864(5) . ?
Ag_519 Ag_529 2.922(5) . ?
Ag_519 Ag_730 2.939(5) . ?
Ag_519 Ag_731 3.028(5) . ?
Ag_520 Ag_530 2.793(5) . ?
Ag_520 Ag_521 2.831(5) . ?
Ag_520 Ag1_809 2.871(6) . ?
Ag_520 Ag_734 2.902(5) . ?
Ag_520 Ag_735 2.913(5) . ?
Ag_520 Ag_731 2.942(5) . ?
Ag_520 Ag_730 2.982(5) . ?
Ag_521 Ag_738 2.845(5) . ?
Ag_521 Ag_531 2.859(5) . ?
Ag_521 Ag_522 2.920(3) . ?
Ag_521 Ag_735 2.931(5) . ?
Ag_521 Ag_739 2.933(5) . ?
Ag_521 Ag_734 2.980(5) . ?
Ag_522 Ag_435 2.856(4) 17_554 ?
Ag_522 Ag_511 2.888(4) 17_554 ?
Ag_522 Ag_739 2.917(5) . ?
Ag_522 Ag_739 2.917(5) 17_554 ?
Ag_522 Ag_521 2.920(3) 17_554 ?
Ag_522 Ag_428 2.937(4) 17_554 ?
Ag_522 Ag_738 2.955(5) . ?
Ag_522 Ag_738 2.955(5) 17_554 ?
Ag_523 Ag_707 2.819(6) . ?
Ag_523 Ag_704 2.842(7) 17_554 ?
Ag_523 Ag_413 2.850(5) 17_554 ?
Ag_523 Ag_524 2.868(5) . ?
Ag_523 Ag_421 2.885(5) 17_554 ?
Ag_523 Ag_501 2.888(5) 17_554 ?
Ag_523 Ag_708 3.177(5) . ?
Ag_523 Ag_703 3.277(5) . ?
Ag_524 Ag_711 2.826(5) . ?
Ag_524 Ag_525 2.881(5) . ?
Ag_524 Ag_708 2.886(5) . ?
Ag_524 Ag_712 2.957(5) . ?
Ag_524 Ag_622 3.024(5) . ?
Ag_524 Ag_707 3.034(5) . ?
Ag_525 Ag_715 2.806(5) . ?
Ag_525 Ag_712 2.824(5) . ?
Ag_525 Ag_716 2.828(5) . ?
Ag_525 Ag_711 2.861(5) . ?
Ag_525 Ag_526 2.916(5) . ?
Ag_526 Ag_715 2.782(5) . ?
Ag_526 Ag_716 2.816(6) . ?
Ag_526 Ag_720 2.825(6) . ?
Ag_526 Ag_527 2.883(5) . ?
Ag_526 Ag_719 2.888(5) . ?
Ag_526 Ag_808 2.986(6) . ?
Ag_527 Ag_723 2.831(5) . ?
Ag_527 Ag_528 2.872(5) . ?
Ag_527 Ag_720 2.884(5) . ?
Ag_527 Ag_719 3.219(5) . ?
Ag_527 Ag_740 3.219(5) . ?
Ag_528 Ag_727 2.820(5) . ?
Ag_528 Ag_529 2.876(5) . ?
Ag_528 Ag_740 2.906(5) . ?
Ag_528 Ag_618 2.960(5) . ?
Ag_528 Ag_728 3.012(5) . ?
Ag_528 Ag_723 3.012(5) . ?
Ag_529 Ag_731 2.818(5) . ?
Ag_529 Ag_728 2.827(5) . ?
Ag_529 Ag_727 2.858(5) . ?
Ag_529 Ag_732 2.872(6) . ?
Ag_529 Ag_530 2.899(5) . ?
Ag_530 Ag_732 2.812(7) . ?
Ag_530 Ag_731 2.827(5) . ?
Ag_530 Ag_736 2.841(6) . ?
Ag_530 Ag_735 2.893(5) . ?
Ag_530 Ag_531 2.910(5) . ?
Ag_530 Ag1_810 2.996(8) . ?
Ag_531 Ag_739 2.826(5) . ?
Ag_531 Ag_736 2.890(6) . ?
Ag_531 Ag_511 2.925(5) 17_554 ?
Ag_531 Ag_735 3.075(5) . ?
Ag_531 Ag5_447 3.334(8) 17_554 ?
Ag_601 S0_1004 2.454(13) . ?
Ag_601 S0_1003 2.499(13) . ?
Ag_601 Ag_606 2.933(5) 17_554 ?
Ag_601 Ag1_627 3.029(6) . ?
Ag_601 Ag_602 3.035(6) . ?
Ag_601 Ag_605 3.101(5) . ?
Ag_602 S0_1005 2.489(15) . ?
Ag_602 S0_1004 2.500(13) . ?
Ag_602 Ag_608 2.934(6) 17_554 ?
Ag_602 Ag_607 3.029(5) 17_554 ?
Ag_602 Ag_603 3.198(6) . ?
Ag_603 S0_1001 2.475(13) . ?
Ag_603 S0_1005 2.494(13) . ?
Ag_603 Ag_610 2.954(6) . ?
Ag_603 Ag_609 2.993(6) . ?
Ag_603 Ag_604 3.047(6) . ?
Ag_604 S0_1001 2.497(15) . ?
Ag_604 S0_1002 2.511(15) . ?
Ag_604 Ag_612 2.947(5) . ?
Ag_604 Ag_611 2.984(6) . ?
Ag_604 Ag_605 3.084(6) . ?
Ag_605 S0_1003 2.473(13) . ?
Ag_605 S0_1002 2.475(14) . ?
Ag_605 Ag1_629 2.988(5) . ?
Ag_605 Ag1_628 3.012(6) . ?
Ag_606 S0_1011 2.501(14) . ?
Ag_606 S0_1004 2.733(13) 17_554 ?
Ag_606 Ag_406 2.849(5) 17_554 ?
Ag_606 S0_1012 2.858(13) . ?
Ag_606 Ag_601 2.933(5) 17_554 ?
Ag_606 Ag_616 2.941(6) . ?
Ag_606 Ag_607 2.956(6) . ?
Ag_606 Ag1_627 3.160(5) 17_554 ?
Ag_607 S0_1013 2.495(14) . ?
Ag_607 S0_1012 2.772(14) . ?
Ag_607 Ag_406 2.876(5) 17_554 ?
Ag_607 S0_1004 2.962(11) 17_554 ?
Ag_607 Ag_602 3.028(5) 17_554 ?
Ag_607 Ag_617 3.056(6) . ?
Ag_607 Ag_608 3.057(6) . ?
Ag_608 S0_1013 2.509(14) . ?
Ag_608 S0_1005 2.778(13) 17_554 ?
Ag_608 Ag_405 2.827(5) 17_554 ?
Ag_608 S0_1014 2.827(16) . ?
Ag_608 Ag_619 2.928(6) . ?
Ag_608 Ag_602 2.934(6) 17_554 ?
Ag_608 Ag_609 3.049(6) 17_554 ?
Ag_609 S0_1015 2.50(2) . ?
Ag_609 S0_1014 2.684(15) 17_554 ?
Ag_609 S0_1005 2.841(13) . ?
Ag_609 Ag_446 2.937(5) 17_554 ?
Ag_609 Ag_610 2.978(5) . ?
Ag_609 Ag1C_621 2.995(13) . ?
Ag_609 Ag_620 3.021(6) 17_554 ?
Ag_609 Ag_608 3.049(6) 17_554 ?
Ag_610 S0_1015 2.52(2) . ?
Ag_610 S0_1006 2.646(13) . ?
Ag_610 S0_1001 2.948(12) . ?
Ag_610 Ag1C_621 3.025(12) . ?
Ag_610 Ag1_622 3.030(6) . ?
Ag_610 Ag_611 3.127(6) . ?
Ag_611 S0_1007 2.574(14) . ?
Ag_611 S0_1006 2.640(15) . ?
Ag_611 S0_1001 2.884(11) . ?
Ag_611 Ag_612 3.020(6) . ?
Ag_611 Ag_623 3.038(6) . ?
Ag_612 S0_1007 2.473(14) . ?
Ag_612 S0_1002 2.762(12) . ?
Ag_612 Ag_625 2.878(5) . ?
Ag_612 Ag1_629 2.927(6) . ?
Ag_616 S0_1024 2.515(13) . ?
Ag_616 S0_1012 2.517(13) . ?
Ag_616 Ag_622 3.159(6) . ?
Ag_616 Ag_716 3.203(6) . ?
Ag_616 Ag_617 3.333(6) . ?
Ag_617 S0_1012 2.475(13) . ?
Ag_617 S0_1026 2.509(13) . ?
Ag_617 Ag_618 3.217(6) . ?
Ag_617 Ag_720 3.339(8) . ?
Ag_618 S0_1026 2.616(12) . ?
Ag_618 S0_1027 2.693(14) . ?
Ag_618 S0_1013 2.790(13) . ?
Ag_618 Ag_619 3.091(6) . ?
Ag_618 Ag_728 3.128(6) . ?
Ag_618 Ag_740 3.182(5) . ?
Ag_619 S0_1027 2.550(13) . ?
Ag_619 S0_1014 2.571(14) . ?
Ag_619 S0_1028 2.880(15) . ?
Ag_619 Ag_732 3.315(9) . ?
Ag_620 S0_1014 2.486(16) . ?
Ag_620 S0_1029 2.50(3) 17_554 ?
Ag_620 Ag1C_621 2.777(11) 17_554 ?
Ag_620 S0_1028 2.862(16) . ?
Ag_620 Ag_609 3.020(6) 17_554 ?
Ag_620 Ag_736 3.087(8) . ?
Ag_620 Ag1B_621 3.181(9) 17_554 ?
Ag1A_621 Ag1B_621 1.656(15) . ?
Ag1A_621 Ag6_740 2.313(15) . ?
Ag1A_621 Ag1_622 2.750(13) . ?
Ag1A_621 Ag1C_621 2.790(17) . ?
Ag1A_621 Ag_901 3.113(15) . ?
Ag1A_621 Ag_733 3.256(13) . ?
Ag1B_621 Ag1C_621 1.373(13) . ?
Ag1B_621 S0_1029 2.41(3) . ?
Ag1B_621 Ag_901 2.854(11) . ?
Ag1B_621 Ag_442 2.888(8) 17_554 ?
Ag1B_621 S0_1015 2.967(19) . ?
Ag1B_621 Ag1_622 3.091(9) . ?
Ag1B_621 Ag_620 3.181(9) 17_554 ?
Ag1C_621 S0_1015 2.004(18) . ?
Ag1C_621 Ag_442 2.746(11) 17_554 ?
Ag1C_621 Ag_620 2.777(11) 17_554 ?
Ag1C_621 Ag_901 2.846(13) . ?
Ag1C_621 Ag1_622 2.957(11) . ?
Ag_622 S0_1023 2.614(14) . ?
Ag_622 S0_1024 2.695(13) . ?
Ag_622 S0_1011 2.715(14) . ?
Ag_622 Ag_712 3.021(6) . ?
Ag_622 Ag_708 3.155(6) . ?
Ag_622 Ag_629 3.293(6) 17_554 ?
Ag1_622 S0_1006 2.529(14) . ?
Ag1_622 Ag_733 3.009(6) . ?
Ag1_622 Ag_902 3.033(10) . ?
Ag1_622 Ag_901 3.044(10) . ?
Ag_623 S0_1006 2.511(13) . ?
Ag_623 S0_1017 2.514(13) . ?
Ag_623 Ag_729 3.058(6) . ?
Ag_623 Ag_624 3.222(6) . ?
Ag_624 S0_1017 2.533(14) . ?
Ag_624 S0_1007 2.840(12) . ?
Ag_624 S0_1018 2.862(13) . ?
Ag_624 Ag_721 3.020(5) . ?
Ag_624 Ag_625 3.038(6) . ?
Ag_624 Ag_725 3.191(6) . ?
Ag_625 S0_1018 2.541(13) . ?
Ag_625 Cl1_2000 2.583(13) . ?
Ag_625 S0_1008 2.619(13) . ?
Ag_626 S0_1008 2.532(16) . ?
Ag_626 S0_1020 2.689(14) . ?
Ag_626 Cl1_2000 2.868(13) . ?
Ag_626 Ag1_629 2.933(6) . ?
Ag_626 Ag_713 2.959(6) . ?
Ag_626 Ag_627 3.193(6) . ?
Ag_627 S0_1020 2.623(13) . ?
Ag_627 S0_1009 2.678(14) . ?
Ag_627 S0_1021 2.681(12) . ?
Ag_627 Ag_705 2.992(6) . ?
Ag_627 Ag_709 3.045(6) . ?
Ag_627 Ag_628 3.311(6) . ?
Ag1_627 S0_1011 2.501(13) 17_554 ?
Ag1_627 S0_1003 2.707(13) . ?
Ag1_627 Ag_443 2.891(5) 17_554 ?
Ag1_627 S0_1010 2.902(13) . ?
Ag1_627 Ag1_628 2.946(5) . ?
Ag1_627 Ag_629 2.962(7) . ?
Ag1_627 Ag_606 3.161(5) 17_554 ?
Ag_628 S0_1021 2.506(13) . ?
Ag_628 S0_1010 2.547(13) . ?
Ag_628 Ag1_628 2.964(6) . ?
Ag_628 Ag_629 3.126(6) . ?
Ag1_628 S0_1009 2.499(13) . ?
Ag1_628 S0_1003 2.673(12) . ?
Ag1_628 Ag1_629 3.157(6) . ?
Ag_629 S0_1010 2.501(15) . ?
Ag_629 S0_1023 2.593(14) 17_554 ?
Ag_629 Ag_436 2.849(5) 17_554 ?
Ag_629 Ag_704 2.996(10) . ?
Ag_629 Ag_622 3.293(6) 17_554 ?
Ag1_629 S0_1009 2.517(14) . ?
Ag1_629 S0_1002 2.697(14) . ?
Ag_701 S0_1022 2.320(18) . ?
Ag_701 S0_1021 2.639(15) . ?
Ag_701 S0_1038 2.889(17) . ?
Ag_701 Ag_801 2.952(7) . ?
Ag_701 Ag_705 3.031(7) . ?
Ag_701 Ag_702 3.334(7) . ?
Ag_702 S0_1056 2.582(13) . ?
Ag_702 Ag_703 2.812(7) . ?
Ag_702 Ag_801 2.863(6) . ?
Ag_702 Ag_706 2.959(6) . ?
Ag_702 Ag1_808 2.999(8) . ?
Ag_702 Ag_802 3.322(6) . ?
Ag_703 S0_1040 2.524(15) . ?
Ag_703 S0_1056 2.718(16) . ?
Ag_703 Ag_501 2.881(7) 17_554 ?
Ag_703 S0_1039 2.942(15) 17_554 ?
Ag_703 Ag_707 3.035(6) . ?
Ag_703 Ag_802 3.079(5) . ?
Ag_704 S0_1022 2.213(19) . ?
Ag_704 S0_1023 2.569(15) 17_554 ?
Ag_704 S0_1040 2.836(19) 17_554 ?
Ag_704 Ag_523 2.842(7) 17_554 ?
Ag_704 Ag_708 3.373(8) 17_554 ?
Ag_705 S0_1021 2.491(13) . ?
Ag_705 S0_1037 2.575(14) . ?
Ag_705 Ag_709 2.817(6) . ?
Ag_705 Ag_706 2.854(6) . ?
Ag_705 Ag1_808 2.911(7) . ?
Ag_706 S0_1055 2.651(12) . ?
Ag_706 Ag1_808 2.830(6) . ?
Ag_706 Ag_707 3.007(6) . ?
Ag_706 Ag_710 3.020(6) . ?
Ag_707 S0_1055 2.536(14) . ?
Ag_707 S0_1040 2.746(16) . ?
Ag_707 Ag_708 2.853(6) . ?
Ag_707 Ag_711 3.051(5) . ?
Ag_708 S0_1023 2.542(17) . ?
Ag_708 S0_1041 2.598(14) . ?
Ag_708 S0_1040 2.621(14) . ?
Ag_708 Ag_712 2.832(6) . ?
Ag_708 Ag_704 3.373(8) 17_554 ?
Ag_709 S0_1020 2.489(16) . ?
Ag_709 S0_1036 2.624(14) . ?
Ag_709 S0_1037 2.634(16) . ?
Ag_709 Ag_710 2.896(6) . ?
Ag_709 Ag_713 3.177(7) . ?
Ag_710 S0_1055 2.539(14) . ?
Ag_710 S0_1036 2.657(14) . ?
Ag_710 Ag_711 3.033(6) . ?
Ag_710 Ag_714 3.074(6) . ?
Ag_711 S0_1055 2.591(12) . ?
Ag_711 Ag_712 2.866(6) . ?
Ag_711 Ag_809 2.894(5) . ?
Ag_711 Ag_715 2.954(5) . ?
Ag_712 S0_1024 2.510(14) . ?
Ag_712 S0_1041 2.602(13) . ?
Ag_712 Ag_809 2.850(7) . ?
Ag_712 Ag_716 3.131(6) . ?
Ag_713 S0_1019 2.373(18) . ?
Ag_713 S0_1020 2.589(14) . ?
Ag_713 S0_1036 2.797(15) . ?
Ag_713 Cl1_2000 2.804(14) . ?
Ag_714 S0_1036 2.512(13) . ?
Ag_714 S0_1054 2.691(13) . ?
Ag_714 S0_1035 2.792(16) . ?
Ag_714 Ag_715 2.847(6) . ?
Ag_714 Ag_804 3.254(7) . ?
Ag_715 S0_1054 2.561(13) . ?
Ag_715 Ag_808 2.900(6) . ?
Ag_715 Ag_809 2.944(6) . ?
Ag_715 Ag_804 3.060(7) . ?
Ag_716 S0_1025 2.489(16) . ?
Ag_716 S0_1024 2.598(14) . ?
Ag_716 Ag_808 2.893(7) . ?
Ag_717 S0_1019 2.567(17) . ?
Ag_717 S0_1034 2.579(17) . ?
Ag_717 S0_1018 2.600(15) . ?
Ag_717 Ag_721 2.858(7) . ?
Ag_717 Ag_803 2.887(8) . ?
Ag_717 Ag_718 2.987(6) . ?
Ag_718 S0_1053 2.583(13) . ?
Ag_718 Ag_803 2.841(7) . ?
Ag_718 Ag_719 2.856(5) . ?
Ag_718 Ag_722 2.942(5) . ?
Ag_718 Ag_810 3.090(6) . ?
Ag_719 S0_1044 2.503(13) . ?
Ag_719 S0_1053 2.745(14) . ?
Ag_719 Ag_723 2.989(5) . ?
Ag_719 Ag_804 2.996(7) . ?
Ag_720 S0_1025 2.368(18) . ?
Ag_720 S0_1044 2.591(15) . ?
Ag_720 S0_1026 2.752(13) . ?
Ag_721 S0_1018 2.501(13) . ?
Ag_721 S0_1033 2.549(13) . ?
Ag_721 Ag_725 2.813(6) . ?
Ag_721 Ag_722 2.830(5) . ?
Ag_721 Ag_810 2.961(6) . ?
Ag_722 S0_1052 2.677(12) . ?
Ag_722 Ag_810 2.834(5) . ?
Ag_722 Ag_723 2.981(5) . ?
Ag_722 Ag_726 3.000(5) . ?
Ag_723 S0_1052 2.585(12) . ?
Ag_723 S0_1044 2.779(12) . ?
Ag_723 Ag_740 2.826(5) . ?
Ag_723 Ag_727 3.036(5) . ?
Ag_725 S0_1017 2.521(13) . ?
Ag_725 S0_1032 2.582(15) . ?
Ag_725 S0_1033 2.611(14) . ?
Ag_725 Ag_726 2.820(5) . ?
Ag_726 S0_1052 2.530(12) . ?
Ag_726 Ag_730 2.916(5) . ?
Ag_726 S0_1032 2.941(13) . ?
Ag_726 Ag_727 2.977(5) . ?
Ag_727 S0_1052 2.614(12) . ?
Ag_727 Ag_728 2.807(5) . ?
Ag_727 Ag_811 2.925(5) . ?
Ag_727 Ag_731 2.929(5) . ?
Ag_728 S0_1027 2.461(14) . ?
Ag_728 S0_1045 2.556(14) . ?
Ag_728 Ag_740 2.827(6) . ?
Ag_728 Ag_811 2.943(7) . ?
Ag_728 Ag_732 3.070(7) . ?
Ag_729 S0_1016 2.442(17) . ?
Ag_729 S0_1032 2.638(13) . ?
Ag_729 S0_1017 2.819(15) . ?
Ag_729 Ag_733 3.099(7) . ?
Ag_730 S0_1032 2.567(14) . ?
Ag_730 S0_1051 2.653(13) . ?
Ag_730 S0_1031 2.677(14) . ?
Ag_730 Ag_731 2.878(6) . ?
Ag_731 S0_1051 2.609(14) . ?
Ag_731 Ag1_810 2.915(7) . ?
Ag_731 Ag_811 3.054(6) . ?
Ag_731 Ag1_809 3.171(6) . ?
Ag_732 S0_1027 2.487(16) . ?
Ag_732 S0_1028 2.543(19) . ?
Ag_732 S0_1046 2.902(19) . ?
Ag_732 Ag1_810 2.913(11) . ?
Ag_733 S0_1050 2.510(19) . ?
Ag_733 S0_1016 2.539(17) . ?
Ag_733 Ag_902 2.898(11) . ?
Ag_733 Ag6_740 3.125(9) . ?
Ag_734 S0_1057 2.539(18) . ?
Ag_734 Ag_735 2.895(6) . ?
Ag_734 S0_1031 2.897(14) . ?
Ag_734 Ag_738 3.033(6) . ?
Ag_734 Ag_812 3.106(9) . ?
Ag_735 S0_1048 2.530(17) . ?
Ag_735 S0_1057 2.658(17) . ?
Ag_735 Ag1_809 2.898(7) . ?
Ag_735 Ag_739 2.967(5) . ?
Ag_736 S0_1028 2.547(19) . ?
Ag_736 S0_1048 2.77(2) . ?
Ag_736 S0_1029 2.87(3) 17_554 ?
Ag_738 S0_1058 2.76(3) . ?
Ag_738 Ag6_740 2.768(8) . ?
Ag_738 Ag_812 2.818(8) . ?
Ag_738 Ag_739 3.012(6) . ?
Ag_738 Ag_739 3.022(5) 17_554 ?
Ag_739 S0_1058 2.44(3) . ?
Ag_739 S0_1048 2.732(14) . ?
Ag_739 Ag5_447 2.836(7) 17_554 ?
Ag_739 Ag_511 2.939(5) 17_554 ?
Ag_739 Ag_738 3.023(5) 17_554 ?
Ag_740 S0_1026 2.483(13) . ?
Ag_740 S0_1045 2.551(13) . ?
Ag_740 S0_1044 2.635(14) . ?
Ag6_740 S0_1049 2.57(2) . ?
Ag6_740 Ag_812 2.754(12) . ?
Ag_801 S0_1039 2.331(19) . ?
Ag_801 S0_1038 2.48(2) . ?
Ag_802 S0_1039 2.434(16) 17_554 ?
Ag_802 S0_1039 2.434(16) . ?
Ag_802 Ag_703 3.079(5) 17_554 ?
Ag_802 Ag_702 3.321(6) 17_554 ?
Ag_803 S0_1035 2.35(2) . ?
Ag_803 S0_1034 2.419(19) . ?
Ag_804 S0_1035 2.35(2) . ?
Ag_804 S0_1043 2.483(19) . ?
Ag_804 Ag_808 3.286(9) . ?
Ag_808 S0_1042 2.359(18) . ?
Ag_808 S0_1043 2.439(18) . ?
Ag1_808 S0_1056 2.489(18) . ?
Ag1_808 S0_1037 2.500(19) . ?
Ag1_808 S0_1038 2.581(17) . ?
Ag_809 S0_1041 2.528(15) . ?
Ag_809 S0_1054 2.554(16) . ?
Ag_809 S0_1042 2.580(17) . ?
Ag1_809 S0_1031 2.275(18) . ?
Ag1_809 S0_1047 2.35(2) . ?
Ag1_809 Ag1_810 3.112(11) . ?
Ag_810 S0_1033 2.440(16) . ?
Ag_810 S0_1053 2.445(15) . ?
Ag_810 S0_1034 2.625(16) . ?
Ag1_810 S0_1047 2.37(2) . ?
Ag1_810 S0_1046 2.39(2) . ?
Ag_811 S0_1051 2.466(15) . ?
Ag_811 S0_1045 2.482(14) . ?
Ag_811 S0_1046 2.64(2) . ?
Ag_812 S0_1057 2.26(2) . ?
Ag_812 S0_1049 2.53(2) . ?
Ag_901 S0_1015 2.15(2) . ?
Ag_901 S0_1030 2.37(2) . ?
Ag_901 C2_1015 2.387(19) . ?
Ag_901 C1_1015 2.498(17) . ?
Ag_901 Ag_902 3.283(14) . ?
Ag_902 S0_1030 2.30(3) . ?
Ag_902 S0_1016 2.36(2) . ?
S0_1001 C1_1001 1.775(3) . ?
C1_1001 C2_1001 1.3925(18) . ?
C1_1001 C6_1001 1.3925(18) . ?
C2_1001 C3_1001 1.3890(18) . ?
C3_1001 C4_1001 1.4066(18) . ?
C4_1001 C5_1001 1.4065(18) . ?
C4_1001 C7_1001 1.5363(11) . ?
C5_1001 C6_1001 1.3889(18) . ?
C7_1001 C9_1001 1.5431(11) . ?
C7_1001 C0_1001 1.5431(11) . ?
C7_1001 C8_1001 1.5432(12) . ?
S0_1002 C1_1002 1.775(3) . ?
C1_1002 C6_1002 1.3924(18) . ?
C1_1002 C2_1002 1.3925(18) . ?
C2_1002 C3_1002 1.3890(18) . ?
C3_1002 C4_1002 1.4066(18) . ?
C4_1002 C5_1002 1.4066(18) . ?
C4_1002 C7_1002 1.5363(11) . ?
C5_1002 C6_1002 1.3891(18) . ?
C7_1002 C9_1002 1.5432(11) . ?
C7_1002 C8_1002 1.5432(12) . ?
C7_1002 C0_1002 1.5432(11) . ?
S0_1003 C1_1003 1.775(3) . ?
C1_1003 C2_1003 1.3925(18) . ?
C1_1003 C6_1003 1.3925(18) . ?
C2_1003 C3_1003 1.3891(18) . ?
C3_1003 C4_1003 1.4065(18) . ?
C4_1003 C5_1003 1.4065(18) . ?
C4_1003 C7_1003 1.5362(11) . ?
C5_1003 C6_1003 1.3890(18) . ?
C7_1003 C9_1003 1.5431(12) . ?
C7_1003 C8_1003 1.5431(11) . ?
C7_1003 C0_1003 1.5431(11) . ?
S0_1004 C1_1004 1.775(3) . ?
S0_1004 Ag_606 2.733(13) 17_554 ?
S0_1004 Ag_607 2.963(11) 17_554 ?
C1_1004 C6_1004 1.3925(19) . ?
C1_1004 C2_1004 1.3925(19) . ?
C2_1004 C3_1004 1.3891(18) . ?
C3_1004 C4_1004 1.4066(18) . ?
C4_1004 C5_1004 1.4067(18) . ?
C4_1004 C7_1004 1.5363(11) . ?
C5_1004 C6_1004 1.3890(18) . ?
C7_1004 C8_1004 1.5432(11) . ?
C7_1004 C9_1004 1.5432(11) . ?
C7_1004 C0_1004 1.5432(11) . ?
S0_1005 C1_1005 1.775(3) . ?
S0_1005 Ag_608 2.777(13) 17_554 ?
C1_1005 C6_1005 1.3925(19) . ?
C1_1005 C2_1005 1.3924(19) . ?
C2_1005 C3_1005 1.3890(18) . ?
C3_1005 C4_1005 1.4066(18) . ?
C4_1005 C5_1005 1.4066(18) . ?
C4_1005 C7_1005 1.5363(11) . ?
C5_1005 C6_1005 1.3890(18) . ?
C7_1005 C9_1005 1.5432(11) . ?
C7_1005 C8_1005 1.5432(13) . ?
C7_1005 C0_1005 1.5432(11) . ?
S0_1006 C1_1006 1.774(3) . ?
C1_1006 C6_1006 1.3924(18) . ?
C1_1006 C2_1006 1.3924(18) . ?
C2_1006 C3_1006 1.3892(18) . ?
C3_1006 C4_1006 1.4064(18) . ?
C4_1006 C5_1006 1.4067(18) . ?
C4_1006 C7_1006 1.5363(11) . ?
C5_1006 C6_1006 1.3888(18) . ?
C7_1006 C8_1006 1.5431(11) . ?
C7_1006 C9_1006 1.5431(11) . ?
C7_1006 C0_1006 1.5432(11) . ?
S0_1007 C1_1007 1.775(3) . ?
C1_1007 C6_1007 1.3925(18) . ?
C1_1007 C2_1007 1.3925(18) . ?
C2_1007 C3_1007 1.3889(18) . ?
C3_1007 C4_1007 1.4067(18) . ?
C4_1007 C5_1007 1.4065(18) . ?
C4_1007 C7_1007 1.5363(11) . ?
C5_1007 C6_1007 1.3889(18) . ?
C7_1007 C0_1007 1.5431(11) . ?
C7_1007 C8_1007 1.5432(11) . ?
C7_1007 C9_1007 1.5431(11) . ?
S0_1008 C1_1008 1.774(3) . ?
C1_1008 C6_1008 1.3924(18) . ?
C1_1008 C2_1008 1.3924(18) . ?
C2_1008 C3_1008 1.3890(18) . ?
C3_1008 C4_1008 1.4066(18) . ?
C4_1008 C5_1008 1.4066(18) . ?
C4_1008 C7_1008 1.5363(11) . ?
C5_1008 C6_1008 1.3891(18) . ?
C7_1008 C8_1008 1.5432(11) . ?
C7_1008 C9_1008 1.5432(11) . ?
C7_1008 C0_1008 1.5432(11) . ?
S0_1009 C1_1009 1.774(3) . ?
C1_1009 C2_1009 1.3925(18) . ?
C1_1009 C6_1009 1.3925(18) . ?
C2_1009 C3_1009 1.3890(18) . ?
C3_1009 C4_1009 1.4066(18) . ?
C4_1009 C5_1009 1.4066(18) . ?
C4_1009 C7_1009 1.5363(11) . ?
C5_1009 C6_1009 1.3890(18) . ?
C7_1009 C8_1009 1.5432(11) . ?
C7_1009 C9_1009 1.5431(11) . ?
C7_1009 C0_1009 1.5431(11) . ?
S0_1010 C1_1010 1.774(3) . ?
C1_1010 C6_1010 1.3925(18) . ?
C1_1010 C2_1010 1.3925(18) . ?
C2_1010 C3_1010 1.3890(18) . ?
C3_1010 C4_1010 1.4067(18) . ?
C4_1010 C5_1010 1.4065(18) . ?
C4_1010 C7_1010 1.5363(11) . ?
C5_1010 C6_1010 1.3891(18) . ?
C7_1010 C8_1010 1.5432(11) . ?
C7_1010 C9_1010 1.5431(12) . ?
C7_1010 C0_1010 1.5432(11) . ?
S0_1011 C1_1011 1.775(3) . ?
S0_1011 Ag1_627 2.501(13) 17_554 ?
C1_1011 C2_1011 1.3924(19) . ?
C1_1011 C6_1011 1.3926(18) . ?
C2_1011 C3_1011 1.3890(18) . ?
C3_1011 C4_1011 1.4067(18) . ?
C4_1011 C5_1011 1.4067(18) . ?
C4_1011 C7_1011 1.5363(11) . ?
C5_1011 C6_1011 1.3888(18) . ?
C7_1011 C0_1011 1.5432(11) . ?
C7_1011 C9_1011 1.5432(12) . ?
C7_1011 C8_1011 1.5432(11) . ?
S0_1012 C1_1012 1.775(3) . ?
C1_1012 C2_1012 1.3925(19) . ?
C1_1012 C6_1012 1.3925(18) . ?
C2_1012 C3_1012 1.3891(18) . ?
C3_1012 C4_1012 1.4066(18) . ?
C4_1012 C5_1012 1.4066(18) . ?
C4_1012 C7_1012 1.5362(11) . ?
C5_1012 C6_1012 1.3890(18) . ?
C7_1012 C9_1012 1.5431(12) . ?
C7_1012 C0_1012 1.5432(11) . ?
C7_1012 C8_1012 1.5431(11) . ?
S0_1013 C1_1013 1.775(3) . ?
C1_1013 C2_1013 1.3925(18) . ?
C1_1013 C6_1013 1.3926(18) . ?
C2_1013 C3_1013 1.3890(18) . ?
C3_1013 C4_1013 1.4066(18) . ?
C4_1013 C5_1013 1.4067(18) . ?
C4_1013 C7_1013 1.5363(11) . ?
C5_1013 C6_1013 1.3889(18) . ?
C7_1013 C0_1013 1.5432(11) . ?
C7_1013 C9_1013 1.5432(12) . ?
C7_1013 C8_1013 1.5432(11) . ?
S0_1014 C1_1014 1.775(3) . ?
S0_1014 Ag_609 2.683(16) 17_554 ?
C1_1014 C2_1014 1.3925(18) . ?
C1_1014 C6_1014 1.3925(18) . ?
C2_1014 C3_1014 1.3889(18) . ?
C3_1014 C4_1014 1.4066(18) . ?
C4_1014 C5_1014 1.4067(18) . ?
C4_1014 C7_1014 1.5363(11) . ?
C5_1014 C6_1014 1.3889(18) . ?
C7_1014 C0_1014 1.5432(11) . ?
C7_1014 C9_1014 1.5432(11) . ?
C7_1014 C8_1014 1.5433(12) . ?
S0_1015 C1_1015 1.774(3) . ?
C1_1015 C6_1015 1.3924(19) . ?
C1_1015 C2_1015 1.3926(18) . ?
C2_1015 C3_1015 1.3889(18) . ?
C3_1015 C4_1015 1.4067(18) . ?
C4_1015 C5_1015 1.4067(18) . ?
C4_1015 C7_1015 1.5363(11) . ?
C5_1015 C6_1015 1.3890(18) . ?
C7_1015 C0_1015 1.5432(11) . ?
C7_1015 C9_1015 1.5432(11) . ?
C7_1015 C8_1015 1.5432(12) . ?
S0_1016 C1_1016 1.774(3) . ?
C1_1016 C6_1016 1.3924(18) . ?
C1_1016 C2_1016 1.3925(18) . ?
C2_1016 C3_1016 1.3890(18) . ?
C3_1016 C4_1016 1.4067(18) . ?
C4_1016 C5_1016 1.4065(18) . ?
C4_1016 C7_1016 1.5362(11) . ?
C5_1016 C6_1016 1.3891(18) . ?
C7_1016 C0_1016 1.5431(11) . ?
C7_1016 C8_1016 1.5432(11) . ?
C7_1016 C9_1016 1.5432(11) . ?
S0_1017 C1_1017 1.774(3) . ?
C1_1017 C2_1017 1.3925(18) . ?
C1_1017 C6_1017 1.3924(18) . ?
C2_1017 C3_1017 1.3890(18) . ?
C3_1017 C4_1017 1.4067(18) . ?
C4_1017 C5_1017 1.4065(18) . ?
C4_1017 C7_1017 1.5363(11) . ?
C5_1017 C6_1017 1.3891(18) . ?
C7_1017 C8_1017 1.5431(11) . ?
C7_1017 C9_1017 1.5432(11) . ?
C7_1017 C0_1017 1.5432(11) . ?
S0_1018 C1_1018 1.775(3) . ?
C1_1018 C2_1018 1.3925(18) . ?
C1_1018 C6_1018 1.3926(18) . ?
C2_1018 C3_1018 1.3891(18) . ?
C3_1018 C4_1018 1.4066(18) . ?
C4_1018 C5_1018 1.4067(18) . ?
C4_1018 C7_1018 1.5363(11) . ?
C5_1018 C6_1018 1.3888(18) . ?
C7_1018 C8_1018 1.5432(11) . ?
C7_1018 C0_1018 1.5432(11) . ?
C7_1018 C9_1018 1.5432(11) . ?
S0_1019 C1_1019 1.775(3) . ?
S0_1019 Cl1_2000 2.13(2) . ?
C1_1019 C6_1019 1.3925(18) . ?
C1_1019 C2_1019 1.3925(18) . ?
C2_1019 C3_1019 1.3890(18) . ?
C3_1019 C4_1019 1.4067(18) . ?
C4_1019 C5_1019 1.4066(18) . ?
C4_1019 C7_1019 1.5363(11) . ?
C5_1019 C6_1019 1.3890(18) . ?
C7_1019 C8_1019 1.5431(11) . ?
C7_1019 C0_1019 1.5432(11) . ?
C7_1019 C9_1019 1.5432(11) . ?
S0_1020 C1_1020 1.775(3) . ?
C1_1020 C6_1020 1.3925(18) . ?
C1_1020 C2_1020 1.3926(18) . ?
C2_1020 C3_1020 1.3889(18) . ?
C3_1020 C4_1020 1.4067(18) . ?
C4_1020 C5_1020 1.4066(18) . ?
C4_1020 C7_1020 1.5363(11) . ?
C5_1020 C6_1020 1.3891(18) . ?
C7_1020 C8_1020 1.5432(11) . ?
C7_1020 C0_1020 1.5432(11) . ?
C7_1020 C9_1020 1.5432(11) . ?
S0_1021 C1_1021 1.774(3) . ?
C1_1021 C2_1021 1.3924(19) . ?
C1_1021 C6_1021 1.3926(18) . ?
C2_1021 C3_1021 1.3891(18) . ?
C3_1021 C4_1021 1.4066(18) . ?
C4_1021 C5_1021 1.4067(19) . ?
C4_1021 C7_1021 1.5363(11) . ?
C5_1021 C6_1021 1.3888(18) . ?
C7_1021 C0_1021 1.5431(12) . ?
C7_1021 C8_1021 1.5432(11) . ?
C7_1021 C9_1021 1.5432(11) . ?
S0_1022 C1_1022 1.774(3) . ?
C1_1022 C2_1022 1.3924(18) . ?
C1_1022 C6_1022 1.3924(18) . ?
C2_1022 C3_1022 1.3890(18) . ?
C3_1022 C4_1022 1.4066(18) . ?
C4_1022 C5_1022 1.4065(18) . ?
C4_1022 C7_1022 1.5362(11) . ?
C5_1022 C6_1022 1.3891(18) . ?
C7_1022 C0_1022 1.5431(12) . ?
C7_1022 C8_1022 1.5431(11) . ?
C7_1022 C9_1022 1.5432(11) . ?
S0_1023 C1_1023 1.775(3) . ?
S0_1023 Ag_704 2.569(15) 17_554 ?
S0_1023 Ag_629 2.594(14) 17_554 ?
C1_1023 C6_1023 1.3926(18) . ?
C1_1023 C2_1023 1.3927(18) . ?
C2_1023 C3_1023 1.3889(18) . ?
C3_1023 C4_1023 1.4067(18) . ?
C4_1023 C5_1023 1.4066(18) . ?
C4_1023 C7_1023 1.5363(11) . ?
C5_1023 C6_1023 1.3889(18) . ?
C7_1023 C0_1023 1.5432(12) . ?
C7_1023 C8_1023 1.5432(11) . ?
C7_1023 C9_1023 1.5433(11) . ?
S0_1024 C1_1024 1.775(3) . ?
C1_1024 C6_1024 1.3925(18) . ?
C1_1024 C2_1024 1.3925(19) . ?
C2_1024 C3_1024 1.3889(18) . ?
C3_1024 C4_1024 1.4067(18) . ?
C4_1024 C5_1024 1.4066(18) . ?
C4_1024 C7_1024 1.5363(11) . ?
C5_1024 C6_1024 1.3890(18) . ?
C7_1024 C8_1024 1.5432(11) . ?
C7_1024 C9_1024 1.5432(12) . ?
C7_1024 C0_1024 1.5432(11) . ?
S0_1025 C1_1025 1.775(3) . ?
C1_1025 C6_1025 1.3925(18) . ?
C1_1025 C2_1025 1.3925(18) . ?
C2_1025 C3_1025 1.3890(18) . ?
C3_1025 C4_1025 1.4066(18) . ?
C4_1025 C5_1025 1.4065(18) . ?
C4_1025 C7_1025 1.5362(11) . ?
C5_1025 C6_1025 1.3891(18) . ?
C7_1025 C9_1025 1.5431(11) . ?
C7_1025 C0_1025 1.5431(11) . ?
C7_1025 C8_1025 1.5431(11) . ?
S0_1026 C1_1026 1.774(3) . ?
C1_1026 C6_1026 1.3924(18) . ?
C1_1026 C2_1026 1.3925(18) . ?
C2_1026 C3_1026 1.3890(18) . ?
C3_1026 C4_1026 1.4066(18) . ?
C4_1026 C5_1026 1.4066(18) . ?
C4_1026 C7_1026 1.5362(11) . ?
C5_1026 C6_1026 1.3891(18) . ?
C7_1026 C0_1026 1.5431(12) . ?
C7_1026 C9_1026 1.5431(11) . ?
C7_1026 C8_1026 1.5431(11) . ?
S0_1027 C1_1027 1.775(3) . ?
C1_1027 C6_1027 1.3926(19) . ?
C1_1027 C2_1027 1.3926(19) . ?
C2_1027 C3_1027 1.3890(18) . ?
C3_1027 C4_1027 1.4066(19) . ?
C4_1027 C5_1027 1.4067(18) . ?
C4_1027 C7_1027 1.5363(11) . ?
C5_1027 C6_1027 1.3889(18) . ?
C7_1027 C0_1027 1.5432(11) . ?
C7_1027 C8_1027 1.5432(11) . ?
C7_1027 C9_1027 1.5432(12) . ?
S0_1028 C1_1028 1.776(3) . ?
C1_1028 C6_1028 1.3927(18) . ?
C1_1028 C2_1028 1.3928(19) . ?
C2_1028 C3_1028 1.3888(18) . ?
C3_1028 C4_1028 1.4069(18) . ?
C4_1028 C5_1028 1.4067(19) . ?
C4_1028 C7_1028 1.5364(11) . ?
C5_1028 C6_1028 1.3889(18) . ?
C7_1028 C0_1028 1.5433(11) . ?
C7_1028 C8_1028 1.5433(12) . ?
C7_1028 C9_1028 1.5433(11) . ?
S0_1029 C1_1029 1.775(3) . ?
S0_1029 Ag_620 2.50(3) 17_554 ?
S0_1029 Ag_736 2.87(3) 17_554 ?
C1_1029 C6_1029 1.3924(19) . ?
C1_1029 C2_1029 1.3925(18) . ?
C2_1029 C3_1029 1.3890(18) . ?
C3_1029 C4_1029 1.4066(18) . ?
C4_1029 C5_1029 1.4066(18) . ?
C4_1029 C7_1029 1.5363(11) . ?
C5_1029 C6_1029 1.3891(18) . ?
C7_1029 C9_1029 1.5432(12) . ?
C7_1029 C8_1029 1.5432(12) . ?
C7_1029 C0_1029 1.5432(12) . ?
S0_1030 C1_1030 1.775(3) . ?
C1_1030 C2_1030 1.3924(18) . ?
C1_1030 C6_1030 1.3925(18) . ?
C2_1030 C3_1030 1.3891(18) . ?
C3_1030 C4_1030 1.4066(18) . ?
C4_1030 C5_1030 1.4066(18) . ?
C4_1030 C7_1030 1.5363(11) . ?
C5_1030 C6_1030 1.3891(18) . ?
C7_1030 C0_1030 1.5432(12) . ?
C7_1030 C9_1030 1.5432(11) . ?
C7_1030 C8_1030 1.5432(11) . ?
S0_1031 C1_1031 1.774(3) . ?
C1_1031 C6_1031 1.3923(19) . ?
C1_1031 C2_1031 1.3927(19) . ?
C2_1031 C3_1031 1.3888(18) . ?
C3_1031 C4_1031 1.4066(18) . ?
C4_1031 C5_1031 1.4065(18) . ?
C4_1031 C7_1031 1.5363(11) . ?
C5_1031 C6_1031 1.3892(18) . ?
C7_1031 C0_1031 1.5432(11) . ?
C7_1031 C8_1031 1.5432(11) . ?
C7_1031 C9_1031 1.5431(11) . ?
S0_1032 C1_1032 1.774(3) . ?
C1_1032 C2_1032 1.3924(18) . ?
C1_1032 C6_1032 1.3925(18) . ?
C2_1032 C3_1032 1.3890(18) . ?
C3_1032 C4_1032 1.4066(18) . ?
C4_1032 C5_1032 1.4066(18) . ?
C4_1032 C7_1032 1.5363(11) . ?
C5_1032 C6_1032 1.3890(18) . ?
C7_1032 C9_1032 1.5431(11) . ?
C7_1032 C0_1032 1.5432(11) . ?
C7_1032 C8_1032 1.5432(11) . ?
S0_1033 C1_1033 1.775(3) . ?
C1_1033 C2_1033 1.3924(18) . ?
C1_1033 C6_1033 1.3925(18) . ?
C2_1033 C3_1033 1.3892(18) . ?
C3_1033 C4_1033 1.4065(18) . ?
C4_1033 C5_1033 1.4067(18) . ?
C4_1033 C7_1033 1.5363(11) . ?
C5_1033 C6_1033 1.3888(18) . ?
C7_1033 C8_1033 1.5432(11) . ?
C7_1033 C9_1033 1.5431(11) . ?
C7_1033 C0_1033 1.5432(11) . ?
S0_1034 C1_1034 1.775(3) . ?
C1_1034 C6_1034 1.3925(18) . ?
C1_1034 C2_1034 1.3925(18) . ?
C2_1034 C3_1034 1.3889(18) . ?
C3_1034 C4_1034 1.4066(18) . ?
C4_1034 C5_1034 1.4066(18) . ?
C4_1034 C7_1034 1.5363(11) . ?
C5_1034 C6_1034 1.3890(18) . ?
C7_1034 C0_1034 1.5432(11) . ?
C7_1034 C9_1034 1.5433(11) . ?
C7_1034 C8_1034 1.5432(11) . ?
S0_1035 C1_1035 1.775(3) . ?
C1_1035 C6_1035 1.3925(18) . ?
C1_1035 C2_1035 1.3926(18) . ?
C2_1035 C3_1035 1.3888(18) . ?
C3_1035 C4_1035 1.4067(18) . ?
C4_1035 C5_1035 1.4066(18) . ?
C4_1035 C7_1035 1.5363(11) . ?
C5_1035 C6_1035 1.3890(18) . ?
C7_1035 C0_1035 1.5431(12) . ?
C7_1035 C8_1035 1.5432(11) . ?
C7_1035 C9_1035 1.5432(11) . ?
S0_1036 C1_1036 1.775(3) . ?
C1_1036 C6_1036 1.3925(18) . ?
C1_1036 C2_1036 1.3925(19) . ?
C2_1036 C3_1036 1.3890(18) . ?
C3_1036 C4_1036 1.4067(18) . ?
C4_1036 C5_1036 1.4066(18) . ?
C4_1036 C7_1036 1.5363(11) . ?
C5_1036 C6_1036 1.3890(18) . ?
C7_1036 C8_1036 1.5432(11) . ?
C7_1036 C0_1036 1.5432(11) . ?
C7_1036 C9_1036 1.5432(11) . ?
S0_1037 C1_1037 1.775(3) . ?
C1_1037 C2_1037 1.3924(18) . ?
C1_1037 C6_1037 1.3926(18) . ?
C2_1037 C3_1037 1.3891(18) . ?
C3_1037 C4_1037 1.4066(18) . ?
C4_1037 C5_1037 1.4067(18) . ?
C4_1037 C7_1037 1.5364(11) . ?
C5_1037 C6_1037 1.3889(18) . ?
C7_1037 C9_1037 1.5432(11) . ?
C7_1037 C8_1037 1.5432(11) . ?
C7_1037 C0_1037 1.5433(11) . ?
S0_1038 C1_1038 1.774(3) . ?
C1_1038 C6_1038 1.3925(19) . ?
C1_1038 C2_1038 1.3924(18) . ?
C2_1038 C3_1038 1.3890(18) . ?
C3_1038 C4_1038 1.4067(18) . ?
C4_1038 C5_1038 1.4066(18) . ?
C4_1038 C7_1038 1.5363(11) . ?
C5_1038 C6_1038 1.3890(18) . ?
C7_1038 C9_1038 1.5432(11) . ?
C7_1038 C8_1038 1.5432(11) . ?
C7_1038 C0_1038 1.5432(12) . ?
S0_1039 C1_1039 1.775(3) . ?
S0_1039 Ag_703 2.943(15) 17_554 ?
C1_1039 C6_1039 1.3924(18) . ?
C1_1039 C2_1039 1.3926(18) . ?
C2_1039 C3_1039 1.3890(18) . ?
C3_1039 C4_1039 1.4066(18) . ?
C4_1039 C5_1039 1.4067(18) . ?
C4_1039 C7_1039 1.5363(11) . ?
C5_1039 C6_1039 1.3890(18) . ?
C7_1039 C9_1039 1.5432(12) . ?
C7_1039 C0_1039 1.5432(11) . ?
C7_1039 C8_1039 1.5432(11) . ?
S0_1040 C1_1040 1.776(3) . ?
S0_1040 Ag_704 2.836(19) 17_554 ?
C1_1040 C6_1040 1.3926(19) . ?
C1_1040 C2_1040 1.3926(19) . ?
C2_1040 C3_1040 1.3888(18) . ?
C3_1040 C4_1040 1.4068(18) . ?
C4_1040 C5_1040 1.4065(18) . ?
C4_1040 C7_1040 1.5363(11) . ?
C5_1040 C6_1040 1.3890(18) . ?
C7_1040 C0_1040 1.5431(11) . ?
C7_1040 C8_1040 1.5432(12) . ?
C7_1040 C9_1040 1.5432(11) . ?
S0_1041 C1_1041 1.776(3) . ?
C1_1041 C2_1041 1.3925(18) . ?
C1_1041 C6_1041 1.3926(18) . ?
C2_1041 C3_1041 1.3891(18) . ?
C3_1041 C4_1041 1.4066(18) . ?
C4_1041 C5_1041 1.4067(18) . ?
C4_1041 C7_1041 1.5363(11) . ?
C5_1041 C6_1041 1.3889(18) . ?
C7_1041 C9_1041 1.5432(12) . ?
C7_1041 C0_1041 1.5432(12) . ?
C7_1041 C8_1041 1.5432(11) . ?
S0_1042 C1_1042 1.775(3) . ?
C1_1042 C6_1042 1.3925(18) . ?
C1_1042 C2_1042 1.3925(18) . ?
C2_1042 C3_1042 1.3889(18) . ?
C3_1042 C4_1042 1.4067(18) . ?
C4_1042 C5_1042 1.4066(18) . ?
C4_1042 C7_1042 1.5363(11) . ?
C5_1042 C6_1042 1.3890(18) . ?
C7_1042 C9_1042 1.5432(12) . ?
C7_1042 C0_1042 1.5432(11) . ?
C7_1042 C8_1042 1.5432(11) . ?
S0_1043 C1_1043 1.775(3) . ?
C1_1043 C6_1043 1.3924(18) . ?
C1_1043 C2_1043 1.3925(19) . ?
C2_1043 C3_1043 1.3889(18) . ?
C3_1043 C4_1043 1.4067(18) . ?
C4_1043 C5_1043 1.4066(18) . ?
C4_1043 C7_1043 1.5363(11) . ?
C5_1043 C6_1043 1.3890(18) . ?
C7_1043 C0_1043 1.5432(11) . ?
C7_1043 C8_1043 1.5432(11) . ?
C7_1043 C9_1043 1.5432(11) . ?
S0_1044 C1_1044 1.774(3) . ?
C1_1044 C2_1044 1.3924(18) . ?
C1_1044 C6_1044 1.3926(19) . ?
C2_1044 C3_1044 1.3890(18) . ?
C3_1044 C4_1044 1.4066(18) . ?
C4_1044 C5_1044 1.4066(18) . ?
C4_1044 C7_1044 1.5363(11) . ?
C5_1044 C6_1044 1.3891(18) . ?
C7_1044 C8_1044 1.5432(11) . ?
C7_1044 C0_1044 1.5432(11) . ?
C7_1044 C9_1044 1.5432(11) . ?
S0_1045 C1_1045 1.775(3) . ?
C1_1045 C2_1045 1.3924(19) . ?
C1_1045 C6_1045 1.3926(18) . ?
C2_1045 C3_1045 1.3891(18) . ?
C3_1045 C4_1045 1.4065(18) . ?
C4_1045 C5_1045 1.4068(18) . ?
C4_1045 C7_1045 1.5363(11) . ?
C5_1045 C6_1045 1.3888(18) . ?
C7_1045 C8_1045 1.5432(12) . ?
C7_1045 C0_1045 1.5432(11) . ?
C7_1045 C9_1045 1.5432(11) . ?
S0_1046 C1_1046 1.775(3) . ?
C1_1046 C2_1046 1.3925(18) . ?
C1_1046 C6_1046 1.3925(19) . ?
C2_1046 C3_1046 1.3891(18) . ?
C3_1046 C4_1046 1.4065(18) . ?
C4_1046 C5_1046 1.4066(18) . ?
C4_1046 C7_1046 1.5363(11) . ?
C5_1046 C6_1046 1.3890(18) . ?
C7_1046 C0_1046 1.5432(11) . ?
C7_1046 C8_1046 1.5432(11) . ?
C7_1046 C9_1046 1.5432(12) . ?
S0_1047 C1_1047 1.775(3) . ?
C1_1047 C2_1047 1.3925(18) . ?
C1_1047 C6_1047 1.3926(19) . ?
C2_1047 C3_1047 1.3889(18) . ?
C3_1047 C4_1047 1.4067(19) . ?
C4_1047 C5_1047 1.4066(18) . ?
C4_1047 C7_1047 1.5363(11) . ?
C5_1047 C6_1047 1.3890(18) . ?
C7_1047 C0_1047 1.5432(11) . ?
C7_1047 C8_1047 1.5432(11) . ?
C7_1047 C9_1047 1.5432(12) . ?
S0_1048 C1_1048 1.774(3) . ?
S0_1048 Ag5_447 2.569(17) 17_554 ?
C1_1048 C6_1048 1.3924(19) . ?
C1_1048 C2_1048 1.3925(18) . ?
C2_1048 C3_1048 1.3890(18) . ?
C3_1048 C4_1048 1.4066(18) . ?
C4_1048 C5_1048 1.4066(18) . ?
C4_1048 C7_1048 1.5362(11) . ?
C5_1048 C6_1048 1.3891(18) . ?
C7_1048 C9_1048 1.5431(11) . ?
C7_1048 C8_1048 1.5431(13) . ?
C7_1048 C0_1048 1.5431(11) . ?
S0_1049 C1_1049 1.774(3) . ?
C1_1049 C2_1049 1.3924(18) . ?
C1_1049 C6_1049 1.3925(19) . ?
C2_1049 C3_1049 1.3891(18) . ?
C3_1049 C4_1049 1.4066(18) . ?
C4_1049 C5_1049 1.4067(18) . ?
C4_1049 C7_1049 1.5363(11) . ?
C5_1049 C6_1049 1.3889(18) . ?
C7_1049 C8_1049 1.5431(12) . ?
C7_1049 C9_1049 1.5432(12) . ?
C7_1049 C0_1049 1.5432(12) . ?
S0_1050 C1_1050 1.775(3) . ?
C1_1050 C2_1050 1.3926(18) . ?
C1_1050 C6_1050 1.3926(19) . ?
C2_1050 C3_1050 1.3889(18) . ?
C3_1050 C4_1050 1.4067(19) . ?
C4_1050 C5_1050 1.4067(18) . ?
C4_1050 C7_1050 1.5363(11) . ?
C5_1050 C6_1050 1.3890(18) . ?
C7_1050 C9_1050 1.5432(11) . ?
C7_1050 C0_1050 1.5433(11) . ?
C7_1050 C8_1050 1.5432(11) . ?
S0_1051 C1_1051 1.775(3) . ?
C1_1051 C6_1051 1.3925(18) . ?
C1_1051 C2_1051 1.3925(18) . ?
C2_1051 C3_1051 1.3889(18) . ?
C3_1051 C4_1051 1.4067(18) . ?
C4_1051 C5_1051 1.4065(18) . ?
C4_1051 C7_1051 1.5362(11) . ?
C5_1051 C6_1051 1.3892(18) . ?
C7_1051 C0_1051 1.5431(11) . ?
C7_1051 C9_1051 1.5431(12) . ?
C7_1051 C8_1051 1.5431(12) . ?
S0_1052 C1_1052 1.774(3) . ?
C1_1052 C6_1052 1.3924(18) . ?
C1_1052 C2_1052 1.3924(18) . ?
C2_1052 C3_1052 1.3891(18) . ?
C3_1052 C4_1052 1.4065(18) . ?
C4_1052 C5_1052 1.4066(18) . ?
C4_1052 C7_1052 1.5363(11) . ?
C5_1052 C6_1052 1.3891(18) . ?
C7_1052 C0_1052 1.5431(12) . ?
C7_1052 C9_1052 1.5431(11) . ?
C7_1052 C8_1052 1.5432(11) . ?
S0_1053 C1_1053 1.775(3) . ?
C1_1053 C6_1053 1.3925(18) . ?
C1_1053 C2_1053 1.3926(18) . ?
C2_1053 C3_1053 1.3890(18) . ?
C3_1053 C4_1053 1.4066(18) . ?
C4_1053 C5_1053 1.4067(18) . ?
C4_1053 C7_1053 1.5363(11) . ?
C5_1053 C6_1053 1.3890(18) . ?
C7_1053 C8_1053 1.5432(11) . ?
C7_1053 C0_1053 1.5432(11) . ?
C7_1053 C9_1053 1.5432(11) . ?
S0_1054 C1_1054 1.774(3) . ?
C1_1054 C2_1054 1.3925(18) . ?
C1_1054 C6_1054 1.3925(18) . ?
C2_1054 C3_1054 1.3891(18) . ?
C3_1054 C4_1054 1.4065(18) . ?
C4_1054 C5_1054 1.4067(18) . ?
C4_1054 C7_1054 1.5362(11) . ?
C5_1054 C6_1054 1.3888(18) . ?
C7_1054 C8_1054 1.5431(11) . ?
C7_1054 C9_1054 1.5431(11) . ?
C7_1054 C0_1054 1.5432(11) . ?
S0_1055 C1_1055 1.774(3) . ?
C1_1055 C2_1055 1.3924(18) . ?
C1_1055 C6_1055 1.3925(18) . ?
C2_1055 C3_1055 1.3890(18) . ?
C3_1055 C4_1055 1.4067(18) . ?
C4_1055 C5_1055 1.4066(18) . ?
C4_1055 C7_1055 1.5363(11) . ?
C5_1055 C6_1055 1.3890(18) . ?
C7_1055 C0_1055 1.5432(12) . ?
C7_1055 C8_1055 1.5432(11) . ?
C7_1055 C9_1055 1.5432(13) . ?
S0_1056 C1_1056 1.774(3) . ?
C1_1056 C6_1056 1.3924(18) . ?
C1_1056 C2_1056 1.3925(18) . ?
C2_1056 C3_1056 1.3888(18) . ?
C3_1056 C4_1056 1.4068(18) . ?
C4_1056 C5_1056 1.4064(18) . ?
C4_1056 C7_1056 1.5363(11) . ?
C5_1056 C6_1056 1.3891(18) . ?
C7_1056 C8_1056 1.5432(11) . ?
C7_1056 C9_1056 1.5431(12) . ?
C7_1056 C0_1056 1.5431(11) . ?
S0_1057 C1_1057 1.775(3) . ?
C1_1057 C6_1057 1.3925(19) . ?
C1_1057 C2_1057 1.3925(18) . ?
C2_1057 C3_1057 1.3890(18) . ?
C3_1057 C4_1057 1.4067(18) . ?
C4_1057 C5_1057 1.4066(18) . ?
C4_1057 C7_1057 1.5363(11) . ?
C5_1057 C6_1057 1.3890(18) . ?
C7_1057 C0_1057 1.5432(11) . ?
C7_1057 C9_1057 1.5432(11) . ?
C7_1057 C8_1057 1.5432(11) . ?
S0_1058 C1_1058 1.775(3) . ?
C1_1058 C2_1058 1.3925(19) . ?
C1_1058 C6_1058 1.3926(19) . ?
C2_1058 C3_1058 1.3890(18) . ?
C3_1058 C4_1058 1.4067(19) . ?
C4_1058 C5_1058 1.4066(19) . ?
C4_1058 C7_1058 1.5363(11) . ?
C5_1058 C6_1058 1.3889(18) . ?
C7_1058 C0_1058 1.5432(11) . ?
C7_1058 C9_1058 1.5432(13) . ?
C7_1058 C8_1058 1.5432(11) . ?
 
loop_
 _geom_angle_atom_site_label_1
 _geom_angle_atom_site_label_2
 _geom_angle_atom_site_label_3
 _geom_angle
 _geom_angle_site_symmetry_1
 _geom_angle_site_symmetry_3
 _geom_angle_publ_flag
Ag_401 Br1 Ag_605 61.2(3) . . ?
Ag_401 Br1 Ag_601 60.3(3) . . ?
Ag_605 Br1 Ag_601 64.1(3) . . ?
Ag_205 Ag_100 Ag_205 148.22(19) . 17_554 ?
Ag_205 Ag_100 Ag_202 61.42(8) . . ?
Ag_205 Ag_100 Ag_202 109.72(10) 17_554 . ?
Ag_205 Ag_100 Ag_202 109.72(10) . 17_554 ?
Ag_205 Ag_100 Ag_202 61.43(8) 17_554 17_554 ?
Ag_202 Ag_100 Ag_202 150.19(19) . 17_554 ?
Ag_205 Ag_100 Ag_204 61.05(8) . . ?
Ag_205 Ag_100 Ag_204 149.84(15) 17_554 . ?
Ag_202 Ag_100 Ag_204 91.15(9) . . ?
Ag_202 Ag_100 Ag_204 109.72(9) 17_554 . ?
Ag_205 Ag_100 Ag_204 149.84(15) . 17_554 ?
Ag_205 Ag_100 Ag_204 61.06(8) 17_554 17_554 ?
Ag_202 Ag_100 Ag_204 109.73(9) . 17_554 ?
Ag_202 Ag_100 Ag_204 91.15(9) 17_554 17_554 ?
Ag_204 Ag_100 Ag_204 91.95(16) . 17_554 ?
Ag_205 Ag_100 Ag_201 91.18(12) . 17_554 ?
Ag_205 Ag_100 Ag_201 60.59(10) 17_554 17_554 ?
Ag_202 Ag_100 Ag_201 60.80(10) . 17_554 ?
Ag_202 Ag_100 Ag_201 92.63(12) 17_554 17_554 ?
Ag_204 Ag_100 Ag_201 148.57(9) . 17_554 ?
Ag_204 Ag_100 Ag_201 109.93(8) 17_554 17_554 ?
Ag_205 Ag_100 Ag_201 60.59(10) . . ?
Ag_205 Ag_100 Ag_201 91.18(12) 17_554 . ?
Ag_202 Ag_100 Ag_201 92.63(12) . . ?
Ag_202 Ag_100 Ag_201 60.80(10) 17_554 . ?
Ag_204 Ag_100 Ag_201 109.92(8) . . ?
Ag_204 Ag_100 Ag_201 148.58(9) 17_554 . ?
Ag_201 Ag_100 Ag_201 61.57(14) 17_554 . ?
Ag_205 Ag_100 Ag_203 92.35(9) . . ?
Ag_205 Ag_100 Ag_203 110.10(9) 17_554 . ?
Ag_202 Ag_100 Ag_203 60.73(8) . . ?
Ag_202 Ag_100 Ag_203 148.24(15) 17_554 . ?
Ag_204 Ag_100 Ag_203 60.82(10) . . ?
Ag_204 Ag_100 Ag_203 60.76(10) 17_554 . ?
Ag_201 Ag_100 Ag_203 109.97(8) 17_554 . ?
Ag_201 Ag_100 Ag_203 149.88(9) . . ?
Ag_205 Ag_100 Ag_203 110.09(9) . 17_554 ?
Ag_205 Ag_100 Ag_203 92.36(9) 17_554 17_554 ?
Ag_202 Ag_100 Ag_203 148.24(15) . 17_554 ?
Ag_202 Ag_100 Ag_203 60.73(8) 17_554 17_554 ?
Ag_204 Ag_100 Ag_203 60.75(10) . 17_554 ?
Ag_204 Ag_100 Ag_203 60.82(10) 17_554 17_554 ?
Ag_201 Ag_100 Ag_203 149.90(9) 17_554 17_554 ?
Ag_201 Ag_100 Ag_203 109.98(8) . 17_554 ?
Ag_203 Ag_100 Ag_203 90.78(16) . 17_554 ?
Ag_205 Ag_100 Ag_200 120.63(9) . 17_554 ?
Ag_205 Ag_100 Ag_200 59.55(8) 17_554 17_554 ?
Ag_202 Ag_100 Ag_200 59.21(8) . 17_554 ?
Ag_202 Ag_100 Ag_200 120.96(9) 17_554 17_554 ?
Ag_204 Ag_100 Ag_200 120.17(12) . 17_554 ?
Ag_204 Ag_100 Ag_200 59.38(8) 17_554 17_554 ?
Ag_201 Ag_100 Ag_200 59.50(9) 17_554 17_554 ?
Ag_201 Ag_100 Ag_200 121.07(14) . 17_554 ?
Ag_203 Ag_100 Ag_200 59.35(8) . 17_554 ?
Ag_203 Ag_100 Ag_200 120.19(12) 17_554 17_554 ?
Ag_205 Ag_100 Ag_200 59.54(8) . . ?
Ag_205 Ag_100 Ag_200 120.64(9) 17_554 . ?
Ag_202 Ag_100 Ag_200 120.95(9) . . ?
Ag_202 Ag_100 Ag_200 59.22(8) 17_554 . ?
Ag_204 Ag_100 Ag_200 59.37(8) . . ?
Ag_204 Ag_100 Ag_200 120.17(12) 17_554 . ?
Ag_201 Ag_100 Ag_200 121.06(14) 17_554 . ?
Ag_201 Ag_100 Ag_200 59.50(9) . . ?
Ag_203 Ag_100 Ag_200 120.19(12) . . ?
Ag_203 Ag_100 Ag_200 59.36(8) 17_554 . ?
Ag_200 Ag_100 Ag_200 179.44(19) 17_554 . ?
Ag_301 Ag_200 Ag_303 110.08(13) . . ?
Ag_301 Ag_200 Ag_202 91.23(12) . 17_554 ?
Ag_303 Ag_200 Ag_202 149.50(14) . 17_554 ?
Ag_301 Ag_200 Ag_302 60.61(11) . . ?
Ag_303 Ag_200 Ag_302 61.30(11) . . ?
Ag_202 Ag_200 Ag_302 148.30(14) 17_554 . ?
Ag_301 Ag_200 Ag_305 60.62(10) . 17_554 ?
Ag_303 Ag_200 Ag_305 110.06(12) . 17_554 ?
Ag_202 Ag_200 Ag_305 61.06(10) 17_554 17_554 ?
Ag_302 Ag_200 Ag_305 109.87(12) . 17_554 ?
Ag_301 Ag_200 Ag_304 109.90(12) . . ?
Ag_303 Ag_200 Ag_304 60.58(10) . . ?
Ag_202 Ag_200 Ag_304 92.23(12) 17_554 . ?
Ag_302 Ag_200 Ag_304 110.13(13) . . ?
Ag_305 Ag_200 Ag_304 61.05(10) 17_554 . ?
Ag_301 Ag_200 Ag_204 149.55(14) . . ?
Ag_303 Ag_200 Ag_204 61.08(10) . . ?
Ag_202 Ag_200 Ag_204 110.04(12) 17_554 . ?
Ag_302 Ag_200 Ag_204 92.16(12) . . ?
Ag_305 Ag_200 Ag_204 148.92(14) 17_554 . ?
Ag_304 Ag_200 Ag_204 91.35(12) . . ?
Ag_301 Ag_200 Ag_203 148.68(14) . 17_554 ?
Ag_303 Ag_200 Ag_203 91.86(12) . 17_554 ?
Ag_202 Ag_200 Ag_203 60.93(10) 17_554 17_554 ?
Ag_302 Ag_200 Ag_203 149.82(14) . 17_554 ?
Ag_305 Ag_200 Ag_203 91.42(12) 17_554 17_554 ?
Ag_304 Ag_200 Ag_203 61.16(10) . 17_554 ?
Ag_204 Ag_200 Ag_203 60.87(10) . 17_554 ?
Ag_301 Ag_200 Ag_205 91.88(11) . . ?
Ag_303 Ag_200 Ag_205 91.63(12) . . ?
Ag_202 Ag_200 Ag_205 109.77(12) 17_554 . ?
Ag_302 Ag_200 Ag_205 60.99(10) . . ?
Ag_305 Ag_200 Ag_205 149.13(14) 17_554 . ?
Ag_304 Ag_200 Ag_205 148.89(14) . . ?
Ag_204 Ag_200 Ag_205 61.00(10) . . ?
Ag_203 Ag_200 Ag_205 110.12(12) 17_554 . ?
Ag_301 Ag_200 Ag_201 61.01(10) . . ?
Ag_303 Ag_200 Ag_201 148.70(14) . . ?
Ag_202 Ag_200 Ag_201 60.90(10) 17_554 . ?
Ag_302 Ag_200 Ag_201 90.82(12) . . ?
Ag_305 Ag_200 Ag_201 91.90(12) 17_554 . ?
Ag_304 Ag_200 Ag_201 149.77(14) . . ?
Ag_204 Ag_200 Ag_201 109.97(12) . . ?
Ag_203 Ag_200 Ag_201 110.18(12) 17_554 . ?
Ag_205 Ag_200 Ag_201 60.50(10) . . ?
Ag_301 Ag_200 Ag_300 59.78(10) . . ?
Ag_303 Ag_200 Ag_300 59.23(10) . . ?
Ag_202 Ag_200 Ag_300 120.61(13) 17_554 . ?
Ag_302 Ag_200 Ag_300 59.76(10) . . ?
Ag_305 Ag_200 Ag_300 59.54(10) 17_554 . ?
Ag_304 Ag_200 Ag_300 59.02(10) . . ?
Ag_204 Ag_200 Ag_300 120.30(13) . . ?
Ag_203 Ag_200 Ag_300 120.18(13) 17_554 . ?
Ag_205 Ag_200 Ag_300 120.75(13) . . ?
Ag_201 Ag_200 Ag_300 120.79(13) . . ?
Ag_301 Ag_200 Ag_100 120.48(14) . . ?
Ag_303 Ag_200 Ag_100 120.53(13) . . ?
Ag_202 Ag_200 Ag_100 59.51(8) 17_554 . ?
Ag_302 Ag_200 Ag_100 120.29(11) . . ?
Ag_305 Ag_200 Ag_100 120.57(12) 17_554 . ?
Ag_304 Ag_200 Ag_100 120.78(13) . . ?
Ag_204 Ag_200 Ag_100 59.46(10) . . ?
Ag_203 Ag_200 Ag_100 59.63(10) 17_554 . ?
Ag_205 Ag_200 Ag_100 59.30(8) . . ?
Ag_201 Ag_200 Ag_100 59.47(11) . . ?
Ag_300 Ag_200 Ag_100 179.73(18) . . ?
Ag_317 Ag_201 Ag1_316 91.52(12) 17_554 . ?
Ag_317 Ag_201 Ag_316 61.14(9) 17_554 . ?
Ag1_316 Ag_201 Ag_316 61.87(10) . . ?
Ag_317 Ag_201 Ag_100 88.09(10) 17_554 . ?
Ag1_316 Ag_201 Ag_100 179.45(16) . . ?
Ag_316 Ag_201 Ag_100 118.24(11) . . ?
Ag_317 Ag_201 Ag_200 119.17(13) 17_554 . ?
Ag1_316 Ag_201 Ag_200 118.86(13) . . ?
Ag_316 Ag_201 Ag_200 179.06(15) . . ?
Ag_100 Ag_201 Ag_200 61.03(9) . . ?
Ag_317 Ag_201 Ag_317 109.78(12) 17_554 . ?
Ag1_316 Ag_201 Ag_317 93.19(12) . . ?
Ag_316 Ag_201 Ag_317 60.64(8) . . ?
Ag_100 Ag_201 Ag_317 87.31(10) . . ?
Ag_200 Ag_201 Ag_317 118.54(13) . . ?
Ag_317 Ag_201 Ag_307 148.76(14) 17_554 . ?
Ag1_316 Ag_201 Ag_307 60.65(11) . . ?
Ag_316 Ag_201 Ag_307 91.29(10) . . ?
Ag_100 Ag_201 Ag_307 119.83(11) . . ?
Ag_200 Ag_201 Ag_307 88.65(12) . . ?
Ag_317 Ag_201 Ag_307 61.99(10) . . ?
Ag_317 Ag_201 Ag_205 144.60(13) 17_554 . ?
Ag1_316 Ag_201 Ag_205 120.92(13) . . ?
Ag_316 Ag_201 Ag_205 119.47(11) . . ?
Ag_100 Ag_201 Ag_205 59.56(8) . . ?
Ag_200 Ag_201 Ag_205 59.71(10) . . ?
Ag_317 Ag_201 Ag_205 58.83(10) . . ?
Ag_307 Ag_201 Ag_205 60.27(10) . . ?
Ag_317 Ag_201 Ag_315 61.76(10) 17_554 17_554 ?
Ag1_316 Ag_201 Ag_315 60.34(10) . 17_554 ?
Ag_316 Ag_201 Ag_315 92.93(10) . 17_554 ?
Ag_100 Ag_201 Ag_315 119.11(12) . 17_554 ?
Ag_200 Ag_201 Ag_315 87.98(11) . 17_554 ?
Ag_317 Ag_201 Ag_315 150.34(14) . 17_554 ?
Ag_307 Ag_201 Ag_315 109.19(12) . 17_554 ?
Ag_205 Ag_201 Ag_315 144.72(14) . 17_554 ?
Ag_317 Ag_201 Ag_202 59.87(10) 17_554 17_554 ?
Ag1_316 Ag_201 Ag_202 119.95(12) . 17_554 ?
Ag_316 Ag_201 Ag_202 121.01(12) . 17_554 ?
Ag_100 Ag_201 Ag_202 59.51(8) . 17_554 ?
Ag_200 Ag_201 Ag_202 59.30(10) . 17_554 ?
Ag_317 Ag_201 Ag_202 144.10(13) . 17_554 ?
Ag_307 Ag_201 Ag_202 144.77(14) . 17_554 ?
Ag_205 Ag_201 Ag_202 107.85(12) . 17_554 ?
Ag_315 Ag_201 Ag_202 59.60(10) 17_554 17_554 ?
Ag_317 Ag_201 Ag_301 120.47(13) 17_554 . ?
Ag1_316 Ag_201 Ag_301 59.69(10) . . ?
Ag_316 Ag_201 Ag_301 121.55(12) . . ?
Ag_100 Ag_201 Ag_301 120.21(12) . . ?
Ag_200 Ag_201 Ag_301 59.18(10) . . ?
Ag_317 Ag_201 Ag_301 121.66(13) . . ?
Ag_307 Ag_201 Ag_301 59.69(10) . . ?
Ag_205 Ag_201 Ag_301 90.34(12) . . ?
Ag_315 Ag_201 Ag_301 58.71(10) 17_554 . ?
Ag_202 Ag_201 Ag_301 89.25(11) 17_554 . ?
Ag_317 Ag_201 Ag_201 59.80(11) 17_554 17_554 ?
Ag1_316 Ag_201 Ag_201 120.89(9) . 17_554 ?
Ag_316 Ag_201 Ag_201 59.03(7) . 17_554 ?
Ag_100 Ag_201 Ag_201 59.21(7) . 17_554 ?
Ag_200 Ag_201 Ag_201 120.24(8) . 17_554 ?
Ag_317 Ag_201 Ag_201 58.41(11) . 17_554 ?
Ag_307 Ag_201 Ag_201 120.40(15) . 17_554 ?
Ag_205 Ag_201 Ag_201 89.23(12) . 17_554 ?
Ag_315 Ag_201 Ag_201 121.56(16) 17_554 17_554 ?
Ag_202 Ag_201 Ag_201 90.49(12) 17_554 17_554 ?
Ag_301 Ag_201 Ag_201 179.41(14) . 17_554 ?
Ag3_319 Ag_202 Ag_200 118.90(13) . 17_554 ?
Ag3_319 Ag_202 Ag_319 90.83(12) . . ?
Ag_200 Ag_202 Ag_319 119.54(13) 17_554 . ?
Ag3_319 Ag_202 Ag_100 179.50(17) . . ?
Ag_200 Ag_202 Ag_100 61.27(8) 17_554 . ?
Ag_319 Ag_202 Ag_100 88.69(11) . . ?
Ag3_319 Ag_202 Ag_318 61.47(10) . . ?
Ag_200 Ag_202 Ag_318 179.5(2) 17_554 . ?
Ag_319 Ag_202 Ag_318 60.59(10) . . ?
Ag_100 Ag_202 Ag_318 118.35(11) . . ?
Ag3_319 Ag_202 Ag_317 92.57(11) . . ?
Ag_200 Ag_202 Ag_317 118.80(13) 17_554 . ?
Ag_319 Ag_202 Ag_317 109.96(13) . . ?
Ag_100 Ag_202 Ag_317 87.71(12) . . ?
Ag_318 Ag_202 Ag_317 60.81(10) . . ?
Ag3_319 Ag_202 Ag_315 60.65(10) . . ?
Ag_200 Ag_202 Ag_315 88.59(12) 17_554 . ?
Ag_319 Ag_202 Ag_315 148.18(14) . . ?
Ag_100 Ag_202 Ag_315 119.84(13) . . ?
Ag_318 Ag_202 Ag_315 91.40(12) . . ?
Ag_317 Ag_202 Ag_315 61.63(10) . . ?
Ag3_319 Ag_202 Ag2_320 60.31(10) . . ?
Ag_200 Ag_202 Ag2_320 88.05(12) 17_554 . ?
Ag_319 Ag_202 Ag2_320 61.33(10) . . ?
Ag_100 Ag_202 Ag2_320 119.32(13) . . ?
Ag_318 Ag_202 Ag2_320 92.39(12) . . ?
Ag_317 Ag_202 Ag2_320 149.77(14) . . ?
Ag_315 Ag_202 Ag2_320 109.13(12) . . ?
Ag3_319 Ag_202 Ag_203 119.81(12) . . ?
Ag_200 Ag_202 Ag_203 59.72(10) 17_554 . ?
Ag_319 Ag_202 Ag_203 59.82(10) . . ?
Ag_100 Ag_202 Ag_203 59.81(11) . . ?
Ag_318 Ag_202 Ag_203 120.40(13) . . ?
Ag_317 Ag_202 Ag_203 144.65(13) . . ?
Ag_315 Ag_202 Ag_203 145.08(14) . . ?
Ag2_320 Ag_202 Ag_203 59.51(10) . . ?
Ag3_319 Ag_202 Ag_201 120.80(13) . 17_554 ?
Ag_200 Ag_202 Ag_201 59.82(10) 17_554 17_554 ?
Ag_319 Ag_202 Ag_201 145.32(13) . 17_554 ?
Ag_100 Ag_202 Ag_201 59.70(10) . 17_554 ?
Ag_318 Ag_202 Ag_201 119.80(13) . 17_554 ?
Ag_317 Ag_202 Ag_201 58.99(10) . 17_554 ?
Ag_315 Ag_202 Ag_201 60.15(10) . 17_554 ?
Ag2_320 Ag_202 Ag_201 144.83(14) . 17_554 ?
Ag_203 Ag_202 Ag_201 108.35(12) . 17_554 ?
Ag3_319 Ag_202 Ag_305 59.39(10) . . ?
Ag_200 Ag_202 Ag_305 59.51(10) 17_554 . ?
Ag_319 Ag_202 Ag_305 120.15(13) . . ?
Ag_100 Ag_202 Ag_305 120.78(12) . . ?
Ag_318 Ag_202 Ag_305 120.86(12) . . ?
Ag_317 Ag_202 Ag_305 120.96(13) . . ?
Ag_315 Ag_202 Ag_305 59.33(10) . . ?
Ag2_320 Ag_202 Ag_305 58.83(10) . . ?
Ag_203 Ag_202 Ag_305 89.84(11) . . ?
Ag_201 Ag_202 Ag_305 90.36(11) 17_554 . ?
Ag3_319 Ag_202 Ag_205 120.59(13) . . ?
Ag_200 Ag_202 Ag_205 120.50(12) 17_554 . ?
Ag_319 Ag_202 Ag_205 60.26(10) . . ?
Ag_100 Ag_202 Ag_205 59.24(8) . . ?
Ag_318 Ag_202 Ag_205 59.12(10) . . ?
Ag_317 Ag_202 Ag_205 58.62(10) . . ?
Ag_315 Ag_202 Ag_205 120.24(13) . . ?
Ag2_320 Ag_202 Ag_205 121.58(13) . . ?
Ag_203 Ag_202 Ag_205 90.53(11) . . ?
Ag_201 Ag_202 Ag_205 89.29(11) 17_554 . ?
Ag_305 Ag_202 Ag_205 179.56(17) . . ?
Ag_320 Ag_203 Ag_312 61.40(10) . . ?
Ag_320 Ag_203 Ag_311 60.84(9) . . ?
Ag_312 Ag_203 Ag_311 90.92(11) . . ?
Ag_320 Ag_203 Ag_200 179.48(15) . 17_554 ?
Ag_312 Ag_203 Ag_200 118.40(13) . 17_554 ?
Ag_311 Ag_203 Ag_200 119.67(12) . 17_554 ?
Ag_320 Ag_203 Ag_319 60.90(10) . . ?
Ag_312 Ag_203 Ag_319 92.57(12) . . ?
Ag_311 Ag_203 Ag_319 110.23(11) . . ?
Ag_200 Ag_203 Ag_319 118.73(13) 17_554 . ?
Ag_320 Ag_203 Ag2_320 91.35(12) . . ?
Ag_312 Ag_203 Ag2_320 60.86(10) . . ?
Ag_311 Ag_203 Ag2_320 148.47(13) . . ?
Ag_200 Ag_203 Ag2_320 88.14(11) 17_554 . ?
Ag_319 Ag_203 Ag2_320 61.36(10) . . ?
Ag_320 Ag_203 Ag_100 119.19(12) . . ?
Ag_312 Ag_203 Ag_100 179.17(15) . . ?
Ag_311 Ag_203 Ag_100 88.92(11) . . ?
Ag_200 Ag_203 Ag_100 61.02(8) 17_554 . ?
Ag_319 Ag_203 Ag_100 88.25(10) . . ?
Ag2_320 Ag_203 Ag_100 119.50(12) . . ?
Ag_320 Ag_203 Ag4_311 92.10(12) . 17_554 ?
Ag_312 Ag_203 Ag4_311 60.38(10) . 17_554 ?
Ag_311 Ag_203 Ag4_311 60.86(9) . 17_554 ?
Ag_200 Ag_203 Ag4_311 88.17(12) 17_554 17_554 ?
Ag_319 Ag_203 Ag4_311 149.70(13) . 17_554 ?
Ag2_320 Ag_203 Ag4_311 109.65(12) . 17_554 ?
Ag_100 Ag_203 Ag4_311 118.86(12) . 17_554 ?
Ag_320 Ag_203 Ag_202 120.28(13) . . ?
Ag_312 Ag_203 Ag_202 120.89(13) . . ?
Ag_311 Ag_203 Ag_202 145.42(13) . . ?
Ag_200 Ag_203 Ag_202 59.35(10) 17_554 . ?
Ag_319 Ag_203 Ag_202 59.39(10) . . ?
Ag2_320 Ag_203 Ag_202 60.04(10) . . ?
Ag_100 Ag_203 Ag_202 59.46(9) . . ?
Ag4_311 Ag_203 Ag_202 144.73(14) 17_554 . ?
Ag_320 Ag_203 Ag_204 121.01(13) . 17_554 ?
Ag_312 Ag_203 Ag_204 119.76(13) . 17_554 ?
Ag_311 Ag_203 Ag_204 60.17(9) . 17_554 ?
Ag_200 Ag_203 Ag_204 59.51(10) 17_554 17_554 ?
Ag_319 Ag_203 Ag_204 144.99(13) . 17_554 ?
Ag2_320 Ag_203 Ag_204 144.56(14) . 17_554 ?
Ag_100 Ag_203 Ag_204 59.47(8) . 17_554 ?
Ag4_311 Ag_203 Ag_204 59.38(10) 17_554 17_554 ?
Ag_202 Ag_203 Ag_204 107.68(12) . 17_554 ?
Ag_320 Ag_203 Ag_204 59.75(10) . . ?
Ag_312 Ag_203 Ag_204 121.15(13) . . ?
Ag_311 Ag_203 Ag_204 60.14(9) . . ?
Ag_200 Ag_203 Ag_204 120.45(12) 17_554 . ?
Ag_319 Ag_203 Ag_204 59.25(10) . . ?
Ag2_320 Ag_203 Ag_204 120.62(13) . . ?
Ag_100 Ag_203 Ag_204 59.44(8) . . ?
Ag4_311 Ag_203 Ag_204 121.00(13) 17_554 . ?
Ag_202 Ag_203 Ag_204 89.61(11) . . ?
Ag_204 Ag_203 Ag_204 90.39(12) 17_554 . ?
Ag_320 Ag_203 Ag_304 120.46(13) . 17_554 ?
Ag_312 Ag_203 Ag_304 59.06(10) . 17_554 ?
Ag_311 Ag_203 Ag_304 119.94(12) . 17_554 ?
Ag_200 Ag_203 Ag_304 59.34(10) 17_554 17_554 ?
Ag_319 Ag_203 Ag_304 120.79(13) . 17_554 ?
Ag2_320 Ag_203 Ag_304 59.43(10) . 17_554 ?
Ag_100 Ag_203 Ag_304 120.35(12) . 17_554 ?
Ag4_311 Ag_203 Ag_304 59.08(10) 17_554 17_554 ?
Ag_202 Ag_203 Ag_304 90.25(11) . 17_554 ?
Ag_204 Ag_203 Ag_304 89.50(12) 17_554 17_554 ?
Ag_204 Ag_203 Ag_304 179.79(17) . 17_554 ?
Ag_319 Ag_204 Ag_310 90.63(12) . . ?
Ag_319 Ag_204 Ag_200 120.07(13) . . ?
Ag_310 Ag_204 Ag_200 119.29(13) . . ?
Ag_319 Ag_204 Ag_100 88.74(10) . . ?
Ag_310 Ag_204 Ag_100 179.36(14) . . ?
Ag_200 Ag_204 Ag_100 61.17(9) . . ?
Ag_319 Ag_204 Ag_320 60.88(10) . . ?
Ag_310 Ag_204 Ag_320 60.65(10) . . ?
Ag_200 Ag_204 Ag_320 179.02(17) . . ?
Ag_100 Ag_204 Ag_320 118.90(12) . . ?
Ag_319 Ag_204 Ag4_311 147.79(14) . . ?
Ag_310 Ag_204 Ag4_311 60.63(10) . . ?
Ag_200 Ag_204 Ag4_311 88.68(11) . . ?
Ag_100 Ag_204 Ag4_311 119.95(12) . . ?
Ag_320 Ag_204 Ag4_311 90.48(12) . . ?
Ag_319 Ag_204 Ag_309 61.33(10) . . ?
Ag_310 Ag_204 Ag_309 60.85(11) . . ?
Ag_200 Ag_204 Ag_309 88.18(12) . . ?
Ag_100 Ag_204 Ag_309 118.88(13) . . ?
Ag_320 Ag_204 Ag_309 92.58(12) . . ?
Ag4_311 Ag_204 Ag_309 109.61(13) . . ?
Ag_319 Ag_204 Ag_311 109.85(11) . . ?
Ag_310 Ag_204 Ag_311 91.59(12) . . ?
Ag_200 Ag_204 Ag_311 118.80(12) . . ?
Ag_100 Ag_204 Ag_311 88.53(12) . . ?
Ag_320 Ag_204 Ag_311 60.30(9) . . ?
Ag4_311 Ag_204 Ag_311 60.80(9) . . ?
Ag_309 Ag_204 Ag_311 149.44(13) . . ?
Ag_319 Ag_204 Ag_203 145.25(14) . 17_554 ?
Ag_310 Ag_204 Ag_203 120.80(13) . 17_554 ?
Ag_200 Ag_204 Ag_203 59.63(10) . 17_554 ?
Ag_100 Ag_204 Ag_203 59.78(9) . 17_554 ?
Ag_320 Ag_204 Ag_203 119.47(13) . 17_554 ?
Ag4_311 Ag_204 Ag_203 60.17(10) . 17_554 ?
Ag_309 Ag_204 Ag_203 144.92(13) . 17_554 ?
Ag_311 Ag_204 Ag_203 59.18(9) . 17_554 ?
Ag_319 Ag_204 Ag_303 120.61(13) . . ?
Ag_310 Ag_204 Ag_303 59.98(10) . . ?
Ag_200 Ag_204 Ag_303 59.31(10) . . ?
Ag_100 Ag_204 Ag_303 120.48(12) . . ?
Ag_320 Ag_204 Ag_303 120.62(13) . . ?
Ag4_311 Ag_204 Ag_303 59.50(10) . . ?
Ag_309 Ag_204 Ag_303 59.29(10) . . ?
Ag_311 Ag_204 Ag_303 120.30(12) . . ?
Ag_203 Ag_204 Ag_303 90.11(11) 17_554 . ?
Ag_319 Ag_204 Ag_203 59.80(10) . . ?
Ag_310 Ag_204 Ag_203 119.81(13) . . ?
Ag_200 Ag_204 Ag_203 120.90(13) . . ?
Ag_100 Ag_204 Ag_203 59.74(9) . . ?
Ag_320 Ag_204 Ag_203 59.16(10) . . ?
Ag4_311 Ag_204 Ag_203 119.94(13) . . ?
Ag_309 Ag_204 Ag_203 121.13(13) . . ?
Ag_311 Ag_204 Ag_203 59.15(9) . . ?
Ag_203 Ag_204 Ag_203 89.61(12) 17_554 . ?
Ag_303 Ag_204 Ag_203 179.45(17) . . ?
Ag_319 Ag_204 Ag_205 60.48(10) . . ?
Ag_310 Ag_204 Ag_205 120.33(13) . . ?
Ag_200 Ag_204 Ag_205 59.59(10) . . ?
Ag_100 Ag_204 Ag_205 59.40(10) . . ?
Ag_320 Ag_204 Ag_205 121.36(12) . . ?
Ag4_311 Ag_204 Ag_205 145.15(13) . . ?
Ag_309 Ag_204 Ag_205 59.48(10) . . ?
Ag_311 Ag_204 Ag_205 145.22(13) . . ?
Ag_203 Ag_204 Ag_205 108.00(12) 17_554 . ?
Ag_303 Ag_204 Ag_205 89.80(12) . . ?
Ag_203 Ag_204 Ag_205 90.74(11) . . ?
Ag_317 Ag_205 Ag_318 61.28(10) . . ?
Ag_317 Ag_205 Ag_308 91.54(12) . . ?
Ag_318 Ag_205 Ag_308 61.37(10) . . ?
Ag_317 Ag_205 Ag_100 88.37(12) . . ?
Ag_318 Ag_205 Ag_100 118.74(11) . . ?
Ag_308 Ag_205 Ag_100 179.8(2) . . ?
Ag_317 Ag_205 Ag_200 120.20(13) . . ?
Ag_318 Ag_205 Ag_200 178.39(15) . . ?
Ag_308 Ag_205 Ag_200 118.73(13) . . ?
Ag_100 Ag_205 Ag_200 61.16(8) . . ?
Ag_317 Ag_205 Ag_309 148.54(14) . . ?
Ag_318 Ag_205 Ag_309 90.49(12) . . ?
Ag_308 Ag_205 Ag_309 60.84(11) . . ?
Ag_100 Ag_205 Ag_309 119.31(14) . . ?
Ag_200 Ag_205 Ag_309 88.24(11) . . ?
Ag_317 Ag_205 Ag_201 60.41(10) . . ?
Ag_318 Ag_205 Ag_201 121.69(13) . . ?
Ag_308 Ag_205 Ag_201 119.93(13) . . ?
Ag_100 Ag_205 Ag_201 59.86(10) . . ?
Ag_200 Ag_205 Ag_201 59.79(10) . . ?
Ag_309 Ag_205 Ag_201 144.93(13) . . ?
Ag_317 Ag_205 Ag_307 62.36(10) . . ?
Ag_318 Ag_205 Ag_307 92.95(12) . . ?
Ag_308 Ag_205 Ag_307 60.16(10) . . ?
Ag_100 Ag_205 Ag_307 119.62(13) . . ?
Ag_200 Ag_205 Ag_307 88.41(11) . . ?
Ag_309 Ag_205 Ag_307 109.32(13) . . ?
Ag_201 Ag_205 Ag_307 59.77(10) . . ?
Ag_317 Ag_205 Ag_319 109.59(12) . . ?
Ag_318 Ag_205 Ag_319 60.18(10) . . ?
Ag_308 Ag_205 Ag_319 92.31(12) . . ?
Ag_100 Ag_205 Ag_319 87.90(11) . . ?
Ag_200 Ag_205 Ag_319 118.29(12) . . ?
Ag_309 Ag_205 Ag_319 60.87(10) . . ?
Ag_201 Ag_205 Ag_319 145.09(14) . . ?
Ag_307 Ag_205 Ag_319 149.55(14) . . ?
Ag_317 Ag_205 Ag_302 121.02(13) . . ?
Ag_318 Ag_205 Ag_302 120.79(13) . . ?
Ag_308 Ag_205 Ag_302 59.44(10) . . ?
Ag_100 Ag_205 Ag_302 120.46(11) . . ?
Ag_200 Ag_205 Ag_302 59.30(10) . . ?
Ag_309 Ag_205 Ag_302 59.80(10) . . ?
Ag_201 Ag_205 Ag_302 89.44(11) . . ?
Ag_307 Ag_205 Ag_302 58.66(10) . . ?
Ag_319 Ag_205 Ag_302 120.66(13) . . ?
Ag_317 Ag_205 Ag_204 144.62(14) . . ?
Ag_318 Ag_205 Ag_204 119.05(12) . . ?
Ag_308 Ag_205 Ag_204 120.59(13) . . ?
Ag_100 Ag_205 Ag_204 59.55(11) . . ?
Ag_200 Ag_205 Ag_204 59.42(9) . . ?
Ag_309 Ag_205 Ag_204 59.76(10) . . ?
Ag_201 Ag_205 Ag_204 108.13(12) . . ?
Ag_307 Ag_205 Ag_204 144.73(13) . . ?
Ag_319 Ag_205 Ag_204 58.87(9) . . ?
Ag_302 Ag_205 Ag_204 90.24(12) . . ?
Ag_317 Ag_205 Ag_202 59.67(10) . . ?
Ag_318 Ag_205 Ag_202 59.41(10) . . ?
Ag_308 Ag_205 Ag_202 120.77(13) . . ?
Ag_100 Ag_205 Ag_202 59.34(8) . . ?
Ag_200 Ag_205 Ag_202 120.49(13) . . ?
Ag_309 Ag_205 Ag_202 119.65(12) . . ?
Ag_201 Ag_205 Ag_202 90.97(11) . . ?
Ag_307 Ag_205 Ag_202 122.03(13) . . ?
Ag_319 Ag_205 Ag_202 58.78(10) . . ?
Ag_302 Ag_205 Ag_202 179.32(16) . . ?
Ag_204 Ag_205 Ag_202 89.10(11) . . ?
Ag_403 Ag_300 Ag_304 149.72(16) . . ?
Ag_403 Ag_300 Ag_303 92.00(13) . . ?
Ag_304 Ag_300 Ag_303 61.00(11) . . ?
Ag_403 Ag_300 Ag_405 110.12(14) . . ?
Ag_304 Ag_300 Ag_405 60.85(11) . . ?
Ag_303 Ag_300 Ag_405 91.08(13) . . ?
Ag_403 Ag_300 Ag_401 59.63(11) . . ?
Ag_304 Ag_300 Ag_401 120.51(14) . . ?
Ag_303 Ag_300 Ag_401 120.78(15) . . ?
Ag_405 Ag_300 Ag_401 59.67(12) . . ?
Ag_403 Ag_300 Ag_305 148.02(16) . 17_554 ?
Ag_304 Ag_300 Ag_305 61.32(11) . 17_554 ?
Ag_303 Ag_300 Ag_305 110.37(13) . 17_554 ?
Ag_405 Ag_300 Ag_305 92.57(13) . 17_554 ?
Ag_401 Ag_300 Ag_305 120.29(14) . 17_554 ?
Ag_403 Ag_300 Ag_402 61.15(12) . . ?
Ag_304 Ag_300 Ag_402 148.29(15) . . ?
Ag_303 Ag_300 Ag_402 149.63(15) . . ?
Ag_405 Ag_300 Ag_402 110.56(13) . . ?
Ag_401 Ag_300 Ag_402 59.78(12) . . ?
Ag_305 Ag_300 Ag_402 90.33(13) 17_554 . ?
Ag_403 Ag_300 Ag_406 110.27(14) . . ?
Ag_304 Ag_300 Ag_406 91.11(13) . . ?
Ag_303 Ag_300 Ag_406 148.93(15) . . ?
Ag_405 Ag_300 Ag_406 61.50(12) . . ?
Ag_401 Ag_300 Ag_406 59.73(11) . . ?
Ag_305 Ag_300 Ag_406 60.57(11) 17_554 . ?
Ag_402 Ag_300 Ag_406 60.72(11) . . ?
Ag_403 Ag_300 Ag_301 91.01(13) . . ?
Ag_304 Ag_300 Ag_301 110.19(13) . . ?
Ag_303 Ag_300 Ag_301 110.01(13) . . ?
Ag_405 Ag_300 Ag_301 149.86(15) . . ?
Ag_401 Ag_300 Ag_301 120.23(15) . . ?
Ag_305 Ag_300 Ag_301 60.45(11) 17_554 . ?
Ag_402 Ag_300 Ag_301 60.45(11) . . ?
Ag_406 Ag_300 Ag_301 91.56(13) . . ?
Ag_403 Ag_300 Ag_302 60.87(11) . . ?
Ag_304 Ag_300 Ag_302 110.50(13) . . ?
Ag_303 Ag_300 Ag_302 61.30(11) . . ?
Ag_405 Ag_300 Ag_302 148.94(16) . . ?
Ag_401 Ag_300 Ag_302 120.50(14) . . ?
Ag_305 Ag_300 Ag_302 109.53(13) 17_554 . ?
Ag_402 Ag_300 Ag_302 91.41(13) . . ?
Ag_406 Ag_300 Ag_302 148.70(16) . . ?
Ag_301 Ag_300 Ag_302 60.32(11) . . ?
Ag_403 Ag_300 Ag_404 61.31(12) . . ?
Ag_304 Ag_300 Ag_404 91.68(13) . . ?
Ag_303 Ag_300 Ag_404 60.90(11) . . ?
Ag_405 Ag_300 Ag_404 60.43(11) . . ?
Ag_401 Ag_300 Ag_404 59.88(12) . . ?
Ag_305 Ag_300 Ag_404 149.78(15) 17_554 . ?
Ag_402 Ag_300 Ag_404 110.87(14) . . ?
Ag_406 Ag_300 Ag_404 110.51(13) . . ?
Ag_301 Ag_300 Ag_404 148.85(15) . . ?
Ag_302 Ag_300 Ag_404 91.82(13) . . ?
Ag_403 Ag_300 Ag_200 120.26(13) . . ?
Ag_304 Ag_300 Ag_200 59.84(10) . . ?
Ag_303 Ag_300 Ag_200 59.62(10) . . ?
Ag_405 Ag_300 Ag_200 120.68(14) . . ?
Ag_401 Ag_300 Ag_200 179.53(19) . . ?
Ag_305 Ag_300 Ag_200 59.52(10) 17_554 . ?
Ag_402 Ag_300 Ag_200 119.75(14) . . ?
Ag_406 Ag_300 Ag_200 120.09(14) . . ?
Ag_301 Ag_300 Ag_200 59.31(10) . . ?
Ag_302 Ag_300 Ag_200 59.39(10) . . ?
Ag_404 Ag_300 Ag_200 120.52(14) . . ?
Ag_315 Ag_301 Ag_200 89.38(12) 17_554 . ?
Ag_315 Ag_301 Ag1_316 60.79(11) 17_554 . ?
Ag_200 Ag_301 Ag1_316 118.96(13) . . ?
Ag_315 Ag_301 Ag_407 89.64(13) 17_554 . ?
Ag_200 Ag_301 Ag_407 178.98(18) . . ?
Ag1_316 Ag_301 Ag_407 60.24(11) . . ?
Ag_315 Ag_301 Ag_300 119.63(14) 17_554 . ?
Ag_200 Ag_301 Ag_300 60.91(10) . . ?
Ag1_316 Ag_301 Ag_300 179.50(18) . . ?
Ag_407 Ag_301 Ag_300 119.90(14) . . ?
Ag_315 Ag_301 Ag_302 146.02(14) 17_554 . ?
Ag_200 Ag_301 Ag_302 59.76(10) . . ?
Ag1_316 Ag_301 Ag_302 119.64(13) . . ?
Ag_407 Ag_301 Ag_302 121.10(14) . . ?
Ag_300 Ag_301 Ag_302 59.86(11) . . ?
Ag_315 Ag_301 Ag_305 59.99(10) 17_554 17_554 ?
Ag_200 Ag_301 Ag_305 59.78(10) . 17_554 ?
Ag1_316 Ag_301 Ag_305 120.77(14) . 17_554 ?
Ag_407 Ag_301 Ag_305 119.90(13) . 17_554 ?
Ag_300 Ag_301 Ag_305 59.64(11) . 17_554 ?
Ag_302 Ag_301 Ag_305 108.50(13) . 17_554 ?
Ag_315 Ag_301 Ag_307 110.80(13) 17_554 . ?
Ag_200 Ag_301 Ag_307 89.08(11) . . ?
Ag1_316 Ag_301 Ag_307 60.51(11) . . ?
Ag_407 Ag_301 Ag_307 90.99(12) . . ?
Ag_300 Ag_301 Ag_307 118.99(14) . . ?
Ag_302 Ag_301 Ag_307 59.14(10) . . ?
Ag_305 Ag_301 Ag_307 146.08(14) 17_554 . ?
Ag_315 Ag_301 Ag_402 119.23(14) 17_554 . ?
Ag_200 Ag_301 Ag_402 120.58(14) . . ?
Ag1_316 Ag_301 Ag_402 120.46(14) . . ?
Ag_407 Ag_301 Ag_402 60.22(12) . . ?
Ag_300 Ag_301 Ag_402 59.68(11) . . ?
Ag_302 Ag_301 Ag_402 90.69(13) . . ?
Ag_305 Ag_301 Ag_402 89.42(12) 17_554 . ?
Ag_307 Ag_301 Ag_402 120.18(14) . . ?
Ag_315 Ag_301 Ag_201 60.52(10) 17_554 . ?
Ag_200 Ag_301 Ag_201 59.81(10) . . ?
Ag1_316 Ag_301 Ag_201 59.16(10) . . ?
Ag_407 Ag_301 Ag_201 119.39(14) . . ?
Ag_300 Ag_301 Ag_201 120.71(13) . . ?
Ag_302 Ag_301 Ag_201 89.64(11) . . ?
Ag_305 Ag_301 Ag_201 90.70(12) 17_554 . ?
Ag_307 Ag_301 Ag_201 59.82(10) . . ?
Ag_402 Ag_301 Ag_201 179.59(19) . . ?
Ag_315 Ag_301 Ag_408 147.25(15) 17_554 . ?
Ag_200 Ag_301 Ag_408 120.34(14) . . ?
Ag1_316 Ag_301 Ag_408 90.67(13) . . ?
Ag_407 Ag_301 Ag_408 60.53(12) . . ?
Ag_300 Ag_301 Ag_408 89.01(13) . . ?
Ag_302 Ag_301 Ag_408 60.58(11) . . ?
Ag_305 Ag_301 Ag_408 145.14(15) 17_554 . ?
Ag_307 Ag_301 Ag_408 60.63(10) . . ?
Ag_402 Ag_301 Ag_408 59.56(11) . . ?
Ag_201 Ag_301 Ag_408 120.43(13) . . ?
Ag_315 Ag_301 Ag_443 60.59(11) 17_554 17_554 ?
Ag_200 Ag_301 Ag_443 119.91(13) . 17_554 ?
Ag1_316 Ag_301 Ag_443 91.56(12) . 17_554 ?
Ag_407 Ag_301 Ag_443 59.78(11) . 17_554 ?
Ag_300 Ag_301 Ag_443 88.91(12) . 17_554 ?
Ag_302 Ag_301 Ag_443 145.47(14) . 17_554 ?
Ag_305 Ag_301 Ag_443 60.13(10) 17_554 17_554 ?
Ag_307 Ag_301 Ag_443 148.05(15) . 17_554 ?
Ag_402 Ag_301 Ag_443 58.64(11) . 17_554 ?
Ag_201 Ag_301 Ag_443 121.12(14) . 17_554 ?
Ag_408 Ag_301 Ag_443 108.44(13) . 17_554 ?
Ag_307 Ag_302 Ag_200 89.76(12) . . ?
Ag_307 Ag_302 Ag_308 60.85(11) . . ?
Ag_200 Ag_302 Ag_308 119.22(13) . . ?
Ag_307 Ag_302 Ag_409 90.05(13) . . ?
Ag_200 Ag_302 Ag_409 179.68(15) . . ?
Ag_308 Ag_302 Ag_409 60.46(11) . . ?
Ag_307 Ag_302 Ag_300 120.27(14) . . ?
Ag_200 Ag_302 Ag_300 60.85(10) . . ?
Ag_308 Ag_302 Ag_300 178.83(18) . . ?
Ag_409 Ag_302 Ag_300 119.47(13) . . ?
Ag_307 Ag_302 Ag_309 110.71(12) . . ?
Ag_200 Ag_302 Ag_309 88.32(12) . . ?
Ag_308 Ag_302 Ag_309 60.77(10) . . ?
Ag_409 Ag_302 Ag_309 91.50(13) . . ?
Ag_300 Ag_302 Ag_309 118.17(14) . . ?
Ag_307 Ag_302 Ag_301 60.46(11) . . ?
Ag_200 Ag_302 Ag_301 59.63(10) . . ?
Ag_308 Ag_302 Ag_301 121.29(14) . . ?
Ag_409 Ag_302 Ag_301 120.49(14) . . ?
Ag_300 Ag_302 Ag_301 59.82(11) . . ?
Ag_309 Ag_302 Ag_301 145.30(14) . . ?
Ag_307 Ag_302 Ag_403 120.13(14) . . ?
Ag_200 Ag_302 Ag_403 119.72(13) . . ?
Ag_308 Ag_302 Ag_403 121.05(14) . . ?
Ag_409 Ag_302 Ag_403 60.60(11) . . ?
Ag_300 Ag_302 Ag_403 58.87(11) . . ?
Ag_309 Ag_302 Ag_403 120.10(14) . . ?
Ag_301 Ag_302 Ag_403 89.56(12) . . ?
Ag_307 Ag_302 Ag_205 60.59(10) . . ?
Ag_200 Ag_302 Ag_205 59.71(10) . . ?
Ag_308 Ag_302 Ag_205 59.51(10) . . ?
Ag_409 Ag_302 Ag_205 119.96(13) . . ?
Ag_300 Ag_302 Ag_205 120.56(13) . . ?
Ag_309 Ag_302 Ag_205 59.53(10) . . ?
Ag_301 Ag_302 Ag_205 90.56(12) . . ?
Ag_403 Ag_302 Ag_205 179.20(18) . . ?
Ag_307 Ag_302 Ag_303 146.13(14) . . ?
Ag_200 Ag_302 Ag_303 59.32(10) . . ?
Ag_308 Ag_302 Ag_303 119.99(13) . . ?
Ag_409 Ag_302 Ag_303 120.79(14) . . ?
Ag_300 Ag_302 Ag_303 58.94(10) . . ?
Ag_309 Ag_302 Ag_303 59.22(10) . . ?
Ag_301 Ag_302 Ag_303 107.71(13) . . ?
Ag_403 Ag_302 Ag_303 89.45(13) . . ?
Ag_205 Ag_302 Ag_303 89.76(11) . . ?
Ag_307 Ag_302 Ag_408 61.06(11) . . ?
Ag_200 Ag_302 Ag_408 120.21(14) . . ?
Ag_308 Ag_302 Ag_408 91.90(12) . . ?
Ag_409 Ag_302 Ag_408 59.90(11) . . ?
Ag_300 Ag_302 Ag_408 89.00(12) . . ?
Ag_309 Ag_302 Ag_408 148.73(15) . . ?
Ag_301 Ag_302 Ag_408 60.59(11) . . ?
Ag_403 Ag_302 Ag_408 59.07(11) . . ?
Ag_205 Ag_302 Ag_408 121.65(14) . . ?
Ag_303 Ag_302 Ag_408 144.67(14) . . ?
Ag_307 Ag_302 Ag_410 147.47(15) . . ?
Ag_200 Ag_302 Ag_410 119.51(14) . . ?
Ag_308 Ag_302 Ag_410 90.53(13) . . ?
Ag_409 Ag_302 Ag_410 60.60(12) . . ?
Ag_300 Ag_302 Ag_410 88.47(13) . . ?
Ag_309 Ag_302 Ag_410 60.52(11) . . ?
Ag_301 Ag_302 Ag_410 145.15(14) . . ?
Ag_403 Ag_302 Ag_410 59.61(11) . . ?
Ag_205 Ag_302 Ag_410 120.04(13) . . ?
Ag_303 Ag_302 Ag_410 60.19(11) . . ?
Ag_408 Ag_302 Ag_410 108.70(13) . . ?
Ag_300 Ag_303 Ag_411 119.99(14) . . ?
Ag_300 Ag_303 Ag_200 61.15(10) . . ?
Ag_411 Ag_303 Ag_200 178.74(17) . . ?
Ag_300 Ag_303 Ag_309 119.59(14) . . ?
Ag_411 Ag_303 Ag_309 90.21(13) . . ?
Ag_200 Ag_303 Ag_309 88.71(12) . . ?
Ag_300 Ag_303 Ag4_311 119.16(14) . . ?
Ag_411 Ag_303 Ag4_311 90.83(13) . . ?
Ag_200 Ag_303 Ag4_311 88.95(12) . . ?
Ag_309 Ag_303 Ag4_311 110.27(13) . . ?
Ag_300 Ag_303 Ag_310 179.57(19) . . ?
Ag_411 Ag_303 Ag_310 60.01(11) . . ?
Ag_200 Ag_303 Ag_310 118.85(13) . . ?
Ag_309 Ag_303 Ag_310 60.81(10) . . ?
Ag4_311 Ag_303 Ag_310 60.43(11) . . ?
Ag_300 Ag_303 Ag_304 59.40(11) . . ?
Ag_411 Ag_303 Ag_304 121.06(14) . . ?
Ag_200 Ag_303 Ag_304 59.83(10) . . ?
Ag_309 Ag_303 Ag_304 145.60(14) . . ?
Ag4_311 Ag_303 Ag_304 59.76(11) . . ?
Ag_310 Ag_303 Ag_304 120.19(14) . . ?
Ag_300 Ag_303 Ag_404 59.99(11) . . ?
Ag_411 Ag_303 Ag_404 60.00(11) . . ?
Ag_200 Ag_303 Ag_404 121.14(14) . . ?
Ag_309 Ag_303 Ag_404 120.02(14) . . ?
Ag4_311 Ag_303 Ag_404 119.91(14) . . ?
Ag_310 Ag_303 Ag_404 120.01(14) . . ?
Ag_304 Ag_303 Ag_404 90.23(12) . . ?
Ag_300 Ag_303 Ag_204 120.76(13) . . ?
Ag_411 Ag_303 Ag_204 119.25(14) . . ?
Ag_200 Ag_303 Ag_204 59.61(10) . . ?
Ag_309 Ag_303 Ag_204 59.91(10) . . ?
Ag4_311 Ag_303 Ag_204 59.67(10) . . ?
Ag_310 Ag_303 Ag_204 59.24(10) . . ?
Ag_304 Ag_303 Ag_204 90.06(12) . . ?
Ag_404 Ag_303 Ag_204 179.22(18) . . ?
Ag_300 Ag_303 Ag_302 59.75(10) . . ?
Ag_411 Ag_303 Ag_302 120.52(14) . . ?
Ag_200 Ag_303 Ag_302 59.38(10) . . ?
Ag_309 Ag_303 Ag_302 59.84(10) . . ?
Ag4_311 Ag_303 Ag_302 145.46(14) . . ?
Ag_310 Ag_303 Ag_302 120.65(13) . . ?
Ag_304 Ag_303 Ag_302 107.98(13) . . ?
Ag_404 Ag_303 Ag_302 90.40(13) . . ?
Ag_204 Ag_303 Ag_302 90.20(12) . . ?
Ag_300 Ag_303 Ag_410 88.98(13) . . ?
Ag_411 Ag_303 Ag_410 60.26(12) . . ?
Ag_200 Ag_303 Ag_410 119.64(14) . . ?
Ag_309 Ag_303 Ag_410 60.75(10) . . ?
Ag4_311 Ag_303 Ag_410 148.12(15) . . ?
Ag_310 Ag_303 Ag_410 91.38(13) . . ?
Ag_304 Ag_303 Ag_410 145.25(14) . . ?
Ag_404 Ag_303 Ag_410 59.27(11) . . ?
Ag_204 Ag_303 Ag_410 120.66(13) . . ?
Ag_302 Ag_303 Ag_410 60.27(11) . . ?
Ag_300 Ag_303 Ag_412 89.16(12) . . ?
Ag_411 Ag_303 Ag_412 60.23(11) . . ?
Ag_200 Ag_303 Ag_412 120.66(14) . . ?
Ag_309 Ag_303 Ag_412 147.39(15) . . ?
Ag4_311 Ag_303 Ag_412 60.85(11) . . ?
Ag_310 Ag_303 Ag_412 90.49(13) . . ?
Ag_304 Ag_303 Ag_412 60.83(11) . . ?
Ag_404 Ag_303 Ag_412 59.06(11) . . ?
Ag_204 Ag_303 Ag_412 120.51(14) . . ?
Ag_302 Ag_303 Ag_412 145.55(14) . . ?
Ag_410 Ag_303 Ag_412 108.72(13) . . ?
Ag_300 Ag_304 Ag_312 179.7(2) . 17_554 ?
Ag_300 Ag_304 Ag_200 61.14(10) . . ?
Ag_312 Ag_304 Ag_200 118.97(13) 17_554 . ?
Ag_300 Ag_304 Ag4_311 119.44(14) . . ?
Ag_312 Ag_304 Ag4_311 60.89(11) 17_554 . ?
Ag_200 Ag_304 Ag4_311 88.86(11) . . ?
Ag_300 Ag_304 Ag_446 119.53(14) . 17_554 ?
Ag_312 Ag_304 Ag_446 60.37(11) 17_554 17_554 ?
Ag_200 Ag_304 Ag_446 179.07(17) . 17_554 ?
Ag4_311 Ag_304 Ag_446 90.22(13) . 17_554 ?
Ag_300 Ag_304 Ag2_320 118.71(14) . 17_554 ?
Ag_312 Ag_304 Ag2_320 61.04(10) 17_554 17_554 ?
Ag_200 Ag_304 Ag2_320 88.33(12) . 17_554 ?
Ag4_311 Ag_304 Ag2_320 110.66(13) . 17_554 ?
Ag_446 Ag_304 Ag2_320 91.82(12) 17_554 17_554 ?
Ag_300 Ag_304 Ag_405 59.88(11) . . ?
Ag_312 Ag_304 Ag_405 120.02(14) 17_554 . ?
Ag_200 Ag_304 Ag_405 121.01(14) . . ?
Ag4_311 Ag_304 Ag_405 119.39(14) . . ?
Ag_446 Ag_304 Ag_405 59.65(11) 17_554 . ?
Ag2_320 Ag_304 Ag_405 120.57(14) 17_554 . ?
Ag_300 Ag_304 Ag_303 59.60(11) . . ?
Ag_312 Ag_304 Ag_303 120.73(14) 17_554 . ?
Ag_200 Ag_304 Ag_303 59.59(10) . . ?
Ag4_311 Ag_304 Ag_303 59.84(11) . . ?
Ag_446 Ag_304 Ag_303 120.03(14) 17_554 . ?
Ag2_320 Ag_304 Ag_303 145.22(14) 17_554 . ?
Ag_405 Ag_304 Ag_303 89.72(12) . . ?
Ag_300 Ag_304 Ag_305 59.69(11) . 17_554 ?
Ag_312 Ag_304 Ag_305 120.06(14) 17_554 17_554 ?
Ag_200 Ag_304 Ag_305 59.41(10) . 17_554 ?
Ag4_311 Ag_304 Ag_305 145.28(13) . 17_554 ?
Ag_446 Ag_304 Ag_305 121.43(14) 17_554 17_554 ?
Ag2_320 Ag_304 Ag_305 59.02(10) 17_554 17_554 ?
Ag_405 Ag_304 Ag_305 91.05(12) . 17_554 ?
Ag_303 Ag_304 Ag_305 107.94(13) . 17_554 ?
Ag_300 Ag_304 Ag_445 89.25(12) . 17_554 ?
Ag_312 Ag_304 Ag_445 90.44(12) 17_554 17_554 ?
Ag_200 Ag_304 Ag_445 120.26(14) . 17_554 ?
Ag4_311 Ag_304 Ag_445 147.54(15) . 17_554 ?
Ag_446 Ag_304 Ag_445 60.58(11) 17_554 17_554 ?
Ag2_320 Ag_304 Ag_445 60.63(10) 17_554 17_554 ?
Ag_405 Ag_304 Ag_445 59.94(11) . 17_554 ?
Ag_303 Ag_304 Ag_445 145.59(14) . 17_554 ?
Ag_305 Ag_304 Ag_445 60.86(10) 17_554 17_554 ?
Ag_300 Ag_304 Ag_203 120.65(13) . 17_554 ?
Ag_312 Ag_304 Ag_203 59.45(10) 17_554 17_554 ?
Ag_200 Ag_304 Ag_203 59.52(10) . 17_554 ?
Ag4_311 Ag_304 Ag_203 60.12(10) . 17_554 ?
Ag_446 Ag_304 Ag_203 119.81(14) 17_554 17_554 ?
Ag2_320 Ag_304 Ag_203 59.59(10) 17_554 17_554 ?
Ag_405 Ag_304 Ag_203 179.37(17) . 17_554 ?
Ag_303 Ag_304 Ag_203 90.32(12) . 17_554 ?
Ag_305 Ag_304 Ag_203 89.53(11) 17_554 17_554 ?
Ag_445 Ag_304 Ag_203 120.20(13) 17_554 17_554 ?
Ag_300 Ag_304 Ag_412 89.09(13) . . ?
Ag_312 Ag_304 Ag_412 91.10(13) 17_554 . ?
Ag_200 Ag_304 Ag_412 120.11(14) . . ?
Ag4_311 Ag_304 Ag_412 60.77(11) . . ?
Ag_446 Ag_304 Ag_412 59.51(11) 17_554 . ?
Ag2_320 Ag_304 Ag_412 148.42(15) 17_554 . ?
Ag_405 Ag_304 Ag_412 58.62(11) . . ?
Ag_303 Ag_304 Ag_412 60.52(11) . . ?
Ag_305 Ag_304 Ag_412 145.65(14) 17_554 . ?
Ag_445 Ag_304 Ag_412 108.77(13) 17_554 . ?
Ag_203 Ag_304 Ag_412 120.89(13) 17_554 . ?
Ag2_320 Ag_305 Ag3_319 60.87(10) . . ?
Ag2_320 Ag_305 Ag_200 88.89(12) . 17_554 ?
Ag3_319 Ag_305 Ag_200 118.91(13) . 17_554 ?
Ag2_320 Ag_305 Ag_300 118.83(14) . 17_554 ?
Ag3_319 Ag_305 Ag_300 179.69(16) . 17_554 ?
Ag_200 Ag_305 Ag_300 60.93(10) 17_554 17_554 ?
Ag2_320 Ag_305 Ag_444 89.82(12) . . ?
Ag3_319 Ag_305 Ag_444 60.10(10) . . ?
Ag_200 Ag_305 Ag_444 178.67(16) 17_554 . ?
Ag_300 Ag_305 Ag_444 120.06(13) 17_554 . ?
Ag2_320 Ag_305 Ag_315 110.98(13) . . ?
Ag3_319 Ag_305 Ag_315 60.91(11) . . ?
Ag_200 Ag_305 Ag_315 88.93(11) 17_554 . ?
Ag_300 Ag_305 Ag_315 119.28(14) 17_554 . ?
Ag_444 Ag_305 Ag_315 91.23(12) . . ?
Ag2_320 Ag_305 Ag_301 145.63(13) . 17_554 ?
Ag3_319 Ag_305 Ag_301 120.29(14) . 17_554 ?
Ag_200 Ag_305 Ag_301 59.60(10) 17_554 17_554 ?
Ag_300 Ag_305 Ag_301 59.90(11) 17_554 17_554 ?
Ag_444 Ag_305 Ag_301 121.57(13) . 17_554 ?
Ag_315 Ag_305 Ag_301 59.38(10) . 17_554 ?
Ag2_320 Ag_305 Ag_406 119.13(13) . 17_554 ?
Ag3_319 Ag_305 Ag_406 120.40(13) . 17_554 ?
Ag_200 Ag_305 Ag_406 120.68(14) 17_554 17_554 ?
Ag_300 Ag_305 Ag_406 59.75(11) 17_554 17_554 ?
Ag_444 Ag_305 Ag_406 60.31(11) . 17_554 ?
Ag_315 Ag_305 Ag_406 120.43(14) . 17_554 ?
Ag_301 Ag_305 Ag_406 90.77(12) 17_554 17_554 ?
Ag2_320 Ag_305 Ag_202 60.37(10) . . ?
Ag3_319 Ag_305 Ag_202 59.48(10) . . ?
Ag_200 Ag_305 Ag_202 59.44(10) 17_554 . ?
Ag_300 Ag_305 Ag_202 120.36(13) 17_554 . ?
Ag_444 Ag_305 Ag_202 119.57(14) . . ?
Ag_315 Ag_305 Ag_202 60.00(10) . . ?
Ag_301 Ag_305 Ag_202 89.70(11) 17_554 . ?
Ag_406 Ag_305 Ag_202 179.50(18) 17_554 . ?
Ag2_320 Ag_305 Ag_304 59.85(10) . 17_554 ?
Ag3_319 Ag_305 Ag_304 120.72(13) . 17_554 ?
Ag_200 Ag_305 Ag_304 59.53(10) 17_554 17_554 ?
Ag_300 Ag_305 Ag_304 58.98(11) 17_554 17_554 ?
Ag_444 Ag_305 Ag_304 119.99(13) . 17_554 ?
Ag_315 Ag_305 Ag_304 145.82(13) . 17_554 ?
Ag_301 Ag_305 Ag_304 107.86(13) 17_554 17_554 ?
Ag_406 Ag_305 Ag_304 89.28(12) 17_554 17_554 ?
Ag_202 Ag_305 Ag_304 90.39(11) . 17_554 ?
Ag2_320 Ag_305 Ag_443 147.17(14) . . ?
Ag3_319 Ag_305 Ag_443 90.54(12) . . ?
Ag_200 Ag_305 Ag_443 120.97(13) 17_554 . ?
Ag_300 Ag_305 Ag_443 89.77(12) 17_554 . ?
Ag_444 Ag_305 Ag_443 60.20(11) . . ?
Ag_315 Ag_305 Ag_443 60.84(11) . . ?
Ag_301 Ag_305 Ag_443 61.37(10) 17_554 . ?
Ag_406 Ag_305 Ag_443 59.60(11) 17_554 . ?
Ag_202 Ag_305 Ag_443 120.82(13) . . ?
Ag_304 Ag_305 Ag_443 145.17(14) 17_554 . ?
Ag2_320 Ag_305 Ag_445 60.51(10) . . ?
Ag3_319 Ag_305 Ag_445 91.72(12) . . ?
Ag_200 Ag_305 Ag_445 119.21(13) 17_554 . ?
Ag_300 Ag_305 Ag_445 88.16(12) 17_554 . ?
Ag_444 Ag_305 Ag_445 60.32(11) . . ?
Ag_315 Ag_305 Ag_445 148.82(14) . . ?
Ag_301 Ag_305 Ag_445 145.04(14) 17_554 . ?
Ag_406 Ag_305 Ag_445 58.62(11) 17_554 . ?
Ag_202 Ag_305 Ag_445 120.87(13) . . ?
Ag_304 Ag_305 Ag_445 59.68(10) 17_554 . ?
Ag_443 Ag_305 Ag_445 108.54(12) . . ?
Ag_302 Ag_307 Ag_422 177.92(16) . . ?
Ag_302 Ag_307 Ag_423 119.19(14) . . ?
Ag_422 Ag_307 Ag_423 60.26(11) . . ?
Ag_302 Ag_307 Ag_301 60.40(11) . . ?
Ag_422 Ag_307 Ag_301 120.03(14) . . ?
Ag_423 Ag_307 Ag_301 177.06(16) . . ?
Ag_302 Ag_307 Ag_415 90.15(13) . . ?
Ag_422 Ag_307 Ag_415 91.25(13) . . ?
Ag_423 Ag_307 Ag_415 62.84(11) . . ?
Ag_301 Ag_307 Ag_415 119.81(14) . . ?
Ag_302 Ag_307 Ag_201 90.77(12) . . ?
Ag_422 Ag_307 Ag_201 87.83(12) . . ?
Ag_423 Ag_307 Ag_201 116.88(13) . . ?
Ag_301 Ag_307 Ag_201 60.49(10) . . ?
Ag_415 Ag_307 Ag_201 179.04(16) . . ?
Ag_302 Ag_307 Ag_308 59.83(11) . . ?
Ag_422 Ag_307 Ag_308 119.65(13) . . ?
Ag_423 Ag_307 Ag_308 59.39(11) . . ?
Ag_301 Ag_307 Ag_308 120.23(14) . . ?
Ag_415 Ag_307 Ag_308 61.55(11) . . ?
Ag_201 Ag_307 Ag_308 119.19(13) . . ?
Ag_302 Ag_307 Ag1_316 119.82(13) . . ?
Ag_422 Ag_307 Ag1_316 60.62(11) . . ?
Ag_423 Ag_307 Ag1_316 120.85(14) . . ?
Ag_301 Ag_307 Ag1_316 59.42(10) . . ?
Ag_415 Ag_307 Ag1_316 120.22(14) . . ?
Ag_201 Ag_307 Ag1_316 59.03(10) . . ?
Ag_308 Ag_307 Ag1_316 178.21(16) . . ?
Ag_302 Ag_307 Ag_414 119.79(14) . . ?
Ag_422 Ag_307 Ag_414 62.26(11) . . ?
Ag_423 Ag_307 Ag_414 93.79(12) . . ?
Ag_301 Ag_307 Ag_414 88.78(12) . . ?
Ag_415 Ag_307 Ag_414 60.43(11) . . ?
Ag_201 Ag_307 Ag_414 118.82(14) . . ?
Ag_308 Ag_307 Ag_414 121.99(14) . . ?
Ag1_316 Ag_307 Ag_414 59.79(11) . . ?
Ag_302 Ag_307 Ag_205 60.75(10) . . ?
Ag_422 Ag_307 Ag_205 117.18(13) . . ?
Ag_423 Ag_307 Ag_205 86.77(11) . . ?
Ag_301 Ag_307 Ag_205 90.63(12) . . ?
Ag_415 Ag_307 Ag_205 120.79(14) . . ?
Ag_201 Ag_307 Ag_205 59.96(10) . . ?
Ag_308 Ag_307 Ag_205 59.24(10) . . ?
Ag1_316 Ag_307 Ag_205 118.98(13) . . ?
Ag_414 Ag_307 Ag_205 178.77(16) . . ?
Ag_302 Ag_307 Ag_408 60.96(11) . . ?
Ag_422 Ag_307 Ag_408 121.10(14) . . ?
Ag_423 Ag_307 Ag_408 122.10(14) . . ?
Ag_301 Ag_307 Ag_408 60.54(11) . . ?
Ag_415 Ag_307 Ag_408 59.28(11) . . ?
Ag_201 Ag_307 Ag_408 121.02(13) . . ?
Ag_308 Ag_307 Ag_408 91.26(13) . . ?
Ag1_316 Ag_307 Ag_408 90.00(12) . . ?
Ag_414 Ag_307 Ag_408 58.85(11) . . ?
Ag_205 Ag_307 Ag_408 121.71(14) . . ?
Ag_302 Ag_307 Ag_317 118.50(13) . . ?
Ag_422 Ag_307 Ag_317 59.44(10) . . ?
Ag_423 Ag_307 Ag_317 57.95(10) . . ?
Ag_301 Ag_307 Ag_317 119.40(13) . . ?
Ag_415 Ag_307 Ag_317 120.78(13) . . ?
Ag_201 Ag_307 Ag_317 58.93(10) . . ?
Ag_308 Ag_307 Ag_317 88.32(11) . . ?
Ag1_316 Ag_307 Ag_317 90.42(12) . . ?
Ag_414 Ag_307 Ag_317 121.70(14) . . ?
Ag_205 Ag_307 Ag_317 57.74(10) . . ?
Ag_408 Ag_307 Ag_317 179.44(18) . . ?
Ag_424 Ag_308 Ag_417 89.71(13) . . ?
Ag_424 Ag_308 Ag_423 61.66(11) . . ?
Ag_417 Ag_308 Ag_423 148.32(15) . . ?
Ag_424 Ag_308 Ag_302 178.83(17) . . ?
Ag_417 Ag_308 Ag_302 89.44(13) . . ?
Ag_423 Ag_308 Ag_302 119.35(14) . . ?
Ag_424 Ag_308 Ag_205 118.76(13) . . ?
Ag_417 Ag_308 Ag_205 119.73(14) . . ?
Ag_423 Ag_308 Ag_205 87.90(12) . . ?
Ag_302 Ag_308 Ag_205 61.05(10) . . ?
Ag_424 Ag_308 Ag_409 120.38(14) . . ?
Ag_417 Ag_308 Ag_409 60.38(11) . . ?
Ag_423 Ag_308 Ag_409 120.80(14) . . ?
Ag_302 Ag_308 Ag_409 59.80(11) . . ?
Ag_205 Ag_308 Ag_409 120.85(13) . . ?
Ag_424 Ag_308 Ag_307 121.71(14) . . ?
Ag_417 Ag_308 Ag_307 145.26(14) . . ?
Ag_423 Ag_308 Ag_307 60.07(11) . . ?
Ag_302 Ag_308 Ag_307 59.32(10) . . ?
Ag_205 Ag_308 Ag_307 60.60(10) . . ?
Ag_409 Ag_308 Ag_307 88.81(12) . . ?
Ag_424 Ag_308 Ag_416 61.33(11) . . ?
Ag_417 Ag_308 Ag_416 60.68(12) . . ?
Ag_423 Ag_308 Ag_416 91.77(13) . . ?
Ag_302 Ag_308 Ag_416 118.87(13) . . ?
Ag_205 Ag_308 Ag_416 179.53(15) . . ?
Ag_409 Ag_308 Ag_416 59.07(11) . . ?
Ag_307 Ag_308 Ag_416 118.94(14) . . ?
Ag_424 Ag_308 Ag_309 118.88(13) . . ?
Ag_417 Ag_308 Ag_309 59.96(11) . . ?
Ag_423 Ag_308 Ag_309 144.39(14) . . ?
Ag_302 Ag_308 Ag_309 59.98(10) . . ?
Ag_205 Ag_308 Ag_309 59.77(10) . . ?
Ag_409 Ag_308 Ag_309 90.65(13) . . ?
Ag_307 Ag_308 Ag_309 108.83(13) . . ?
Ag_416 Ag_308 Ag_309 120.64(14) . . ?
Ag_424 Ag_308 Ag_318 59.51(10) . . ?
Ag_417 Ag_308 Ag_318 118.76(13) . . ?
Ag_423 Ag_308 Ag_318 60.00(10) . . ?
Ag_302 Ag_308 Ag_318 120.29(13) . . ?
Ag_205 Ag_308 Ag_318 59.25(10) . . ?
Ag_409 Ag_308 Ag_318 179.13(18) . . ?
Ag_307 Ag_308 Ag_318 91.95(12) . . ?
Ag_416 Ag_308 Ag_318 120.84(13) . . ?
Ag_309 Ag_308 Ag_318 88.69(11) . . ?
Ag_424 Ag_308 Ag_425 59.71(10) . . ?
Ag_417 Ag_308 Ag_425 60.54(11) . . ?
Ag_423 Ag_308 Ag_425 109.36(13) . . ?
Ag_302 Ag_308 Ag_425 119.14(13) . . ?
Ag_205 Ag_308 Ag_425 88.20(12) . . ?
Ag_409 Ag_308 Ag_425 120.92(14) . . ?
Ag_307 Ag_308 Ag_425 146.02(14) . . ?
Ag_416 Ag_308 Ag_425 92.22(12) . . ?
Ag_309 Ag_308 Ag_425 59.17(10) . . ?
Ag_318 Ag_308 Ag_425 58.22(10) . . ?
Ag_424 Ag_308 Ag_415 92.56(12) . . ?
Ag_417 Ag_308 Ag_415 109.49(14) . . ?
Ag_423 Ag_308 Ag_415 62.21(11) . . ?
Ag_302 Ag_308 Ag_415 88.48(12) . . ?
Ag_205 Ag_308 Ag_415 119.75(14) . . ?
Ag_409 Ag_308 Ag_415 58.59(11) . . ?
Ag_307 Ag_308 Ag_415 59.15(11) . . ?
Ag_416 Ag_308 Ag_415 59.78(11) . . ?
Ag_309 Ag_308 Ag_415 145.20(14) . . ?
Ag_318 Ag_308 Ag_415 122.21(14) . . ?
Ag_425 Ag_308 Ag_415 148.84(14) . . ?
Ag_418 Ag_309 Ag_303 89.45(12) . . ?
Ag_418 Ag_309 Ag_205 179.13(16) . . ?
Ag_303 Ag_309 Ag_205 91.42(12) . . ?
Ag_418 Ag_309 Ag_417 61.01(11) . . ?
Ag_303 Ag_309 Ag_417 119.82(13) . . ?
Ag_205 Ag_309 Ag_417 118.44(14) . . ?
Ag_418 Ag_309 Ag_425 90.29(13) . . ?
Ag_303 Ag_309 Ag_425 179.09(17) . . ?
Ag_205 Ag_309 Ag_425 88.85(12) . . ?
Ag_417 Ag_309 Ag_425 60.76(11) . . ?
Ag_418 Ag_309 Ag_302 119.77(13) . . ?
Ag_303 Ag_309 Ag_302 60.93(11) . . ?
Ag_205 Ag_309 Ag_302 60.67(10) . . ?
Ag_417 Ag_309 Ag_302 88.51(12) . . ?
Ag_425 Ag_309 Ag_302 119.93(14) . . ?
Ag_418 Ag_309 Ag_204 119.78(14) . . ?
Ag_303 Ag_309 Ag_204 60.80(10) . . ?
Ag_205 Ag_309 Ag_204 60.76(10) . . ?
Ag_417 Ag_309 Ag_204 179.12(15) . . ?
Ag_425 Ag_309 Ag_204 118.64(13) . . ?
Ag_302 Ag_309 Ag_204 91.33(12) . . ?
Ag_418 Ag_309 Ag_426 61.20(11) . . ?
Ag_303 Ag_309 Ag_426 119.12(14) . . ?
Ag_205 Ag_309 Ag_426 118.36(13) . . ?
Ag_417 Ag_309 Ag_426 92.28(13) . . ?
Ag_425 Ag_309 Ag_426 60.00(10) . . ?
Ag_302 Ag_309 Ag_426 178.99(16) . . ?
Ag_204 Ag_309 Ag_426 87.87(12) . . ?
Ag_418 Ag_309 Ag_308 120.07(14) . . ?
Ag_303 Ag_309 Ag_308 120.19(13) . . ?
Ag_205 Ag_309 Ag_308 59.39(10) . . ?
Ag_417 Ag_309 Ag_308 59.05(11) . . ?
Ag_425 Ag_309 Ag_308 60.68(10) . . ?
Ag_302 Ag_309 Ag_308 59.26(10) . . ?
Ag_204 Ag_309 Ag_308 120.15(13) . . ?
Ag_426 Ag_309 Ag_308 120.68(13) . . ?
Ag_418 Ag_309 Ag_310 60.54(11) . . ?
Ag_303 Ag_309 Ag_310 59.94(10) . . ?
Ag_205 Ag_309 Ag_310 120.00(13) . . ?
Ag_417 Ag_309 Ag_310 121.55(14) . . ?
Ag_425 Ag_309 Ag_310 119.18(13) . . ?
Ag_302 Ag_309 Ag_310 120.87(13) . . ?
Ag_204 Ag_309 Ag_310 59.24(10) . . ?
Ag_426 Ag_309 Ag_310 59.18(10) . . ?
Ag_308 Ag_309 Ag_310 179.30(16) . . ?
Ag_418 Ag_309 Ag_319 119.45(13) . . ?
Ag_303 Ag_309 Ag_319 119.74(13) . . ?
Ag_205 Ag_309 Ag_319 60.11(10) . . ?
Ag_417 Ag_309 Ag_319 120.44(13) . . ?
Ag_425 Ag_309 Ag_319 59.69(10) . . ?
Ag_302 Ag_309 Ag_319 120.78(13) . . ?
Ag_204 Ag_309 Ag_319 58.95(10) . . ?
Ag_426 Ag_309 Ag_319 58.25(10) . . ?
Ag_308 Ag_309 Ag_319 91.02(12) . . ?
Ag_310 Ag_309 Ag_319 88.35(12) . . ?
Ag_418 Ag_309 Ag_410 59.14(11) . . ?
Ag_303 Ag_309 Ag_410 60.78(11) . . ?
Ag_205 Ag_309 Ag_410 121.30(13) . . ?
Ag_417 Ag_309 Ag_410 59.05(11) . . ?
Ag_425 Ag_309 Ag_410 119.77(14) . . ?
Ag_302 Ag_309 Ag_410 60.63(11) . . ?
Ag_204 Ag_309 Ag_410 121.58(13) . . ?
Ag_426 Ag_309 Ag_410 120.34(14) . . ?
Ag_308 Ag_309 Ag_410 89.74(12) . . ?
Ag_310 Ag_309 Ag_410 90.90(12) . . ?
Ag_319 Ag_309 Ag_410 178.59(16) . . ?
Ag_204 Ag_310 Ag_426 88.80(12) . . ?
Ag_204 Ag_310 Ag_411 120.20(14) . . ?
Ag_426 Ag_310 Ag_411 120.00(14) . . ?
Ag_204 Ag_310 Ag_420 120.14(14) . . ?
Ag_426 Ag_310 Ag_420 147.51(15) . . ?
Ag_411 Ag_310 Ag_420 60.29(11) . . ?
Ag_204 Ag_310 Ag_427 119.11(13) . . ?
Ag_426 Ag_310 Ag_427 61.24(11) . . ?
Ag_411 Ag_310 Ag_427 120.69(14) . . ?
Ag_420 Ag_310 Ag_427 89.88(13) . . ?
Ag_204 Ag_310 Ag_303 60.79(10) . . ?
Ag_426 Ag_310 Ag_303 119.39(14) . . ?
Ag_411 Ag_310 Ag_303 59.42(11) . . ?
Ag_420 Ag_310 Ag_303 89.61(12) . . ?
Ag_427 Ag_310 Ag_303 179.29(18) . . ?
Ag_204 Ag_310 Ag_419 179.02(16) . . ?
Ag_426 Ag_310 Ag_419 90.24(13) . . ?
Ag_411 Ag_310 Ag_419 60.51(12) . . ?
Ag_420 Ag_310 Ag_419 60.73(11) . . ?
Ag_427 Ag_310 Ag_419 60.19(11) . . ?
Ag_303 Ag_310 Ag_419 119.93(14) . . ?
Ag_204 Ag_310 Ag_428 89.05(12) . . ?
Ag_426 Ag_310 Ag_428 110.28(13) . . ?
Ag_411 Ag_310 Ag_428 120.42(14) . . ?
Ag_420 Ag_310 Ag_428 60.13(11) . . ?
Ag_427 Ag_310 Ag_428 60.08(11) . . ?
Ag_303 Ag_310 Ag_428 119.22(14) . . ?
Ag_419 Ag_310 Ag_428 91.09(13) . . ?
Ag_204 Ag_310 Ag_320 59.80(10) . . ?
Ag_426 Ag_310 Ag_320 60.56(10) . . ?
Ag_411 Ag_310 Ag_320 179.41(18) . . ?
Ag_420 Ag_310 Ag_320 119.15(14) . . ?
Ag_427 Ag_310 Ag_320 59.30(10) . . ?
Ag_303 Ag_310 Ag_320 120.58(13) . . ?
Ag_419 Ag_310 Ag_320 119.49(14) . . ?
Ag_428 Ag_310 Ag_320 59.02(10) . . ?
Ag_204 Ag_310 Ag4_311 59.89(10) . . ?
Ag_426 Ag_310 Ag4_311 145.69(14) . . ?
Ag_411 Ag_310 Ag4_311 89.95(12) . . ?
Ag_420 Ag_310 Ag4_311 60.26(11) . . ?
Ag_427 Ag_310 Ag4_311 119.77(14) . . ?
Ag_303 Ag_310 Ag4_311 59.53(10) . . ?
Ag_419 Ag_310 Ag4_311 120.99(14) . . ?
Ag_428 Ag_310 Ag4_311 59.70(11) . . ?
Ag_320 Ag_310 Ag4_311 89.57(12) . . ?
Ag_204 Ag_310 Ag_309 59.90(10) . . ?
Ag_426 Ag_310 Ag_309 60.14(10) . . ?
Ag_411 Ag_310 Ag_309 88.96(13) . . ?
Ag_420 Ag_310 Ag_309 145.44(15) . . ?
Ag_427 Ag_310 Ag_309 121.38(14) . . ?
Ag_303 Ag_310 Ag_309 59.24(10) . . ?
Ag_419 Ag_310 Ag_309 119.72(15) . . ?
Ag_428 Ag_310 Ag_309 146.22(14) . . ?
Ag_320 Ag_310 Ag_309 91.52(12) . . ?
Ag4_311 Ag_310 Ag_309 108.25(13) . . ?
Ag_204 Ag_310 Ag_418 118.84(14) . . ?
Ag_426 Ag_310 Ag_418 60.98(11) . . ?
Ag_411 Ag_310 Ag_418 59.03(11) . . ?
Ag_420 Ag_310 Ag_418 109.75(13) . . ?
Ag_427 Ag_310 Ag_418 92.51(13) . . ?
Ag_303 Ag_310 Ag_418 88.13(13) . . ?
Ag_419 Ag_310 Ag_418 60.78(12) . . ?
Ag_428 Ag_310 Ag_418 149.01(15) . . ?
Ag_320 Ag_310 Ag_418 121.54(13) . . ?
Ag4_311 Ag_310 Ag_418 144.60(15) . . ?
Ag_309 Ag_310 Ag_418 58.94(11) . . ?
Ag_435 Ag_311 Ag_435 88.98(17) . 17_554 ?
Ag_435 Ag_311 Ag_203 178.68(14) . 17_554 ?
Ag_435 Ag_311 Ag_203 89.83(9) 17_554 17_554 ?
Ag_435 Ag_311 Ag_203 89.83(9) . . ?
Ag_435 Ag_311 Ag_203 178.68(14) 17_554 . ?
Ag_203 Ag_311 Ag_203 91.37(16) 17_554 . ?
Ag_435 Ag_311 Ag_204 119.52(9) . 17_554 ?
Ag_435 Ag_311 Ag_204 120.49(9) 17_554 17_554 ?
Ag_203 Ag_311 Ag_204 60.72(10) 17_554 17_554 ?
Ag_203 Ag_311 Ag_204 60.65(10) . 17_554 ?
Ag_435 Ag_311 Ag_204 120.49(9) . . ?
Ag_435 Ag_311 Ag_204 119.52(9) 17_554 . ?
Ag_203 Ag_311 Ag_204 60.64(10) 17_554 . ?
Ag_203 Ag_311 Ag_204 60.71(10) . . ?
Ag_204 Ag_311 Ag_204 90.99(16) 17_554 . ?
Ag_435 Ag_311 Ag_320 61.02(9) . . ?
Ag_435 Ag_311 Ag_320 119.46(13) 17_554 . ?
Ag_203 Ag_311 Ag_320 120.12(13) 17_554 . ?
Ag_203 Ag_311 Ag_320 59.40(9) . . ?
Ag_204 Ag_311 Ag_320 120.05(13) 17_554 . ?
Ag_204 Ag_311 Ag_320 59.48(9) . . ?
Ag_435 Ag_311 Ag_428 60.49(11) . 17_554 ?
Ag_435 Ag_311 Ag_428 60.25(11) 17_554 17_554 ?
Ag_203 Ag_311 Ag_428 118.38(8) 17_554 17_554 ?
Ag_203 Ag_311 Ag_428 119.54(8) . 17_554 ?
Ag_204 Ag_311 Ag_428 88.38(9) 17_554 17_554 ?
Ag_204 Ag_311 Ag_428 179.02(13) . 17_554 ?
Ag_320 Ag_311 Ag_428 121.50(13) . 17_554 ?
Ag_435 Ag_311 Ag_320 119.46(13) . 17_554 ?
Ag_435 Ag_311 Ag_320 61.01(9) 17_554 17_554 ?
Ag_203 Ag_311 Ag_320 59.41(9) 17_554 17_554 ?
Ag_203 Ag_311 Ag_320 120.13(13) . 17_554 ?
Ag_204 Ag_311 Ag_320 59.48(9) 17_554 17_554 ?
Ag_204 Ag_311 Ag_320 120.05(13) . 17_554 ?
Ag_320 Ag_311 Ag_320 179.42(19) . 17_554 ?
Ag_428 Ag_311 Ag_320 58.97(9) 17_554 17_554 ?
Ag_435 Ag_311 Ag_428 60.26(11) . . ?
Ag_435 Ag_311 Ag_428 60.50(11) 17_554 . ?
Ag_203 Ag_311 Ag_428 119.53(8) 17_554 . ?
Ag_203 Ag_311 Ag_428 118.36(8) . . ?
Ag_204 Ag_311 Ag_428 179.01(12) 17_554 . ?
Ag_204 Ag_311 Ag_428 88.36(9) . . ?
Ag_320 Ag_311 Ag_428 58.96(9) . . ?
Ag_428 Ag_311 Ag_428 92.28(17) 17_554 . ?
Ag_320 Ag_311 Ag_428 121.51(13) 17_554 . ?
Ag_435 Ag_311 Ag4_311 60.21(9) . 17_554 ?
Ag_435 Ag_311 Ag4_311 119.61(13) 17_554 17_554 ?
Ag_203 Ag_311 Ag4_311 120.02(13) 17_554 17_554 ?
Ag_203 Ag_311 Ag4_311 60.16(9) . 17_554 ?
Ag_204 Ag_311 Ag4_311 59.31(9) 17_554 17_554 ?
Ag_204 Ag_311 Ag4_311 120.87(12) . 17_554 ?
Ag_320 Ag_311 Ag4_311 90.85(9) . 17_554 ?
Ag_428 Ag_311 Ag4_311 59.38(9) 17_554 17_554 ?
Ag_320 Ag_311 Ag4_311 89.15(9) 17_554 17_554 ?
Ag_428 Ag_311 Ag4_311 120.45(13) . 17_554 ?
Ag_435 Ag_311 Ag4_311 119.61(13) . . ?
Ag_435 Ag_311 Ag4_311 60.22(9) 17_554 . ?
Ag_203 Ag_311 Ag4_311 60.15(9) 17_554 . ?
Ag_203 Ag_311 Ag4_311 120.00(13) . . ?
Ag_204 Ag_311 Ag4_311 120.87(12) 17_554 . ?
Ag_204 Ag_311 Ag4_311 59.30(9) . . ?
Ag_320 Ag_311 Ag4_311 89.14(9) . . ?
Ag_428 Ag_311 Ag4_311 120.45(13) 17_554 . ?
Ag_320 Ag_311 Ag4_311 90.86(9) 17_554 . ?
Ag_428 Ag_311 Ag4_311 59.37(9) . . ?
Ag4_311 Ag_311 Ag4_311 179.79(19) 17_554 . ?
Ag_442 Ag4_311 Ag_304 89.74(12) 17_554 . ?
Ag_442 Ag4_311 Ag_303 120.01(14) 17_554 . ?
Ag_304 Ag4_311 Ag_303 60.40(11) . . ?
Ag_442 Ag4_311 Ag_204 179.05(18) 17_554 . ?
Ag_304 Ag4_311 Ag_204 91.10(12) . . ?
Ag_303 Ag4_311 Ag_204 60.82(10) . . ?
Ag_442 Ag4_311 Ag_428 90.14(12) 17_554 . ?
Ag_304 Ag4_311 Ag_428 179.50(19) . . ?
Ag_303 Ag4_311 Ag_428 120.07(14) . . ?
Ag_204 Ag4_311 Ag_428 89.01(12) . . ?
Ag_442 Ag4_311 Ag_435 60.85(11) 17_554 17_554 ?
Ag_304 Ag4_311 Ag_435 119.45(14) . 17_554 ?
Ag_303 Ag4_311 Ag_435 179.02(16) . 17_554 ?
Ag_204 Ag4_311 Ag_435 118.31(13) . 17_554 ?
Ag_428 Ag4_311 Ag_435 60.08(11) . 17_554 ?
Ag_442 Ag4_311 Ag_420 60.93(11) 17_554 . ?
Ag_304 Ag4_311 Ag_420 120.37(13) . . ?
Ag_303 Ag4_311 Ag_420 89.43(13) . . ?
Ag_204 Ag4_311 Ag_420 118.92(14) . . ?
Ag_428 Ag4_311 Ag_420 59.97(11) . . ?
Ag_435 Ag4_311 Ag_420 91.44(13) 17_554 . ?
Ag_442 Ag4_311 Ag_312 60.56(11) 17_554 17_554 ?
Ag_304 Ag4_311 Ag_312 59.23(10) . 17_554 ?
Ag_303 Ag4_311 Ag_312 119.63(13) . 17_554 ?
Ag_204 Ag4_311 Ag_312 119.58(13) . 17_554 ?
Ag_428 Ag4_311 Ag_312 120.30(14) . 17_554 ?
Ag_435 Ag4_311 Ag_312 60.22(11) 17_554 17_554 ?
Ag_420 Ag4_311 Ag_312 121.50(13) . 17_554 ?
Ag_442 Ag4_311 Ag_310 120.37(14) 17_554 . ?
Ag_304 Ag4_311 Ag_310 120.44(14) . . ?
Ag_303 Ag4_311 Ag_310 60.04(11) . . ?
Ag_204 Ag4_311 Ag_310 59.48(10) . . ?
Ag_428 Ag4_311 Ag_310 60.03(11) . . ?
Ag_435 Ag4_311 Ag_310 120.09(14) 17_554 . ?
Ag_420 Ag4_311 Ag_310 59.44(11) . . ?
Ag_312 Ag4_311 Ag_310 179.06(15) 17_554 . ?
Ag_442 Ag4_311 Ag_203 119.69(14) 17_554 17_554 ?
Ag_304 Ag4_311 Ag_203 60.79(10) . 17_554 ?
Ag_303 Ag4_311 Ag_203 91.03(12) . 17_554 ?
Ag_204 Ag4_311 Ag_203 60.44(10) . 17_554 ?
Ag_428 Ag4_311 Ag_203 118.88(13) . 17_554 ?
Ag_435 Ag4_311 Ag_203 88.10(12) 17_554 17_554 ?
Ag_420 Ag4_311 Ag_203 178.81(17) . 17_554 ?
Ag_312 Ag4_311 Ag_203 59.14(10) 17_554 17_554 ?
Ag_310 Ag4_311 Ag_203 119.92(13) . 17_554 ?
Ag_442 Ag4_311 Ag_311 119.27(14) 17_554 . ?
Ag_304 Ag4_311 Ag_311 119.76(13) . . ?
Ag_303 Ag4_311 Ag_311 120.71(13) . . ?
Ag_204 Ag4_311 Ag_311 59.90(10) . . ?
Ag_428 Ag4_311 Ag_311 59.91(11) . . ?
Ag_435 Ag4_311 Ag_311 58.42(11) 17_554 . ?
Ag_420 Ag4_311 Ag_311 119.88(14) . . ?
Ag_312 Ag4_311 Ag_311 89.09(11) 17_554 . ?
Ag_310 Ag4_311 Ag_311 90.39(10) . . ?
Ag_203 Ag4_311 Ag_311 58.97(10) 17_554 . ?
Ag_442 Ag4_311 Ag_412 59.23(11) 17_554 . ?
Ag_304 Ag4_311 Ag_412 61.02(11) . . ?
Ag_303 Ag4_311 Ag_412 60.78(11) . . ?
Ag_204 Ag4_311 Ag_412 121.59(14) . . ?
Ag_428 Ag4_311 Ag_412 119.31(14) . . ?
Ag_435 Ag4_311 Ag_412 120.09(13) 17_554 . ?
Ag_420 Ag4_311 Ag_412 59.36(11) . . ?
Ag_312 Ag4_311 Ag_412 90.31(12) 17_554 . ?
Ag_310 Ag4_311 Ag_412 90.23(12) . . ?
Ag_203 Ag4_311 Ag_412 121.80(13) 17_554 . ?
Ag_311 Ag4_311 Ag_412 178.48(17) . . ?
Ag_447 Ag_312 Ag_304 179.39(16) . 17_554 ?
Ag_447 Ag_312 Ag_203 118.45(14) . . ?
Ag_304 Ag_312 Ag_203 61.47(10) 17_554 . ?
Ag_447 Ag_312 Ag_446 119.90(14) . . ?
Ag_304 Ag_312 Ag_446 60.19(11) 17_554 . ?
Ag_203 Ag_312 Ag_446 121.66(14) . . ?
Ag_447 Ag_312 Ag_440 90.10(13) . . ?
Ag_304 Ag_312 Ag_440 89.46(12) 17_554 . ?
Ag_203 Ag_312 Ag_440 119.75(13) . . ?
Ag_446 Ag_312 Ag_440 60.62(11) . . ?
Ag_447 Ag_312 Ag_441 60.82(11) . . ?
Ag_304 Ag_312 Ag_441 119.26(14) 17_554 . ?
Ag_203 Ag_312 Ag_441 179.25(18) . . ?
Ag_446 Ag_312 Ag_441 59.08(11) . . ?
Ag_440 Ag_312 Ag_441 60.36(11) . . ?
Ag_447 Ag_312 Ag4_311 120.65(14) . 17_554 ?
Ag_304 Ag_312 Ag4_311 59.89(11) 17_554 17_554 ?
Ag_203 Ag_312 Ag4_311 60.47(10) . 17_554 ?
Ag_446 Ag_312 Ag4_311 89.56(13) . 17_554 ?
Ag_440 Ag_312 Ag4_311 146.07(15) . 17_554 ?
Ag_441 Ag_312 Ag4_311 119.91(14) . 17_554 ?
Ag_447 Ag_312 Ag_435 60.93(11) . . ?
Ag_304 Ag_312 Ag_435 119.61(14) 17_554 . ?
Ag_203 Ag_312 Ag_435 88.56(12) . . ?
Ag_446 Ag_312 Ag_435 119.66(14) . . ?
Ag_440 Ag_312 Ag_435 147.71(15) . . ?
Ag_441 Ag_312 Ag_435 91.13(13) . . ?
Ag4_311 Ag_312 Ag_435 59.72(10) 17_554 . ?
Ag_447 Ag_312 Ag_433 60.10(11) . . ?
Ag_304 Ag_312 Ag_433 119.31(13) 17_554 . ?
Ag_203 Ag_312 Ag_433 88.27(12) . . ?
Ag_446 Ag_312 Ag_433 120.83(13) . . ?
Ag_440 Ag_312 Ag_433 60.21(10) . . ?
Ag_441 Ag_312 Ag_433 91.19(13) . . ?
Ag4_311 Ag_312 Ag_433 145.76(14) 17_554 . ?
Ag_435 Ag_312 Ag_433 109.74(13) . . ?
Ag_447 Ag_312 Ag2_320 119.52(14) . . ?
Ag_304 Ag_312 Ag2_320 59.89(10) 17_554 . ?
Ag_203 Ag_312 Ag2_320 59.87(10) . . ?
Ag_446 Ag_312 Ag2_320 91.04(12) . . ?
Ag_440 Ag_312 Ag2_320 59.89(10) . . ?
Ag_441 Ag_312 Ag2_320 120.25(14) . . ?
Ag4_311 Ag_312 Ag2_320 108.94(13) 17_554 . ?
Ag_435 Ag_312 Ag2_320 145.33(14) . . ?
Ag_433 Ag_312 Ag2_320 59.42(10) . . ?
Ag_447 Ag_312 Ag_442 91.20(13) . . ?
Ag_304 Ag_312 Ag_442 89.34(13) 17_554 . ?
Ag_203 Ag_312 Ag_442 119.68(14) . . ?
Ag_446 Ag_312 Ag_442 59.43(11) . . ?
Ag_440 Ag_312 Ag_442 110.51(13) . . ?
Ag_441 Ag_312 Ag_442 60.70(11) . . ?
Ag4_311 Ag_312 Ag_442 59.22(10) 17_554 . ?
Ag_435 Ag_312 Ag_442 60.23(11) . . ?
Ag_433 Ag_312 Ag_442 148.15(14) . . ?
Ag2_320 Ag_312 Ag_442 146.26(15) . . ?
Ag_447 Ag_312 Ag_320 59.25(10) . . ?
Ag_304 Ag_312 Ag_320 120.66(13) 17_554 . ?
Ag_203 Ag_312 Ag_320 59.19(10) . . ?
Ag_446 Ag_312 Ag_320 179.15(17) . . ?
Ag_440 Ag_312 Ag_320 119.19(14) . . ?
Ag_441 Ag_312 Ag_320 120.07(14) . . ?
Ag4_311 Ag_312 Ag_320 90.87(12) 17_554 . ?
Ag_435 Ag_312 Ag_320 59.99(10) . . ?
Ag_433 Ag_312 Ag_320 58.98(10) . . ?
Ag2_320 Ag_312 Ag_320 89.52(12) . . ?
Ag_442 Ag_312 Ag_320 120.22(14) . . ?
Ag_301 Ag_315 Ag_305 60.63(11) 17_554 . ?
Ag_301 Ag_315 Ag_429 119.73(14) 17_554 . ?
Ag_305 Ag_315 Ag_429 177.86(16) . . ?
Ag_301 Ag_315 Ag_430 178.56(14) 17_554 . ?
Ag_305 Ag_315 Ag_430 119.38(13) . . ?
Ag_429 Ag_315 Ag_430 60.20(11) . . ?
Ag_301 Ag_315 Ag_436 90.49(13) 17_554 . ?
Ag_305 Ag_315 Ag_436 120.06(14) . . ?
Ag_429 Ag_315 Ag_436 62.06(11) . . ?
Ag_430 Ag_315 Ag_436 90.68(13) . . ?
Ag_301 Ag_315 Ag_202 90.80(12) 17_554 . ?
Ag_305 Ag_315 Ag_202 60.67(10) . . ?
Ag_429 Ag_315 Ag_202 117.22(13) . . ?
Ag_430 Ag_315 Ag_202 88.03(12) . . ?
Ag_436 Ag_315 Ag_202 178.72(16) . . ?
Ag_301 Ag_315 Ag1_316 59.92(11) 17_554 17_554 ?
Ag_305 Ag_315 Ag1_316 120.54(14) . 17_554 ?
Ag_429 Ag_315 Ag1_316 59.83(11) . 17_554 ?
Ag_430 Ag_315 Ag1_316 120.03(14) . 17_554 ?
Ag_436 Ag_315 Ag1_316 61.53(10) . 17_554 ?
Ag_202 Ag_315 Ag1_316 119.20(13) . 17_554 ?
Ag_301 Ag_315 Ag_437 120.44(14) 17_554 . ?
Ag_305 Ag_315 Ag_437 89.12(12) . . ?
Ag_429 Ag_315 Ag_437 92.36(12) . . ?
Ag_430 Ag_315 Ag_437 60.91(11) . . ?
Ag_436 Ag_315 Ag_437 60.34(11) . . ?
Ag_202 Ag_315 Ag_437 118.92(13) . . ?
Ag1_316 Ag_315 Ag_437 121.87(13) 17_554 . ?
Ag_301 Ag_315 Ag3_319 119.98(14) 17_554 . ?
Ag_305 Ag_315 Ag3_319 59.36(10) . . ?
Ag_429 Ag_315 Ag3_319 120.20(14) . . ?
Ag_430 Ag_315 Ag3_319 60.02(10) . . ?
Ag_436 Ag_315 Ag3_319 120.07(13) . . ?
Ag_202 Ag_315 Ag3_319 59.19(10) . . ?
Ag1_316 Ag_315 Ag3_319 178.34(14) 17_554 . ?
Ag_437 Ag_315 Ag3_319 59.73(10) . . ?
Ag_301 Ag_315 Ag_201 60.75(10) 17_554 17_554 ?
Ag_305 Ag_315 Ag_201 91.19(12) . 17_554 ?
Ag_429 Ag_315 Ag_201 87.30(11) . 17_554 ?
Ag_430 Ag_315 Ag_201 117.89(13) . 17_554 ?
Ag_436 Ag_315 Ag_201 120.48(13) . 17_554 ?
Ag_202 Ag_315 Ag_201 60.25(10) . 17_554 ?
Ag1_316 Ag_315 Ag_201 58.95(10) 17_554 17_554 ?
Ag_437 Ag_315 Ag_201 178.73(15) . 17_554 ?
Ag3_319 Ag_315 Ag_201 119.44(13) . 17_554 ?
Ag_301 Ag_315 Ag_443 61.74(11) 17_554 . ?
Ag_305 Ag_315 Ag_443 60.72(11) . . ?
Ag_429 Ag_315 Ag_443 121.41(13) . . ?
Ag_430 Ag_315 Ag_443 119.62(13) . . ?
Ag_436 Ag_315 Ag_443 59.35(11) . . ?
Ag_202 Ag_315 Ag_443 121.36(13) . . ?
Ag1_316 Ag_315 Ag_443 91.72(12) 17_554 . ?
Ag_437 Ag_315 Ag_443 58.71(11) . . ?
Ag3_319 Ag_315 Ag_443 89.59(12) . . ?
Ag_201 Ag_315 Ag_443 122.49(14) 17_554 . ?
Ag_301 Ag_315 Ag_317 118.89(13) 17_554 . ?
Ag_305 Ag_315 Ag_317 119.57(13) . . ?
Ag_429 Ag_315 Ag_317 58.31(10) . . ?
Ag_430 Ag_315 Ag_317 59.75(10) . . ?
Ag_436 Ag_315 Ag_317 120.37(14) . . ?
Ag_202 Ag_315 Ag_317 58.91(10) . . ?
Ag1_316 Ag_315 Ag_317 88.59(12) 17_554 . ?
Ag_437 Ag_315 Ag_317 120.66(14) . . ?
Ag3_319 Ag_315 Ag_317 90.11(12) . . ?
Ag_201 Ag_315 Ag_317 58.14(10) 17_554 . ?
Ag_443 Ag_315 Ag_317 179.36(16) . . ?
Ag_421 Ag_316 Ag_421 61.90(17) 17_554 . ?
Ag_421 Ag_316 Ag_422 60.98(11) 17_554 17_554 ?
Ag_421 Ag_316 Ag_422 90.38(14) . 17_554 ?
Ag_421 Ag_316 Ag_422 90.38(14) 17_554 . ?
Ag_421 Ag_316 Ag_422 60.98(11) . . ?
Ag_422 Ag_316 Ag_422 147.6(2) 17_554 . ?
Ag_421 Ag_316 Ag_201 179.19(10) 17_554 . ?
Ag_421 Ag_316 Ag_201 118.08(9) . . ?
Ag_422 Ag_316 Ag_201 119.80(12) 17_554 . ?
Ag_422 Ag_316 Ag_201 88.94(10) . . ?
Ag_421 Ag_316 Ag_201 118.08(9) 17_554 17_554 ?
Ag_421 Ag_316 Ag_201 179.20(10) . 17_554 ?
Ag_422 Ag_316 Ag_201 88.94(10) 17_554 17_554 ?
Ag_422 Ag_316 Ag_201 119.79(12) . 17_554 ?
Ag_201 Ag_316 Ag_201 61.95(14) . 17_554 ?
Ag_421 Ag_316 Ag_317 119.12(9) 17_554 . ?
Ag_421 Ag_316 Ag_317 121.57(10) . . ?
Ag_422 Ag_316 Ag_317 145.03(12) 17_554 . ?
Ag_422 Ag_316 Ag_317 60.60(9) . . ?
Ag_201 Ag_316 Ag_317 60.14(10) . . ?
Ag_201 Ag_316 Ag_317 59.19(11) 17_554 . ?
Ag_421 Ag_316 Ag_317 121.58(10) 17_554 17_554 ?
Ag_421 Ag_316 Ag_317 119.12(9) . 17_554 ?
Ag_422 Ag_316 Ag_317 60.61(9) 17_554 17_554 ?
Ag_422 Ag_316 Ag_317 145.03(12) . 17_554 ?
Ag_201 Ag_316 Ag_317 59.19(11) . 17_554 ?
Ag_201 Ag_316 Ag_317 60.14(10) 17_554 17_554 ?
Ag_317 Ag_316 Ag_317 107.83(17) . 17_554 ?
Ag_421 Ag_316 Ag_429 93.25(13) 17_554 17_554 ?
Ag_421 Ag_316 Ag_429 60.68(10) . 17_554 ?
Ag_422 Ag_316 Ag_429 60.67(9) 17_554 17_554 ?
Ag_422 Ag_316 Ag_429 110.43(11) . 17_554 ?
Ag_201 Ag_316 Ag_429 87.39(10) . 17_554 ?
Ag_201 Ag_316 Ag_429 118.58(12) 17_554 17_554 ?
Ag_317 Ag_316 Ag_429 145.15(12) . 17_554 ?
Ag_317 Ag_316 Ag_429 58.45(8) 17_554 17_554 ?
Ag_421 Ag_316 Ag_429 60.67(10) 17_554 . ?
Ag_421 Ag_316 Ag_429 93.24(13) . . ?
Ag_422 Ag_316 Ag_429 110.43(11) 17_554 . ?
Ag_422 Ag_316 Ag_429 60.66(9) . . ?
Ag_201 Ag_316 Ag_429 118.58(12) . . ?
Ag_201 Ag_316 Ag_429 87.40(10) 17_554 . ?
Ag_317 Ag_316 Ag_429 58.45(8) . . ?
Ag_317 Ag_316 Ag_429 145.17(12) 17_554 . ?
Ag_429 Ag_316 Ag_429 150.7(2) 17_554 . ?
Ag_421 Ag_316 Ag1_316 59.13(10) 17_554 17_554 ?
Ag_421 Ag_316 Ag1_316 121.01(16) . 17_554 ?
Ag_422 Ag_316 Ag1_316 60.49(9) 17_554 17_554 ?
Ag_422 Ag_316 Ag1_316 119.56(10) . 17_554 ?
Ag_201 Ag_316 Ag1_316 120.90(15) . 17_554 ?
Ag_201 Ag_316 Ag1_316 58.96(9) 17_554 17_554 ?
Ag_317 Ag_316 Ag1_316 88.73(10) . 17_554 ?
Ag_317 Ag_316 Ag1_316 91.20(10) 17_554 17_554 ?
Ag_429 Ag_316 Ag1_316 121.14(10) 17_554 17_554 ?
Ag_429 Ag_316 Ag1_316 58.92(9) . 17_554 ?
Ag_421 Ag_316 Ag1_316 121.02(16) 17_554 . ?
Ag_421 Ag_316 Ag1_316 59.13(10) . . ?
Ag_422 Ag_316 Ag1_316 119.57(10) 17_554 . ?
Ag_422 Ag_316 Ag1_316 60.47(9) . . ?
Ag_201 Ag_316 Ag1_316 58.95(9) . . ?
Ag_201 Ag_316 Ag1_316 120.90(15) 17_554 . ?
Ag_317 Ag_316 Ag1_316 91.18(10) . . ?
Ag_317 Ag_316 Ag1_316 88.73(10) 17_554 . ?
Ag_429 Ag_316 Ag1_316 58.92(9) 17_554 . ?
Ag_429 Ag_316 Ag1_316 121.11(10) . . ?
Ag1_316 Ag_316 Ag1_316 179.9(2) 17_554 . ?
Ag_421 Ag1_316 Ag_201 117.73(14) . . ?
Ag_421 Ag1_316 Ag_413 61.10(12) . . ?
Ag_201 Ag1_316 Ag_413 178.66(19) . . ?
Ag_421 Ag1_316 Ag_301 178.82(17) . . ?
Ag_201 Ag1_316 Ag_301 61.16(10) . . ?
Ag_413 Ag1_316 Ag_301 120.02(15) . . ?
Ag_421 Ag1_316 Ag_429 60.93(12) . 17_554 ?
Ag_201 Ag1_316 Ag_429 88.23(12) . 17_554 ?
Ag_413 Ag1_316 Ag_429 90.58(13) . 17_554 ?
Ag_301 Ag1_316 Ag_429 119.06(14) . 17_554 ?
Ag_421 Ag1_316 Ag_407 121.22(14) . . ?
Ag_201 Ag1_316 Ag_407 121.05(14) . . ?
Ag_413 Ag1_316 Ag_407 60.12(12) . . ?
Ag_301 Ag1_316 Ag_407 59.90(11) . . ?
Ag_429 Ag1_316 Ag_407 119.80(14) 17_554 . ?
Ag_421 Ag1_316 Ag_315 120.70(15) . 17_554 ?
Ag_201 Ag1_316 Ag_315 60.70(10) . 17_554 ?
Ag_413 Ag1_316 Ag_315 119.12(13) . 17_554 ?
Ag_301 Ag1_316 Ag_315 59.30(10) . 17_554 ?
Ag_429 Ag1_316 Ag_315 59.77(11) 17_554 17_554 ?
Ag_407 Ag1_316 Ag_315 88.60(12) . 17_554 ?
Ag_421 Ag1_316 Ag_414 90.96(14) . . ?
Ag_201 Ag1_316 Ag_414 120.52(14) . . ?
Ag_413 Ag1_316 Ag_414 60.48(12) . . ?
Ag_301 Ag1_316 Ag_414 89.38(13) . . ?
Ag_429 Ag1_316 Ag_414 147.90(15) 17_554 . ?
Ag_407 Ag1_316 Ag_414 59.75(11) . . ?
Ag_315 Ag1_316 Ag_414 144.74(15) 17_554 . ?
Ag_421 Ag1_316 Ag_307 119.19(13) . . ?
Ag_201 Ag1_316 Ag_307 60.33(10) . . ?
Ag_413 Ag1_316 Ag_307 120.67(15) . . ?
Ag_301 Ag1_316 Ag_307 60.07(11) . . ?
Ag_429 Ag1_316 Ag_307 145.49(14) 17_554 . ?
Ag_407 Ag1_316 Ag_307 90.53(13) . . ?
Ag_315 Ag1_316 Ag_307 109.22(13) 17_554 . ?
Ag_414 Ag1_316 Ag_307 60.19(11) . . ?
Ag_421 Ag1_316 Ag_422 59.98(11) . . ?
Ag_201 Ag1_316 Ag_422 87.77(11) . . ?
Ag_413 Ag1_316 Ag_422 92.06(13) . . ?
Ag_301 Ag1_316 Ag_422 119.26(14) . . ?
Ag_429 Ag1_316 Ag_422 109.59(14) 17_554 . ?
Ag_407 Ag1_316 Ag_422 121.66(15) . . ?
Ag_315 Ag1_316 Ag_422 145.59(14) 17_554 . ?
Ag_414 Ag1_316 Ag_422 61.92(11) . . ?
Ag_307 Ag1_316 Ag_422 59.21(10) . . ?
Ag_421 Ag1_316 Ag_316 58.55(12) . . ?
Ag_201 Ag1_316 Ag_316 59.18(11) . . ?
Ag_413 Ag1_316 Ag_316 119.65(16) . . ?
Ag_301 Ag1_316 Ag_316 120.33(14) . . ?
Ag_429 Ag1_316 Ag_316 60.16(9) 17_554 . ?
Ag_407 Ag1_316 Ag_316 179.77(19) . . ?
Ag_315 Ag1_316 Ag_316 91.56(12) 17_554 . ?
Ag_414 Ag1_316 Ag_316 120.14(12) . . ?
Ag_307 Ag1_316 Ag_316 89.57(11) . . ?
Ag_422 Ag1_316 Ag_316 58.24(9) . . ?
Ag_421 Ag1_316 Ag_436 92.22(13) . 17_554 ?
Ag_201 Ag1_316 Ag_436 119.80(13) . 17_554 ?
Ag_413 Ag1_316 Ag_436 60.02(11) . 17_554 ?
Ag_301 Ag1_316 Ag_436 88.74(12) . 17_554 ?
Ag_429 Ag1_316 Ag_436 61.18(11) 17_554 17_554 ?
Ag_407 Ag1_316 Ag_436 58.62(11) . 17_554 ?
Ag_315 Ag1_316 Ag_436 59.11(10) 17_554 17_554 ?
Ag_414 Ag1_316 Ag_436 108.70(13) . 17_554 ?
Ag_307 Ag1_316 Ag_436 145.34(15) . 17_554 ?
Ag_422 Ag1_316 Ag_436 148.84(14) . 17_554 ?
Ag_316 Ag1_316 Ag_436 121.34(13) . 17_554 ?
Ag_423 Ag_317 Ag_429 89.67(13) . . ?
Ag_423 Ag_317 Ag_205 88.84(12) . . ?
Ag_429 Ag_317 Ag_205 178.50(15) . . ?
Ag_423 Ag_317 Ag_201 178.68(15) . 17_554 ?
Ag_429 Ag_317 Ag_201 89.15(12) . 17_554 ?
Ag_205 Ag_317 Ag_201 92.35(12) . 17_554 ?
Ag_423 Ag_317 Ag_202 120.02(13) . . ?
Ag_429 Ag_317 Ag_202 118.98(13) . . ?
Ag_205 Ag_317 Ag_202 61.71(10) . . ?
Ag_201 Ag_317 Ag_202 61.13(10) 17_554 . ?
Ag_423 Ag_317 Ag_201 118.41(13) . . ?
Ag_429 Ag_317 Ag_201 120.23(13) . . ?
Ag_205 Ag_317 Ag_201 60.76(10) . . ?
Ag_201 Ag_317 Ag_201 61.79(12) 17_554 . ?
Ag_202 Ag_317 Ag_201 92.36(11) . . ?
Ag_423 Ag_317 Ag_422 60.41(11) . . ?
Ag_429 Ag_317 Ag_422 60.91(11) . . ?
Ag_205 Ag_317 Ag_422 118.40(13) . . ?
Ag_201 Ag_317 Ag_422 118.45(13) 17_554 . ?
Ag_202 Ag_317 Ag_422 179.57(18) . . ?
Ag_201 Ag_317 Ag_422 87.38(11) . . ?
Ag_423 Ag_317 Ag_316 119.18(13) . . ?
Ag_429 Ag_317 Ag_316 61.02(10) . . ?
Ag_205 Ag_317 Ag_316 119.97(12) . . ?
Ag_201 Ag_317 Ag_316 59.68(10) 17_554 . ?
Ag_202 Ag_317 Ag_316 120.80(13) . . ?
Ag_201 Ag_317 Ag_316 59.22(10) . . ?
Ag_422 Ag_317 Ag_316 58.77(10) . . ?
Ag_423 Ag_317 Ag_430 60.81(10) . . ?
Ag_429 Ag_317 Ag_430 60.31(10) . . ?
Ag_205 Ag_317 Ag_430 118.69(13) . . ?
Ag_201 Ag_317 Ag_430 118.99(13) 17_554 . ?
Ag_202 Ag_317 Ag_430 87.85(11) . . ?
Ag_201 Ag_317 Ag_430 179.16(15) . . ?
Ag_422 Ag_317 Ag_430 92.42(12) . . ?
Ag_316 Ag_317 Ag_430 121.33(13) . . ?
Ag_423 Ag_317 Ag_318 60.45(10) . . ?
Ag_429 Ag_317 Ag_318 119.27(13) . . ?
Ag_205 Ag_317 Ag_318 59.73(10) . . ?
Ag_201 Ag_317 Ag_318 120.70(13) 17_554 . ?
Ag_202 Ag_317 Ag_318 59.57(10) . . ?
Ag_201 Ag_317 Ag_318 120.48(13) . . ?
Ag_422 Ag_317 Ag_318 120.85(14) . . ?
Ag_316 Ag_317 Ag_318 179.43(18) . . ?
Ag_430 Ag_317 Ag_318 58.97(10) . . ?
Ag_423 Ag_317 Ag_315 119.68(13) . . ?
Ag_429 Ag_317 Ag_315 59.52(10) . . ?
Ag_205 Ag_317 Ag_315 121.17(13) . . ?
Ag_201 Ag_317 Ag_315 60.11(10) 17_554 . ?
Ag_202 Ag_317 Ag_315 59.46(10) . . ?
Ag_201 Ag_317 Ag_315 121.90(13) . . ?
Ag_422 Ag_317 Ag_315 120.43(13) . . ?
Ag_316 Ag_317 Ag_315 91.12(10) . . ?
Ag_430 Ag_317 Ag_315 58.89(10) . . ?
Ag_318 Ag_317 Ag_315 89.45(11) . . ?
Ag_423 Ag_317 Ag_307 59.34(10) . . ?
Ag_429 Ag_317 Ag_307 119.39(13) . . ?
Ag_205 Ag_317 Ag_307 59.90(10) . . ?
Ag_201 Ag_317 Ag_307 120.86(12) 17_554 . ?
Ag_202 Ag_317 Ag_307 121.61(13) . . ?
Ag_201 Ag_317 Ag_307 59.08(10) . . ?
Ag_422 Ag_317 Ag_307 58.51(10) . . ?
Ag_316 Ag_317 Ag_307 88.80(10) . . ?
Ag_430 Ag_317 Ag_307 120.14(13) . . ?
Ag_318 Ag_317 Ag_307 90.63(12) . . ?
Ag_315 Ag_317 Ag_307 178.73(16) . . ?
Ag_431 Ag_318 Ag_425 89.97(12) . . ?
Ag_431 Ag_318 Ag_430 60.72(10) . . ?
Ag_425 Ag_318 Ag_430 147.24(14) . . ?
Ag_431 Ag_318 Ag_205 179.80(19) . . ?
Ag_425 Ag_318 Ag_205 89.83(12) . . ?
Ag_430 Ag_318 Ag_205 119.48(13) . . ?
Ag_431 Ag_318 Ag_424 61.56(11) . . ?
Ag_425 Ag_318 Ag_424 60.46(11) . . ?
Ag_430 Ag_318 Ag_424 90.79(12) . . ?
Ag_205 Ag_318 Ag_424 118.37(13) . . ?
Ag_431 Ag_318 Ag_202 118.59(13) . . ?
Ag_425 Ag_318 Ag_202 120.14(13) . . ?
Ag_430 Ag_318 Ag_202 88.74(12) . . ?
Ag_205 Ag_318 Ag_202 61.48(10) . . ?
Ag_424 Ag_318 Ag_202 179.30(14) . . ?
Ag_431 Ag_318 Ag_423 92.75(12) . . ?
Ag_425 Ag_318 Ag_423 110.69(13) . . ?
Ag_430 Ag_318 Ag_423 60.71(11) . . ?
Ag_205 Ag_318 Ag_423 87.37(11) . . ?
Ag_424 Ag_318 Ag_423 61.09(11) . . ?
Ag_202 Ag_318 Ag_423 118.21(13) . . ?
Ag_431 Ag_318 Ag_319 119.11(13) . . ?
Ag_425 Ag_318 Ag_319 60.52(10) . . ?
Ag_430 Ag_318 Ag_319 144.95(14) . . ?
Ag_205 Ag_318 Ag_319 60.73(10) . . ?
Ag_424 Ag_318 Ag_319 120.97(13) . . ?
Ag_202 Ag_318 Ag_319 59.62(10) . . ?
Ag_423 Ag_318 Ag_319 145.57(13) . . ?
Ag_431 Ag_318 Ag_317 121.21(13) . . ?
Ag_425 Ag_318 Ag_317 145.82(13) . . ?
Ag_430 Ag_318 Ag_317 60.48(10) . . ?
Ag_205 Ag_318 Ag_317 59.00(10) . . ?
Ag_424 Ag_318 Ag_317 119.69(13) . . ?
Ag_202 Ag_318 Ag_317 59.62(10) . . ?
Ag_423 Ag_318 Ag_317 58.60(10) . . ?
Ag_319 Ag_318 Ag_317 108.22(12) . . ?
Ag_431 Ag_318 Ag_308 120.55(14) . . ?
Ag_425 Ag_318 Ag_308 60.89(10) . . ?
Ag_430 Ag_318 Ag_308 119.61(13) . . ?
Ag_205 Ag_318 Ag_308 59.39(10) . . ?
Ag_424 Ag_318 Ag_308 58.99(10) . . ?
Ag_202 Ag_318 Ag_308 120.86(13) . . ?
Ag_423 Ag_318 Ag_308 58.92(10) . . ?
Ag_319 Ag_318 Ag_308 91.48(12) . . ?
Ag_317 Ag_318 Ag_308 89.09(11) . . ?
Ag_431 Ag_318 Ag_432 60.41(10) . . ?
Ag_425 Ag_318 Ag_432 60.82(10) . . ?
Ag_430 Ag_318 Ag_432 109.55(12) . . ?
Ag_205 Ag_318 Ag_432 119.44(13) . . ?
Ag_424 Ag_318 Ag_432 92.81(12) . . ?
Ag_202 Ag_318 Ag_432 87.83(12) . . ?
Ag_423 Ag_318 Ag_432 150.31(14) . . ?
Ag_319 Ag_318 Ag_432 58.71(10) . . ?
Ag_317 Ag_318 Ag_432 144.70(14) . . ?
Ag_308 Ag_318 Ag_432 121.70(13) . . ?
Ag_431 Ag_318 Ag3_319 59.50(10) . . ?
Ag_425 Ag_318 Ag3_319 119.61(13) . . ?
Ag_430 Ag_318 Ag3_319 59.92(10) . . ?
Ag_205 Ag_318 Ag3_319 120.56(13) . . ?
Ag_424 Ag_318 Ag3_319 121.06(13) . . ?
Ag_202 Ag_318 Ag3_319 59.09(10) . . ?
Ag_423 Ag_318 Ag3_319 120.61(13) . . ?
Ag_319 Ag_318 Ag3_319 88.91(11) . . ?
Ag_317 Ag_318 Ag3_319 90.47(12) . . ?
Ag_308 Ag_318 Ag3_319 179.49(17) . . ?
Ag_432 Ag_318 Ag3_319 58.80(10) . . ?
Ag_426 Ag_319 Ag_432 89.74(12) . . ?
Ag_426 Ag_319 Ag_204 89.49(12) . . ?
Ag_432 Ag_319 Ag_204 179.00(16) . . ?
Ag_426 Ag_319 Ag_202 179.03(15) . . ?
Ag_432 Ag_319 Ag_202 89.35(12) . . ?
Ag_204 Ag_319 Ag_202 91.42(11) . . ?
Ag_426 Ag_319 Ag_203 119.99(13) . . ?
Ag_432 Ag_319 Ag_203 118.96(13) . . ?
Ag_204 Ag_319 Ag_203 60.95(10) . . ?
Ag_202 Ag_319 Ag_203 60.80(10) . . ?
Ag_426 Ag_319 Ag_425 60.54(11) . . ?
Ag_432 Ag_319 Ag_425 61.13(10) . . ?
Ag_204 Ag_319 Ag_425 118.97(13) . . ?
Ag_202 Ag_319 Ag_425 118.68(13) . . ?
Ag_203 Ag_319 Ag_425 179.41(14) . . ?
Ag_426 Ag_319 Ag_318 119.43(13) . . ?
Ag_432 Ag_319 Ag_318 61.22(10) . . ?
Ag_204 Ag_319 Ag_318 119.74(12) . . ?
Ag_202 Ag_319 Ag_318 59.78(10) . . ?
Ag_203 Ag_319 Ag_318 120.58(13) . . ?
Ag_425 Ag_319 Ag_318 58.89(10) . . ?
Ag_426 Ag_319 Ag_433 60.85(10) . . ?
Ag_432 Ag_319 Ag_433 60.15(10) . . ?
Ag_204 Ag_319 Ag_433 118.88(13) . . ?
Ag_202 Ag_319 Ag_433 118.91(13) . . ?
Ag_203 Ag_319 Ag_433 87.98(11) . . ?
Ag_425 Ag_319 Ag_433 92.55(12) . . ?
Ag_318 Ag_319 Ag_433 121.37(13) . . ?
Ag_426 Ag_319 Ag_320 60.82(10) . . ?
Ag_432 Ag_319 Ag_320 119.29(13) . . ?
Ag_204 Ag_319 Ag_320 59.74(10) . . ?
Ag_202 Ag_319 Ag_320 119.96(13) . . ?
Ag_203 Ag_319 Ag_320 59.17(10) . . ?
Ag_425 Ag_319 Ag_320 121.36(13) . . ?
Ag_318 Ag_319 Ag_320 179.48(17) . . ?
Ag_433 Ag_319 Ag_320 59.14(10) . . ?
Ag_426 Ag_319 Ag_205 119.29(13) . . ?
Ag_432 Ag_319 Ag_205 120.32(13) . . ?
Ag_204 Ag_319 Ag_205 60.65(10) . . ?
Ag_202 Ag_319 Ag_205 60.96(10) . . ?
Ag_203 Ag_319 Ag_205 91.50(11) . . ?
Ag_425 Ag_319 Ag_205 87.97(11) . . ?
Ag_318 Ag_319 Ag_205 59.09(10) . . ?
Ag_433 Ag_319 Ag_205 179.44(17) . . ?
Ag_320 Ag_319 Ag_205 120.39(12) . . ?
Ag_426 Ag_319 Ag_309 60.27(10) . . ?
Ag_432 Ag_319 Ag_309 120.37(13) . . ?
Ag_204 Ag_319 Ag_309 59.72(10) . . ?
Ag_202 Ag_319 Ag_309 119.98(12) . . ?
Ag_203 Ag_319 Ag_309 120.67(13) . . ?
Ag_425 Ag_319 Ag_309 59.25(10) . . ?
Ag_318 Ag_319 Ag_309 88.80(11) . . ?
Ag_433 Ag_319 Ag_309 121.11(13) . . ?
Ag_320 Ag_319 Ag_309 90.98(12) . . ?
Ag_205 Ag_319 Ag_309 59.02(10) . . ?
Ag_426 Ag_319 Ag2_320 119.92(13) . . ?
Ag_432 Ag_319 Ag2_320 59.63(10) . . ?
Ag_204 Ag_319 Ag2_320 120.28(13) . . ?
Ag_202 Ag_319 Ag2_320 59.83(10) . . ?
Ag_203 Ag_319 Ag2_320 59.33(10) . . ?
Ag_425 Ag_319 Ag2_320 120.75(13) . . ?
Ag_318 Ag_319 Ag2_320 91.03(11) . . ?
Ag_433 Ag_319 Ag2_320 59.08(10) . . ?
Ag_320 Ag_319 Ag2_320 89.19(11) . . ?
Ag_205 Ag_319 Ag2_320 120.79(13) . . ?
Ag_309 Ag_319 Ag2_320 179.80(17) . . ?
Ag_305 Ag3_319 Ag_431 179.03(18) . . ?
Ag_305 Ag3_319 Ag_202 61.13(10) . . ?
Ag_431 Ag3_319 Ag_202 117.99(13) . . ?
Ag_305 Ag3_319 Ag_444 60.14(10) . . ?
Ag_431 Ag3_319 Ag_444 120.75(13) . . ?
Ag_202 Ag3_319 Ag_444 121.26(14) . . ?
Ag_305 Ag3_319 Ag_432 119.38(13) . . ?
Ag_431 Ag3_319 Ag_432 60.71(11) . . ?
Ag_202 Ag3_319 Ag_432 89.04(11) . . ?
Ag_444 Ag3_319 Ag_432 119.09(13) . . ?
Ag_305 Ag3_319 Ag_438 120.07(13) . . ?
Ag_431 Ag3_319 Ag_438 60.82(11) . . ?
Ag_202 Ag3_319 Ag_438 178.80(17) . . ?
Ag_444 Ag3_319 Ag_438 59.94(11) . . ?
Ag_432 Ag3_319 Ag_438 90.33(12) . . ?
Ag_305 Ag3_319 Ag_437 89.55(12) . . ?
Ag_431 Ag3_319 Ag_437 90.64(12) . . ?
Ag_202 Ag3_319 Ag_437 120.26(13) . . ?
Ag_444 Ag3_319 Ag_437 60.16(11) . . ?
Ag_432 Ag3_319 Ag_437 147.28(14) . . ?
Ag_438 Ag3_319 Ag_437 60.08(11) . . ?
Ag_305 Ag3_319 Ag2_320 59.43(10) . . ?
Ag_431 Ag3_319 Ag2_320 120.65(13) . . ?
Ag_202 Ag3_319 Ag2_320 60.44(10) . . ?
Ag_444 Ag3_319 Ag2_320 89.03(12) . . ?
Ag_432 Ag3_319 Ag2_320 59.94(10) . . ?
Ag_438 Ag3_319 Ag2_320 120.04(13) . . ?
Ag_437 Ag3_319 Ag2_320 145.35(15) . . ?
Ag_305 Ag3_319 Ag_430 119.30(13) . . ?
Ag_431 Ag3_319 Ag_430 60.02(11) . . ?
Ag_202 Ag3_319 Ag_430 88.32(11) . . ?
Ag_444 Ag3_319 Ag_430 121.05(13) . . ?
Ag_432 Ag3_319 Ag_430 110.12(13) . . ?
Ag_438 Ag3_319 Ag_430 90.93(12) . . ?
Ag_437 Ag3_319 Ag_430 60.89(11) . . ?
Ag2_320 Ag3_319 Ag_430 145.89(13) . . ?
Ag_305 Ag3_319 Ag_315 59.73(10) . . ?
Ag_431 Ag3_319 Ag_315 119.60(13) . . ?
Ag_202 Ag3_319 Ag_315 60.15(10) . . ?
Ag_444 Ag3_319 Ag_315 90.56(12) . . ?
Ag_432 Ag3_319 Ag_315 146.28(13) . . ?
Ag_438 Ag3_319 Ag_315 120.19(13) . . ?
Ag_437 Ag3_319 Ag_315 60.11(10) . . ?
Ag2_320 Ag3_319 Ag_315 108.84(12) . . ?
Ag_430 Ag3_319 Ag_315 59.58(10) . . ?
Ag_305 Ag3_319 Ag_318 120.56(12) . . ?
Ag_431 Ag3_319 Ag_318 58.55(10) . . ?
Ag_202 Ag3_319 Ag_318 59.44(10) . . ?
Ag_444 Ag3_319 Ag_318 179.29(15) . . ?
Ag_432 Ag3_319 Ag_318 60.56(10) . . ?
Ag_438 Ag3_319 Ag_318 119.37(14) . . ?
Ag_437 Ag3_319 Ag_318 119.73(13) . . ?
Ag2_320 Ag3_319 Ag_318 91.27(11) . . ?
Ag_430 Ag3_319 Ag_318 58.85(10) . . ?
Ag_315 Ag3_319 Ag_318 89.95(11) . . ?
Ag_305 Ag3_319 Ag_439 88.60(12) . . ?
Ag_431 Ag3_319 Ag_439 92.24(12) . . ?
Ag_202 Ag3_319 Ag_439 119.58(13) . . ?
Ag_444 Ag3_319 Ag_439 58.55(10) . . ?
Ag_432 Ag3_319 Ag_439 60.54(10) . . ?
Ag_438 Ag3_319 Ag_439 60.91(11) . . ?
Ag_437 Ag3_319 Ag_439 109.29(12) . . ?
Ag2_320 Ag3_319 Ag_439 59.14(10) . . ?
Ag_430 Ag3_319 Ag_439 148.70(14) . . ?
Ag_315 Ag3_319 Ag_439 145.00(14) . . ?
Ag_318 Ag3_319 Ag_439 121.11(13) . . ?
Ag_447 Ag_320 Ag_428 90.35(12) . . ?
Ag_447 Ag_320 Ag_427 61.20(11) . . ?
Ag_428 Ag_320 Ag_427 60.76(11) . . ?
Ag_447 Ag_320 Ag_203 118.22(13) . . ?
Ag_428 Ag_320 Ag_203 120.29(13) . . ?
Ag_427 Ag_320 Ag_203 178.92(15) . . ?
Ag_447 Ag_320 Ag_433 60.40(11) . . ?
Ag_428 Ag_320 Ag_433 146.93(14) . . ?
Ag_427 Ag_320 Ag_433 89.78(12) . . ?
Ag_203 Ag_320 Ag_433 89.14(12) . . ?
Ag_447 Ag_320 Ag_204 179.19(16) . . ?
Ag_428 Ag_320 Ag_204 89.70(12) . . ?
Ag_427 Ag_320 Ag_204 119.50(14) . . ?
Ag_203 Ag_320 Ag_204 61.09(10) . . ?
Ag_433 Ag_320 Ag_204 119.77(13) . . ?
Ag_447 Ag_320 Ag_311 119.13(14) . . ?
Ag_428 Ag_320 Ag_311 60.54(11) . . ?
Ag_427 Ag_320 Ag_311 121.30(14) . . ?
Ag_203 Ag_320 Ag_311 59.75(10) . . ?
Ag_433 Ag_320 Ag_311 145.53(13) . . ?
Ag_204 Ag_320 Ag_311 60.23(10) . . ?
Ag_447 Ag_320 Ag_310 121.14(13) . . ?
Ag_428 Ag_320 Ag_310 60.39(11) . . ?
Ag_427 Ag_320 Ag_310 59.95(11) . . ?
Ag_203 Ag_320 Ag_310 120.64(13) . . ?
Ag_433 Ag_320 Ag_310 119.68(14) . . ?
Ag_204 Ag_320 Ag_310 59.55(10) . . ?
Ag_311 Ag_320 Ag_310 90.90(10) . . ?
Ag_447 Ag_320 Ag_319 120.79(13) . . ?
Ag_428 Ag_320 Ag_319 145.69(14) . . ?
Ag_427 Ag_320 Ag_319 119.42(14) . . ?
Ag_203 Ag_320 Ag_319 59.94(10) . . ?
Ag_433 Ag_320 Ag_319 60.40(10) . . ?
Ag_204 Ag_320 Ag_319 59.38(10) . . ?
Ag_311 Ag_320 Ag_319 108.58(13) . . ?
Ag_310 Ag_320 Ag_319 89.14(12) . . ?
Ag_447 Ag_320 Ag_426 92.84(12) . . ?
Ag_428 Ag_320 Ag_426 110.31(13) . . ?
Ag_427 Ag_320 Ag_426 61.00(11) . . ?
Ag_203 Ag_320 Ag_426 118.36(13) . . ?
Ag_433 Ag_320 Ag_426 60.47(10) . . ?
Ag_204 Ag_320 Ag_426 87.90(12) . . ?
Ag_311 Ag_320 Ag_426 145.45(13) . . ?
Ag_310 Ag_320 Ag_426 59.23(10) . . ?
Ag_319 Ag_320 Ag_426 58.42(10) . . ?
Ag_447 Ag_320 Ag_435 60.70(11) . . ?
Ag_428 Ag_320 Ag_435 59.93(11) . . ?
Ag_427 Ag_320 Ag_435 91.87(12) . . ?
Ag_203 Ag_320 Ag_435 88.54(12) . . ?
Ag_433 Ag_320 Ag_435 110.61(13) . . ?
Ag_204 Ag_320 Ag_435 118.67(13) . . ?
Ag_311 Ag_320 Ag_435 58.45(11) . . ?
Ag_310 Ag_320 Ag_435 120.30(13) . . ?
Ag_319 Ag_320 Ag_435 145.93(14) . . ?
Ag_426 Ag_320 Ag_435 149.96(14) . . ?
Ag_447 Ag_320 Ag_312 58.81(11) . . ?
Ag_428 Ag_320 Ag_312 119.65(13) . . ?
Ag_427 Ag_320 Ag_312 120.00(13) . . ?
Ag_203 Ag_320 Ag_312 59.41(10) . . ?
Ag_433 Ag_320 Ag_312 60.26(10) . . ?
Ag_204 Ag_320 Ag_312 120.49(13) . . ?
Ag_311 Ag_320 Ag_312 89.17(10) . . ?
Ag_310 Ag_320 Ag_312 179.9(2) . . ?
Ag_319 Ag_320 Ag_312 90.85(12) . . ?
Ag_426 Ag_320 Ag_312 120.71(13) . . ?
Ag_435 Ag_320 Ag_312 59.74(10) . . ?
Ag_305 Ag2_320 Ag_304 61.14(11) . 17_554 ?
Ag_305 Ag2_320 Ag_439 89.99(12) . . ?
Ag_304 Ag2_320 Ag_439 119.78(13) 17_554 . ?
Ag_305 Ag2_320 Ag_203 91.55(12) . . ?
Ag_304 Ag2_320 Ag_203 60.97(10) 17_554 . ?
Ag_439 Ag2_320 Ag_203 178.45(16) . . ?
Ag_305 Ag2_320 Ag_432 119.44(13) . . ?
Ag_304 Ag2_320 Ag_432 178.96(14) 17_554 . ?
Ag_439 Ag2_320 Ag_432 61.22(10) . . ?
Ag_203 Ag2_320 Ag_432 118.02(13) . . ?
Ag_305 Ag2_320 Ag_433 179.44(18) . . ?
Ag_304 Ag2_320 Ag_433 119.30(13) 17_554 . ?
Ag_439 Ag2_320 Ag_433 90.05(12) . . ?
Ag_203 Ag2_320 Ag_433 88.41(12) . . ?
Ag_432 Ag2_320 Ag_433 60.12(10) . . ?
Ag_305 Ag2_320 Ag3_319 59.70(10) . . ?
Ag_304 Ag2_320 Ag3_319 120.83(13) 17_554 . ?
Ag_439 Ag2_320 Ag3_319 61.30(10) . . ?
Ag_203 Ag2_320 Ag3_319 119.69(12) . . ?
Ag_432 Ag2_320 Ag3_319 59.75(10) . . ?
Ag_433 Ag2_320 Ag3_319 119.86(14) . . ?
Ag_305 Ag2_320 Ag_440 120.04(13) . . ?
Ag_304 Ag2_320 Ag_440 88.89(12) 17_554 . ?
Ag_439 Ag2_320 Ag_440 59.99(11) . . ?
Ag_203 Ag2_320 Ag_440 119.01(13) . . ?
Ag_432 Ag2_320 Ag_440 91.47(12) . . ?
Ag_433 Ag2_320 Ag_440 60.44(10) . . ?
Ag3_319 Ag2_320 Ag_440 121.28(13) . . ?
Ag_305 Ag2_320 Ag_202 60.80(10) . . ?
Ag_304 Ag2_320 Ag_202 91.38(12) 17_554 . ?
Ag_439 Ag2_320 Ag_202 120.54(13) . . ?
Ag_203 Ag2_320 Ag_202 60.45(10) . . ?
Ag_432 Ag2_320 Ag_202 88.25(12) . . ?
Ag_433 Ag2_320 Ag_202 118.71(13) . . ?
Ag3_319 Ag2_320 Ag_202 59.25(10) . . ?
Ag_440 Ag2_320 Ag_202 179.11(17) . . ?
Ag_305 Ag2_320 Ag_312 120.19(14) . . ?
Ag_304 Ag2_320 Ag_312 59.06(10) 17_554 . ?
Ag_439 Ag2_320 Ag_312 119.73(13) . . ?
Ag_203 Ag2_320 Ag_312 59.28(10) . . ?
Ag_432 Ag2_320 Ag_312 120.35(13) . . ?
Ag_433 Ag2_320 Ag_312 60.24(10) . . ?
Ag3_319 Ag2_320 Ag_312 178.95(16) . . ?
Ag_440 Ag2_320 Ag_312 59.74(10) . . ?
Ag_202 Ag2_320 Ag_312 119.72(13) . . ?
Ag_305 Ag2_320 Ag_445 61.47(11) . . ?
Ag_304 Ag2_320 Ag_445 60.40(10) 17_554 . ?
Ag_439 Ag2_320 Ag_445 59.37(11) . . ?
Ag_203 Ag2_320 Ag_445 121.36(13) . . ?
Ag_432 Ag2_320 Ag_445 120.59(13) . . ?
Ag_433 Ag2_320 Ag_445 119.01(13) . . ?
Ag3_319 Ag2_320 Ag_445 91.60(12) . . ?
Ag_440 Ag2_320 Ag_445 58.58(11) . . ?
Ag_202 Ag2_320 Ag_445 122.27(13) . . ?
Ag_312 Ag2_320 Ag_445 89.20(12) . . ?
Ag_305 Ag2_320 Ag_319 119.65(13) . . ?
Ag_304 Ag2_320 Ag_319 120.27(13) 17_554 . ?
Ag_439 Ag2_320 Ag_319 119.94(13) . . ?
Ag_203 Ag2_320 Ag_319 59.30(10) . . ?
Ag_432 Ag2_320 Ag_319 58.73(10) . . ?
Ag_433 Ag2_320 Ag_319 59.87(10) . . ?
Ag3_319 Ag2_320 Ag_319 88.78(11) . . ?
Ag_440 Ag2_320 Ag_319 120.31(13) . . ?
Ag_202 Ag2_320 Ag_319 58.85(10) . . ?
Ag_312 Ag2_320 Ag_319 90.43(12) . . ?
Ag_445 Ag2_320 Ag_319 178.83(17) . . ?
Br1 Ag_401 Ag_403 118.1(3) . . ?
Br1 Ag_401 Ag_405 123.9(3) . . ?
Ag_403 Ag_401 Ag_405 110.51(14) . . ?
Br1 Ag_401 Ag_406 119.2(3) . . ?
Ag_403 Ag_401 Ag_406 110.68(15) . . ?
Ag_405 Ag_401 Ag_406 61.82(12) . . ?
Br1 Ag_401 Ag_402 115.5(3) . . ?
Ag_403 Ag_401 Ag_402 61.29(13) . . ?
Ag_405 Ag_401 Ag_402 111.26(15) . . ?
Ag_406 Ag_401 Ag_402 61.01(12) . . ?
Br1 Ag_401 Ag_300 175.6(4) . . ?
Ag_403 Ag_401 Ag_300 59.64(11) . . ?
Ag_405 Ag_401 Ag_300 60.13(11) . . ?
Ag_406 Ag_401 Ag_300 60.20(11) . . ?
Ag_402 Ag_401 Ag_300 60.16(11) . . ?
Br1 Ag_401 Ag_404 122.7(3) . . ?
Ag_403 Ag_401 Ag_404 61.45(12) . . ?
Ag_405 Ag_401 Ag_404 60.71(12) . . ?
Ag_406 Ag_401 Ag_404 111.22(14) . . ?
Ag_402 Ag_401 Ag_404 111.50(14) . . ?
Ag_300 Ag_401 Ag_404 60.26(11) . . ?
Br1 Ag_401 Ag_604 67.2(3) . . ?
Ag_403 Ag_401 Ag_604 64.02(13) . . ?
Ag_405 Ag_401 Ag_604 115.71(17) . . ?
Ag_406 Ag_401 Ag_604 173.56(17) . . ?
Ag_402 Ag_401 Ag_604 116.73(17) . . ?
Ag_300 Ag_401 Ag_604 113.36(15) . . ?
Ag_404 Ag_401 Ag_604 63.39(13) . . ?
Br1 Ag_401 Ag_605 62.1(3) . . ?
Ag_403 Ag_401 Ag_605 64.16(13) . . ?
Ag_405 Ag_401 Ag_605 173.93(17) . . ?
Ag_406 Ag_401 Ag_605 116.46(18) . . ?
Ag_402 Ag_401 Ag_605 64.02(14) . . ?
Ag_300 Ag_401 Ag_605 113.82(16) . . ?
Ag_404 Ag_401 Ag_605 116.62(16) . . ?
Ag_604 Ag_401 Ag_605 65.31(15) . . ?
Br1 Ag_401 Ag_601 63.8(3) . . ?
Ag_403 Ag_401 Ag_601 116.69(17) . . ?
Ag_405 Ag_401 Ag_601 116.35(16) . . ?
Ag_406 Ag_401 Ag_601 63.06(13) . . ?
Ag_402 Ag_401 Ag_601 63.47(13) . . ?
Ag_300 Ag_401 Ag_601 113.27(16) . . ?
Ag_404 Ag_401 Ag_601 173.50(18) . . ?
Ag_604 Ag_401 Ag_601 122.09(16) . . ?
Ag_605 Ag_401 Ag_601 65.66(14) . . ?
Br1 Ag_401 Ag_602 68.8(3) . . ?
Ag_403 Ag_401 Ag_602 172.92(17) . . ?
Ag_405 Ag_401 Ag_602 64.31(13) . . ?
Ag_406 Ag_401 Ag_602 62.92(12) . . ?
Ag_402 Ag_401 Ag_602 115.18(16) . . ?
Ag_300 Ag_401 Ag_602 113.35(15) . . ?
Ag_404 Ag_401 Ag_602 116.98(17) . . ?
Ag_604 Ag_401 Ag_602 122.14(17) . . ?
Ag_605 Ag_401 Ag_602 120.71(16) . . ?
Ag_601 Ag_401 Ag_602 64.01(14) . . ?
Br1 Ag_401 Ag_603 71.5(3) . . ?
Ag_403 Ag_401 Ag_603 115.19(17) . . ?
Ag_405 Ag_401 Ag_603 63.48(13) . . ?
Ag_406 Ag_401 Ag_603 117.32(16) . . ?
Ag_402 Ag_401 Ag_603 172.94(17) . . ?
Ag_300 Ag_401 Ag_603 112.84(16) . . ?
Ag_404 Ag_401 Ag_603 62.13(13) . . ?
Ag_604 Ag_401 Ag_603 64.10(14) . . ?
Ag_605 Ag_401 Ag_603 120.86(17) . . ?
Ag_601 Ag_401 Ag_603 122.63(16) . . ?
Ag_602 Ag_401 Ag_603 67.57(14) . . ?
Ag_401 Ag_402 Ag1_628 119.82(16) . . ?
Ag_401 Ag_402 Ag_300 60.06(12) . . ?
Ag1_628 Ag_402 Ag_300 148.17(16) . . ?
Ag_401 Ag_402 Ag_443 119.70(16) . 17_554 ?
Ag1_628 Ag_402 Ag_443 111.57(17) . 17_554 ?
Ag_300 Ag_402 Ag_443 91.06(13) . 17_554 ?
Ag_401 Ag_402 Ag1_627 120.59(15) . . ?
Ag1_628 Ag_402 Ag1_627 62.01(13) . . ?
Ag_300 Ag_402 Ag1_627 148.78(17) . . ?
Ag_443 Ag_402 Ag1_627 60.62(12) 17_554 . ?
Ag_401 Ag_402 Ag_301 119.93(15) . . ?
Ag1_628 Ag_402 Ag_301 110.35(15) . . ?
Ag_300 Ag_402 Ag_301 59.88(11) . . ?
Ag_443 Ag_402 Ag_301 62.15(11) 17_554 . ?
Ag1_627 Ag_402 Ag_301 110.66(16) . . ?
Ag_401 Ag_402 Ag_407 179.2(2) . . ?
Ag1_628 Ag_402 Ag_407 60.19(13) . . ?
Ag_300 Ag_402 Ag_407 119.45(14) . . ?
Ag_443 Ag_402 Ag_407 60.77(12) 17_554 . ?
Ag1_627 Ag_402 Ag_407 60.19(13) . . ?
Ag_301 Ag_402 Ag_407 59.57(11) . . ?
Ag_401 Ag_402 Ag_408 118.40(16) . . ?
Ag1_628 Ag_402 Ag_408 61.21(12) . . ?
Ag_300 Ag_402 Ag_408 90.00(13) . . ?
Ag_443 Ag_402 Ag_408 112.57(15) 17_554 . ?
Ag1_627 Ag_402 Ag_408 111.97(16) . . ?
Ag_301 Ag_402 Ag_408 61.08(11) . . ?
Ag_407 Ag_402 Ag_408 60.84(12) . . ?
Ag_401 Ag_402 Ag_406 59.46(12) . . ?
Ag1_628 Ag_402 Ag_406 151.21(15) . . ?
Ag_300 Ag_402 Ag_406 59.65(11) . . ?
Ag_443 Ag_402 Ag_406 60.27(12) 17_554 . ?
Ag1_627 Ag_402 Ag_406 92.68(14) . . ?
Ag_301 Ag_402 Ag_406 90.61(13) . . ?
Ag_407 Ag_402 Ag_406 120.98(16) . . ?
Ag_408 Ag_402 Ag_406 147.14(15) . . ?
Ag_401 Ag_402 Ag_403 58.96(12) . . ?
Ag1_628 Ag_402 Ag_403 92.68(15) . . ?
Ag_300 Ag_402 Ag_403 58.85(11) . . ?
Ag_443 Ag_402 Ag_403 147.19(15) 17_554 . ?
Ag1_627 Ag_402 Ag_403 151.58(17) . . ?
Ag_301 Ag_402 Ag_403 89.36(12) . . ?
Ag_407 Ag_402 Ag_403 120.26(15) . . ?
Ag_408 Ag_402 Ag_403 59.48(12) . . ?
Ag_406 Ag_402 Ag_403 107.56(15) . . ?
Ag_401 Ag_402 Ag_601 58.51(12) . . ?
Ag1_628 Ag_402 Ag_601 93.32(14) . . ?
Ag_300 Ag_402 Ag_601 109.09(15) . . ?
Ag_443 Ag_402 Ag_601 90.60(14) 17_554 . ?
Ag1_627 Ag_402 Ag_601 62.08(13) . . ?
Ag_301 Ag_402 Ag_601 148.65(16) . . ?
Ag_407 Ag_402 Ag_601 122.27(16) . . ?
Ag_408 Ag_402 Ag_601 150.01(16) . . ?
Ag_406 Ag_402 Ag_601 60.83(12) . . ?
Ag_403 Ag_402 Ag_601 110.42(16) . . ?
Ag_401 Ag_402 Ag_605 58.21(13) . . ?
Ag1_628 Ag_402 Ag_605 61.61(14) . . ?
Ag_300 Ag_402 Ag_605 108.94(16) . . ?
Ag_443 Ag_402 Ag_605 149.80(15) 17_554 . ?
Ag1_627 Ag_402 Ag_605 93.38(15) . . ?
Ag_301 Ag_402 Ag_605 147.65(16) . . ?
Ag_407 Ag_402 Ag_605 121.78(16) . . ?
Ag_408 Ag_402 Ag_605 90.43(14) . . ?
Ag_406 Ag_402 Ag_605 110.18(15) . . ?
Ag_403 Ag_402 Ag_605 61.33(12) . . ?
Ag_601 Ag_402 Ag_605 61.96(12) . . ?
Ag_612 Ag_403 Ag_401 119.25(16) . . ?
Ag_612 Ag_403 Ag_300 147.74(18) . . ?
Ag_401 Ag_403 Ag_300 60.73(11) . . ?
Ag_612 Ag_403 Ag_408 111.81(16) . . ?
Ag_401 Ag_403 Ag_408 119.89(16) . . ?
Ag_300 Ag_403 Ag_408 91.10(14) . . ?
Ag_612 Ag_403 Ag_302 110.28(14) . . ?
Ag_401 Ag_403 Ag_302 120.98(15) . . ?
Ag_300 Ag_403 Ag_302 60.26(11) . . ?
Ag_408 Ag_403 Ag_302 61.29(11) . . ?
Ag_612 Ag_403 Ag1_629 61.86(14) . . ?
Ag_401 Ag_403 Ag1_629 119.29(15) . . ?
Ag_300 Ag_403 Ag1_629 149.53(18) . . ?
Ag_408 Ag_403 Ag1_629 61.65(13) . . ?
Ag_302 Ag_403 Ag1_629 110.99(15) . . ?
Ag_612 Ag_403 Ag_410 60.98(12) . . ?
Ag_401 Ag_403 Ag_410 119.41(17) . . ?
Ag_300 Ag_403 Ag_410 90.07(13) . . ?
Ag_408 Ag_403 Ag_410 111.68(14) . . ?
Ag_302 Ag_403 Ag_410 61.02(11) . . ?
Ag1_629 Ag_403 Ag_410 111.69(15) . . ?
Ag_612 Ag_403 Ag_402 151.27(17) . . ?
Ag_401 Ag_403 Ag_402 59.75(12) . . ?
Ag_300 Ag_403 Ag_402 60.00(11) . . ?
Ag_408 Ag_403 Ag_402 60.18(12) . . ?
Ag_302 Ag_403 Ag_402 90.40(13) . . ?
Ag1_629 Ag_403 Ag_402 92.67(15) . . ?
Ag_410 Ag_403 Ag_402 147.18(15) . . ?
Ag_612 Ag_403 Ag_409 60.51(12) . . ?
Ag_401 Ag_403 Ag_409 179.7(2) . . ?
Ag_300 Ag_403 Ag_409 119.54(14) . . ?
Ag_408 Ag_403 Ag_409 60.22(12) . . ?
Ag_302 Ag_403 Ag_409 59.29(11) . . ?
Ag1_629 Ag_403 Ag_409 60.51(12) . . ?
Ag_410 Ag_403 Ag_409 60.64(12) . . ?
Ag_402 Ag_403 Ag_409 120.37(16) . . ?
Ag_612 Ag_403 Ag_404 91.07(15) . . ?
Ag_401 Ag_403 Ag_404 59.82(12) . . ?
Ag_300 Ag_403 Ag_404 60.07(12) . . ?
Ag_408 Ag_403 Ag_404 148.21(15) . . ?
Ag_302 Ag_403 Ag_404 90.75(13) . . ?
Ag1_629 Ag_403 Ag_404 149.44(17) . . ?
Ag_410 Ag_403 Ag_404 59.61(12) . . ?
Ag_402 Ag_403 Ag_404 108.95(15) . . ?
Ag_409 Ag_403 Ag_404 120.24(15) . . ?
Ag_612 Ag_403 Ag_604 60.71(13) . . ?
Ag_401 Ag_403 Ag_604 58.54(12) . . ?
Ag_300 Ag_403 Ag_604 109.72(15) . . ?
Ag_408 Ag_403 Ag_604 149.53(16) . . ?
Ag_302 Ag_403 Ag_604 148.55(17) . . ?
Ag1_629 Ag_403 Ag_604 91.64(15) . . ?
Ag_410 Ag_403 Ag_604 90.91(15) . . ?
Ag_402 Ag_403 Ag_604 110.75(14) . . ?
Ag_409 Ag_403 Ag_604 121.22(16) . . ?
Ag_404 Ag_403 Ag_604 60.98(13) . . ?
Ag_612 Ag_403 Ag_605 92.63(14) . . ?
Ag_401 Ag_403 Ag_605 58.51(12) . . ?
Ag_300 Ag_403 Ag_605 110.02(14) . . ?
Ag_408 Ag_403 Ag_605 90.95(15) . . ?
Ag_302 Ag_403 Ag_605 148.71(18) . . ?
Ag1_629 Ag_403 Ag_605 60.79(13) . . ?
Ag_410 Ag_403 Ag_605 149.75(17) . . ?
Ag_402 Ag_403 Ag_605 61.54(12) . . ?
Ag_409 Ag_403 Ag_605 121.29(16) . . ?
Ag_404 Ag_403 Ag_605 110.46(15) . . ?
Ag_604 Ag_403 Ag_605 61.54(13) . . ?
Ag_611 Ag_404 Ag_401 119.53(16) . . ?
Ag_611 Ag_404 Ag_300 146.51(17) . . ?
Ag_401 Ag_404 Ag_300 59.86(11) . . ?
Ag_611 Ag_404 Ag_411 61.82(12) . . ?
Ag_401 Ag_404 Ag_411 178.16(18) . . ?
Ag_300 Ag_404 Ag_411 118.31(14) . . ?
Ag_611 Ag_404 Ag_412 113.93(16) . . ?
Ag_401 Ag_404 Ag_412 118.83(15) . . ?
Ag_300 Ag_404 Ag_412 89.91(13) . . ?
Ag_411 Ag_404 Ag_412 60.71(12) . . ?
Ag_611 Ag_404 Ag_405 152.81(16) . . ?
Ag_401 Ag_404 Ag_405 59.38(12) . . ?
Ag_300 Ag_404 Ag_405 59.55(11) . . ?
Ag_411 Ag_404 Ag_405 120.11(15) . . ?
Ag_412 Ag_404 Ag_405 59.47(12) . . ?
Ag_611 Ag_404 Ag_410 60.57(12) . . ?
Ag_401 Ag_404 Ag_410 118.70(16) . . ?
Ag_300 Ag_404 Ag_410 89.45(13) . . ?
Ag_411 Ag_404 Ag_410 60.58(12) . . ?
Ag_412 Ag_404 Ag_410 111.91(14) . . ?
Ag_405 Ag_404 Ag_410 146.21(15) . . ?
Ag_611 Ag_404 Ag_303 110.81(14) . . ?
Ag_401 Ag_404 Ag_303 118.96(15) . . ?
Ag_300 Ag_404 Ag_303 59.11(11) . . ?
Ag_411 Ag_404 Ag_303 59.20(11) . . ?
Ag_412 Ag_404 Ag_303 61.23(11) . . ?
Ag_405 Ag_404 Ag_303 89.53(13) . . ?
Ag_410 Ag_404 Ag_303 60.97(11) . . ?
Ag_611 Ag_404 Ag_610 65.87(14) . . ?
Ag_401 Ag_404 Ag_610 119.94(15) . . ?
Ag_300 Ag_404 Ag_610 146.63(17) . . ?
Ag_411 Ag_404 Ag_610 61.57(12) . . ?
Ag_412 Ag_404 Ag_610 60.01(12) . . ?
Ag_405 Ag_404 Ag_610 90.64(14) . . ?
Ag_410 Ag_404 Ag_610 113.90(16) . . ?
Ag_303 Ag_404 Ag_610 110.42(15) . . ?
Ag_611 Ag_404 Ag_403 91.35(15) . . ?
Ag_401 Ag_404 Ag_403 58.74(12) . . ?
Ag_300 Ag_404 Ag_403 58.62(11) . . ?
Ag_411 Ag_404 Ag_403 120.48(14) . . ?
Ag_412 Ag_404 Ag_403 146.01(15) . . ?
Ag_405 Ag_404 Ag_403 107.25(15) . . ?
Ag_410 Ag_404 Ag_403 59.98(12) . . ?
Ag_303 Ag_404 Ag_403 89.38(13) . . ?
Ag_610 Ag_404 Ag_403 153.66(16) . . ?
Ag_611 Ag_404 Ag_603 93.18(14) . . ?
Ag_401 Ag_404 Ag_603 59.45(13) . . ?
Ag_300 Ag_404 Ag_603 110.27(15) . . ?
Ag_411 Ag_404 Ag_603 122.10(16) . . ?
Ag_412 Ag_404 Ag_603 91.17(14) . . ?
Ag_405 Ag_404 Ag_603 62.08(12) . . ?
Ag_410 Ag_404 Ag_603 150.00(16) . . ?
Ag_303 Ag_404 Ag_603 148.67(16) . . ?
Ag_610 Ag_404 Ag_603 60.54(13) . . ?
Ag_403 Ag_404 Ag_603 110.58(15) . . ?
Ag_611 Ag_404 Ag_604 61.21(13) . . ?
Ag_401 Ag_404 Ag_604 58.34(12) . . ?
Ag_300 Ag_404 Ag_604 108.85(16) . . ?
Ag_411 Ag_404 Ag_604 123.03(16) . . ?
Ag_412 Ag_404 Ag_604 150.56(16) . . ?
Ag_405 Ag_404 Ag_604 110.25(14) . . ?
Ag_410 Ag_404 Ag_604 91.33(14) . . ?
Ag_303 Ag_404 Ag_604 148.03(16) . . ?
Ag_610 Ag_404 Ag_604 94.72(15) . . ?
Ag_403 Ag_404 Ag_604 61.32(13) . . ?
Ag_603 Ag_404 Ag_604 61.46(13) . . ?
Ag_608 Ag_405 Ag_401 118.21(16) 17_554 . ?
Ag_608 Ag_405 Ag_412 113.51(16) 17_554 . ?
Ag_401 Ag_405 Ag_412 120.10(15) . . ?
Ag_608 Ag_405 Ag_300 146.90(17) 17_554 . ?
Ag_401 Ag_405 Ag_300 60.20(11) . . ?
Ag_412 Ag_405 Ag_300 90.60(13) . . ?
Ag_608 Ag_405 Ag_446 61.67(12) 17_554 17_554 ?
Ag_401 Ag_405 Ag_446 178.78(17) . 17_554 ?
Ag_412 Ag_405 Ag_446 60.69(12) . 17_554 ?
Ag_300 Ag_405 Ag_446 119.16(14) . 17_554 ?
Ag_608 Ag_405 Ag_404 151.62(16) 17_554 . ?
Ag_401 Ag_405 Ag_404 59.92(12) . . ?
Ag_412 Ag_405 Ag_404 60.19(12) . . ?
Ag_300 Ag_405 Ag_404 60.02(11) . . ?
Ag_446 Ag_405 Ag_404 120.84(15) 17_554 . ?
Ag_608 Ag_405 Ag_304 111.29(15) 17_554 . ?
Ag_401 Ag_405 Ag_304 119.46(14) . . ?
Ag_412 Ag_405 Ag_304 61.83(11) . . ?
Ag_300 Ag_405 Ag_304 59.27(10) . . ?
Ag_446 Ag_405 Ag_304 59.89(11) 17_554 . ?
Ag_404 Ag_405 Ag_304 90.52(13) . . ?
Ag_608 Ag_405 Ag_445 61.45(12) 17_554 17_554 ?
Ag_401 Ag_405 Ag_445 117.96(16) . 17_554 ?
Ag_412 Ag_405 Ag_445 111.89(14) . 17_554 ?
Ag_300 Ag_405 Ag_445 89.24(13) . 17_554 ?
Ag_446 Ag_405 Ag_445 60.85(12) 17_554 17_554 ?
Ag_404 Ag_405 Ag_445 146.65(15) . 17_554 ?
Ag_304 Ag_405 Ag_445 60.52(11) . 17_554 ?
Ag_608 Ag_405 Ag_609 64.31(13) 17_554 . ?
Ag_401 Ag_405 Ag_609 119.79(16) . . ?
Ag_412 Ag_405 Ag_609 60.89(12) . . ?
Ag_300 Ag_405 Ag_609 148.06(16) . . ?
Ag_446 Ag_405 Ag_609 61.34(12) 17_554 . ?
Ag_404 Ag_405 Ag_609 91.35(14) . . ?
Ag_304 Ag_405 Ag_609 111.60(15) . . ?
Ag_445 Ag_405 Ag_609 113.60(15) 17_554 . ?
Ag_608 Ag_405 Ag_406 90.52(15) 17_554 . ?
Ag_401 Ag_405 Ag_406 59.18(12) . . ?
Ag_412 Ag_405 Ag_406 146.91(14) . . ?
Ag_300 Ag_405 Ag_406 59.35(11) . . ?
Ag_446 Ag_405 Ag_406 119.63(15) 17_554 . ?
Ag_404 Ag_405 Ag_406 108.44(15) . . ?
Ag_304 Ag_405 Ag_406 88.98(12) . . ?
Ag_445 Ag_405 Ag_406 58.80(11) 17_554 . ?
Ag_609 Ag_405 Ag_406 151.59(15) . . ?
Ag_608 Ag_405 Ag_603 93.53(14) 17_554 . ?
Ag_401 Ag_405 Ag_603 59.01(13) . . ?
Ag_412 Ag_405 Ag_603 90.56(14) . . ?
Ag_300 Ag_405 Ag_603 109.24(15) . . ?
Ag_446 Ag_405 Ag_603 122.12(16) 17_554 . ?
Ag_404 Ag_405 Ag_603 60.34(12) . . ?
Ag_304 Ag_405 Ag_603 148.16(16) . . ?
Ag_445 Ag_405 Ag_603 151.09(15) 17_554 . ?
Ag_609 Ag_405 Ag_603 60.79(13) . . ?
Ag_406 Ag_405 Ag_603 111.19(15) . . ?
Ag_608 Ag_405 Ag_602 59.93(13) 17_554 . ?
Ag_401 Ag_405 Ag_602 58.28(12) . . ?
Ag_412 Ag_405 Ag_602 151.71(16) . . ?
Ag_300 Ag_405 Ag_602 108.48(15) . . ?
Ag_446 Ag_405 Ag_602 121.57(15) 17_554 . ?
Ag_404 Ag_405 Ag_602 111.10(15) . . ?
Ag_304 Ag_405 Ag_602 146.07(16) . . ?
Ag_445 Ag_405 Ag_602 89.64(13) 17_554 . ?
Ag_609 Ag_405 Ag_602 94.30(14) . . ?
Ag_406 Ag_405 Ag_602 60.01(12) . . ?
Ag_603 Ag_405 Ag_602 63.85(13) . . ?
Ag_401 Ag_406 Ag_606 119.07(15) . 17_554 ?
Ag_401 Ag_406 Ag_445 119.10(16) . 17_554 ?
Ag_606 Ag_406 Ag_445 112.36(15) 17_554 17_554 ?
Ag_401 Ag_406 Ag_300 60.07(11) . . ?
Ag_606 Ag_406 Ag_300 149.62(17) 17_554 . ?
Ag_445 Ag_406 Ag_300 89.90(13) 17_554 . ?
Ag_401 Ag_406 Ag_607 121.12(15) . 17_554 ?
Ag_606 Ag_406 Ag_607 62.17(13) 17_554 17_554 ?
Ag_445 Ag_406 Ag_607 60.02(12) 17_554 17_554 ?
Ag_300 Ag_406 Ag_607 147.22(17) . 17_554 ?
Ag_401 Ag_406 Ag_305 119.73(14) . 17_554 ?
Ag_606 Ag_406 Ag_305 111.88(15) 17_554 17_554 ?
Ag_445 Ag_406 Ag_305 61.75(11) 17_554 17_554 ?
Ag_300 Ag_406 Ag_305 59.67(10) . 17_554 ?
Ag_607 Ag_406 Ag_305 109.62(15) 17_554 17_554 ?
Ag_401 Ag_406 Ag_444 179.08(16) . 17_554 ?
Ag_606 Ag_406 Ag_444 61.30(12) 17_554 17_554 ?
Ag_445 Ag_406 Ag_444 61.10(11) 17_554 17_554 ?
Ag_300 Ag_406 Ag_444 119.14(13) . 17_554 ?
Ag_607 Ag_406 Ag_444 59.79(12) 17_554 17_554 ?
Ag_305 Ag_406 Ag_444 59.48(10) 17_554 17_554 ?
Ag_401 Ag_406 Ag_443 118.91(15) . 17_554 ?
Ag_606 Ag_406 Ag_443 62.51(12) 17_554 17_554 ?
Ag_445 Ag_406 Ag_443 112.25(14) 17_554 17_554 ?
Ag_300 Ag_406 Ag_443 90.53(13) . 17_554 ?
Ag_607 Ag_406 Ag_443 111.81(15) 17_554 17_554 ?
Ag_305 Ag_406 Ag_443 61.00(11) 17_554 17_554 ?
Ag_444 Ag_406 Ag_443 60.40(11) 17_554 17_554 ?
Ag_401 Ag_406 Ag_402 59.53(12) . . ?
Ag_606 Ag_406 Ag_402 92.76(14) 17_554 . ?
Ag_445 Ag_406 Ag_402 146.63(14) 17_554 . ?
Ag_300 Ag_406 Ag_402 59.63(11) . . ?
Ag_607 Ag_406 Ag_402 152.59(16) 17_554 . ?
Ag_305 Ag_406 Ag_402 89.19(12) 17_554 . ?
Ag_444 Ag_406 Ag_402 119.75(15) 17_554 . ?
Ag_443 Ag_406 Ag_402 59.41(12) 17_554 . ?
Ag_401 Ag_406 Ag_405 59.00(12) . . ?
Ag_606 Ag_406 Ag_405 149.91(15) 17_554 . ?
Ag_445 Ag_406 Ag_405 60.11(12) 17_554 . ?
Ag_300 Ag_406 Ag_405 59.16(11) . . ?
Ag_607 Ag_406 Ag_405 92.20(14) 17_554 . ?
Ag_305 Ag_406 Ag_405 90.66(12) 17_554 . ?
Ag_444 Ag_406 Ag_405 121.17(15) 17_554 . ?
Ag_443 Ag_406 Ag_405 147.22(14) 17_554 . ?
Ag_402 Ag_406 Ag_405 107.79(14) . . ?
Ag_401 Ag_406 Ag_602 58.91(12) . . ?
Ag_606 Ag_406 Ag_602 90.65(14) 17_554 . ?
Ag_445 Ag_406 Ag_602 91.52(14) 17_554 . ?
Ag_300 Ag_406 Ag_602 109.90(15) . . ?
Ag_607 Ag_406 Ag_602 62.25(12) 17_554 . ?
Ag_305 Ag_406 Ag_602 149.67(17) 17_554 . ?
Ag_444 Ag_406 Ag_602 122.01(14) 17_554 . ?
Ag_443 Ag_406 Ag_602 148.97(16) 17_554 . ?
Ag_402 Ag_406 Ag_602 110.52(15) . . ?
Ag_405 Ag_406 Ag_602 61.95(12) . . ?
Ag_401 Ag_406 Ag_601 58.75(12) . . ?
Ag_606 Ag_406 Ag_601 60.35(12) 17_554 . ?
Ag_445 Ag_406 Ag_601 150.25(15) 17_554 . ?
Ag_300 Ag_406 Ag_601 109.58(15) . . ?
Ag_607 Ag_406 Ag_601 94.46(14) 17_554 . ?
Ag_305 Ag_406 Ag_601 147.62(16) 17_554 . ?
Ag_444 Ag_406 Ag_601 121.59(15) 17_554 . ?
Ag_443 Ag_406 Ag_601 90.47(14) 17_554 . ?
Ag_402 Ag_406 Ag_601 61.46(12) . . ?
Ag_405 Ag_406 Ag_601 110.26(15) . . ?
Ag_602 Ag_406 Ag_601 61.19(13) . . ?
Ag_436 Ag_407 Ag_301 90.69(13) 17_554 . ?
Ag_436 Ag_407 Ag_413 61.02(13) 17_554 . ?
Ag_301 Ag_407 Ag_413 119.46(15) . . ?
Ag_436 Ag_407 Ag_414 112.04(16) 17_554 . ?
Ag_301 Ag_407 Ag_414 89.72(12) . . ?
Ag_413 Ag_407 Ag_414 60.51(12) . . ?
Ag_436 Ag_407 Ag1_316 62.05(12) 17_554 . ?
Ag_301 Ag_407 Ag1_316 59.86(11) . . ?
Ag_413 Ag_407 Ag1_316 59.59(12) . . ?
Ag_414 Ag_407 Ag1_316 60.37(11) . . ?
Ag_436 Ag_407 Ag1_628 149.34(16) 17_554 . ?
Ag_301 Ag_407 Ag1_628 110.23(16) . . ?
Ag_413 Ag_407 Ag1_628 120.60(16) . . ?
Ag_414 Ag_407 Ag1_628 90.89(14) . . ?
Ag1_316 Ag_407 Ag1_628 147.97(16) . . ?
Ag_436 Ag_407 Ag_402 119.28(15) 17_554 . ?
Ag_301 Ag_407 Ag_402 60.20(11) . . ?
Ag_413 Ag_407 Ag_402 179.5(2) . . ?
Ag_414 Ag_407 Ag_402 118.99(16) . . ?
Ag1_316 Ag_407 Ag_402 120.07(14) . . ?
Ag1_628 Ag_407 Ag_402 59.42(13) . . ?
Ag_436 Ag_407 Ag1_627 90.56(14) 17_554 . ?
Ag_301 Ag_407 Ag1_627 110.78(15) . . ?
Ag_413 Ag_407 Ag1_627 120.81(16) . . ?
Ag_414 Ag_407 Ag1_627 149.65(16) . . ?
Ag1_316 Ag_407 Ag1_627 149.38(17) . . ?
Ag1_628 Ag_407 Ag1_627 61.58(13) . . ?
Ag_402 Ag_407 Ag1_627 59.71(13) . . ?
Ag_436 Ag_407 Ag_443 59.97(12) 17_554 17_554 ?
Ag_301 Ag_407 Ag_443 61.86(11) . 17_554 ?
Ag_413 Ag_407 Ag_443 120.99(16) . 17_554 ?
Ag_414 Ag_407 Ag_443 148.97(15) . 17_554 ?
Ag1_316 Ag_407 Ag_443 92.57(13) . 17_554 ?
Ag1_628 Ag_407 Ag_443 109.71(16) . 17_554 ?
Ag_402 Ag_407 Ag_443 59.31(12) . 17_554 ?
Ag1_627 Ag_407 Ag_443 59.97(12) . 17_554 ?
Ag_436 Ag_407 Ag_408 148.80(15) 17_554 . ?
Ag_301 Ag_407 Ag_408 60.89(11) . . ?
Ag_413 Ag_407 Ag_408 119.83(15) . . ?
Ag_414 Ag_407 Ag_408 59.32(12) . . ?
Ag1_316 Ag_407 Ag_408 90.66(13) . . ?
Ag1_628 Ag_407 Ag_408 60.55(12) . . ?
Ag_402 Ag_407 Ag_408 59.67(12) . . ?
Ag1_627 Ag_407 Ag_408 110.58(16) . . ?
Ag_443 Ag_407 Ag_408 110.36(15) 17_554 . ?
Ag_436 Ag_407 Ag_628 111.48(16) 17_554 . ?
Ag_301 Ag_407 Ag_628 147.61(16) . . ?
Ag_413 Ag_407 Ag_628 59.18(14) . . ?
Ag_414 Ag_407 Ag_628 60.64(12) . . ?
Ag1_316 Ag_407 Ag_628 109.10(16) . . ?
Ag1_628 Ag_407 Ag_628 61.42(14) . . ?
Ag_402 Ag_407 Ag_628 120.83(17) . . ?
Ag1_627 Ag_407 Ag_628 92.94(14) . . ?
Ag_443 Ag_407 Ag_628 149.77(15) 17_554 . ?
Ag_408 Ag_407 Ag_628 90.76(15) . . ?
Ag_436 Ag_407 Ag_629 58.79(13) 17_554 . ?
Ag_301 Ag_407 Ag_629 146.68(17) . . ?
Ag_413 Ag_407 Ag_629 59.85(14) . . ?
Ag_414 Ag_407 Ag_629 112.84(16) . . ?
Ag1_316 Ag_407 Ag_629 109.22(17) . . ?
Ag1_628 Ag_407 Ag_629 94.25(15) . . ?
Ag_402 Ag_407 Ag_629 120.68(16) . . ?
Ag1_627 Ag_407 Ag_629 61.02(14) . . ?
Ag_443 Ag_407 Ag_629 89.21(14) 17_554 . ?
Ag_408 Ag_407 Ag_629 151.73(16) . . ?
Ag_628 Ag_407 Ag_629 64.22(13) . . ?
Ag_414 Ag_408 Ag_403 177.12(17) . . ?
Ag_414 Ag_408 Ag_415 60.89(12) . . ?
Ag_403 Ag_408 Ag_415 119.71(15) . . ?
Ag_414 Ag_408 Ag_402 118.92(16) . . ?
Ag_403 Ag_408 Ag_402 60.34(12) . . ?
Ag_415 Ag_408 Ag_402 177.57(17) . . ?
Ag_414 Ag_408 Ag_409 120.13(14) . . ?
Ag_403 Ag_408 Ag_409 60.42(12) . . ?
Ag_415 Ag_408 Ag_409 59.30(12) . . ?
Ag_402 Ag_408 Ag_409 120.73(16) . . ?
Ag_414 Ag_408 Ag_407 59.44(12) . . ?
Ag_403 Ag_408 Ag_407 119.78(15) . . ?
Ag_415 Ag_408 Ag_407 120.29(16) . . ?
Ag_402 Ag_408 Ag_407 59.49(12) . . ?
Ag_409 Ag_408 Ag_407 175.89(16) . . ?
Ag_414 Ag_408 Ag1_628 90.02(14) . . ?
Ag_403 Ag_408 Ag1_628 91.76(14) . . ?
Ag_415 Ag_408 Ag1_628 123.37(15) . . ?
Ag_402 Ag_408 Ag1_628 58.83(12) . . ?
Ag_409 Ag_408 Ag1_628 124.98(16) . . ?
Ag_407 Ag_408 Ag1_628 58.96(12) . . ?
Ag_414 Ag_408 Ag_302 117.93(14) . . ?
Ag_403 Ag_408 Ag_302 59.63(11) . . ?
Ag_415 Ag_408 Ag_302 88.53(12) . . ?
Ag_402 Ag_408 Ag_302 89.54(13) . . ?
Ag_409 Ag_408 Ag_302 58.82(11) . . ?
Ag_407 Ag_408 Ag_302 117.40(14) . . ?
Ag1_628 Ag_408 Ag_302 146.20(16) . . ?
Ag_414 Ag_408 Ag_301 88.45(13) . . ?
Ag_403 Ag_408 Ag_301 88.87(13) . . ?
Ag_415 Ag_408 Ag_301 118.31(14) . . ?
Ag_402 Ag_408 Ag_301 59.36(11) . . ?
Ag_409 Ag_408 Ag_301 117.64(14) . . ?
Ag_407 Ag_408 Ag_301 58.58(11) . . ?
Ag1_628 Ag_408 Ag_301 107.06(14) . . ?
Ag_302 Ag_408 Ag_301 58.83(11) . . ?
Ag_414 Ag_408 Ag_307 59.96(11) . . ?
Ag_403 Ag_408 Ag_307 117.61(14) . . ?
Ag_415 Ag_408 Ag_307 59.47(11) . . ?
Ag_402 Ag_408 Ag_307 118.19(14) . . ?
Ag_409 Ag_408 Ag_307 87.64(12) . . ?
Ag_407 Ag_408 Ag_307 88.80(13) . . ?
Ag1_628 Ag_408 Ag_307 145.18(17) . . ?
Ag_302 Ag_408 Ag_307 57.98(10) . . ?
Ag_301 Ag_408 Ag_307 58.84(10) . . ?
Ag_414 Ag_408 Ag1_629 123.36(16) . . ?
Ag_403 Ag_408 Ag1_629 59.49(13) . . ?
Ag_415 Ag_408 Ag1_629 90.50(14) . . ?
Ag_402 Ag_408 Ag1_629 91.49(14) . . ?
Ag_409 Ag_408 Ag1_629 59.86(12) . . ?
Ag_407 Ag_408 Ag1_629 124.08(15) . . ?
Ag1_628 Ag_408 Ag1_629 65.13(13) . . ?
Ag_302 Ag_408 Ag1_629 107.94(15) . . ?
Ag_301 Ag_408 Ag1_629 145.88(16) . . ?
Ag_307 Ag_408 Ag1_629 144.99(16) . . ?
Ag_416 Ag_409 Ag_415 61.47(12) . . ?
Ag_416 Ag_409 Ag_302 120.38(14) . . ?
Ag_415 Ag_409 Ag_302 90.41(14) . . ?
Ag_416 Ag_409 Ag_308 60.64(11) . . ?
Ag_415 Ag_409 Ag_308 62.00(11) . . ?
Ag_302 Ag_409 Ag_308 59.74(10) . . ?
Ag_416 Ag_409 Ag_612 120.83(16) . . ?
Ag_415 Ag_409 Ag_612 150.18(16) . . ?
Ag_302 Ag_409 Ag_612 109.12(15) . . ?
Ag_308 Ag_409 Ag_612 147.46(17) . . ?
Ag_416 Ag_409 Ag_417 60.83(12) . . ?
Ag_415 Ag_409 Ag_417 111.38(14) . . ?
Ag_302 Ag_409 Ag_417 88.76(13) . . ?
Ag_308 Ag_409 Ag_417 59.24(11) . . ?
Ag_612 Ag_409 Ag_417 91.91(15) . . ?
Ag_416 Ag_409 Ag_408 121.56(16) . . ?
Ag_415 Ag_409 Ag_408 60.09(12) . . ?
Ag_302 Ag_409 Ag_408 61.28(11) . . ?
Ag_308 Ag_409 Ag_408 92.29(13) . . ?
Ag_612 Ag_409 Ag_408 109.21(14) . . ?
Ag_417 Ag_409 Ag_408 147.35(15) . . ?
Ag_416 Ag_409 Ag_403 179.1(2) . . ?
Ag_415 Ag_409 Ag_403 119.45(16) . . ?
Ag_302 Ag_409 Ag_403 60.11(11) . . ?
Ag_308 Ag_409 Ag_403 119.84(14) . . ?
Ag_612 Ag_409 Ag_403 58.29(12) . . ?
Ag_417 Ag_409 Ag_403 118.58(15) . . ?
Ag_408 Ag_409 Ag_403 59.36(12) . . ?
Ag_416 Ag_409 Ag1_629 120.51(15) . . ?
Ag_415 Ag_409 Ag1_629 91.66(15) . . ?
Ag_302 Ag_409 Ag1_629 110.88(14) . . ?
Ag_308 Ag_409 Ag1_629 150.38(17) . . ?
Ag_612 Ag_409 Ag1_629 60.77(13) . . ?
Ag_417 Ag_409 Ag1_629 149.96(17) . . ?
Ag_408 Ag_409 Ag1_629 61.03(12) . . ?
Ag_403 Ag_409 Ag1_629 59.55(12) . . ?
Ag_416 Ag_409 Ag_625 61.46(13) . . ?
Ag_415 Ag_409 Ag_625 116.57(16) . . ?
Ag_302 Ag_409 Ag_625 142.71(17) . . ?
Ag_308 Ag_409 Ag_625 108.92(14) . . ?
Ag_612 Ag_409 Ag_625 59.59(13) . . ?
Ag_417 Ag_409 Ag_625 58.51(12) . . ?
Ag_408 Ag_409 Ag_625 154.03(16) . . ?
Ag_403 Ag_409 Ag_625 117.63(16) . . ?
Ag1_629 Ag_409 Ag_625 94.48(14) . . ?
Ag_416 Ag_409 Ag_410 119.82(15) . . ?
Ag_415 Ag_409 Ag_410 148.43(15) . . ?
Ag_302 Ag_409 Ag_410 60.92(11) . . ?
Ag_308 Ag_409 Ag_410 90.31(12) . . ?
Ag_612 Ag_409 Ag_410 59.87(12) . . ?
Ag_417 Ag_409 Ag_410 59.04(11) . . ?
Ag_408 Ag_409 Ag_410 110.05(14) . . ?
Ag_403 Ag_409 Ag_410 59.56(12) . . ?
Ag1_629 Ag_409 Ag_410 109.98(15) . . ?
Ag_625 Ag_409 Ag_410 85.31(15) . . ?
Ag_416 Ag_409 Ag_626 61.04(12) . . ?
Ag_415 Ag_409 Ag_626 57.63(13) . . ?
Ag_302 Ag_409 Ag_626 144.27(18) . . ?
Ag_308 Ag_409 Ag_626 109.66(15) . . ?
Ag_612 Ag_409 Ag_626 95.98(15) . . ?
Ag_417 Ag_409 Ag_626 116.09(15) . . ?
Ag_408 Ag_409 Ag_626 86.97(15) . . ?
Ag_403 Ag_409 Ag_626 119.13(15) . . ?
Ag1_629 Ag_409 Ag_626 59.84(13) . . ?
Ag_625 Ag_409 Ag_626 72.13(15) . . ?
Ag_410 Ag_409 Ag_626 153.56(17) . . ?
Ag_418 Ag_410 Ag_417 61.20(12) . . ?
Ag_418 Ag_410 Ag_404 118.75(16) . . ?
Ag_417 Ag_410 Ag_404 177.57(16) . . ?
Ag_418 Ag_410 Ag_403 176.91(16) . . ?
Ag_417 Ag_410 Ag_403 119.49(16) . . ?
Ag_404 Ag_410 Ag_403 60.41(12) . . ?
Ag_418 Ag_410 Ag_611 91.05(14) . . ?
Ag_417 Ag_410 Ag_611 122.97(15) . . ?
Ag_404 Ag_410 Ag_611 59.32(12) . . ?
Ag_403 Ag_410 Ag_611 90.87(14) . . ?
Ag_418 Ag_410 Ag_612 124.89(16) . . ?
Ag_417 Ag_410 Ag_612 91.98(14) . . ?
Ag_404 Ag_410 Ag_612 89.91(13) . . ?
Ag_403 Ag_410 Ag_612 58.19(12) . . ?
Ag_611 Ag_410 Ag_612 62.98(13) . . ?
Ag_418 Ag_410 Ag_411 59.18(12) . . ?
Ag_417 Ag_410 Ag_411 120.34(15) . . ?
Ag_404 Ag_410 Ag_411 59.56(12) . . ?
Ag_403 Ag_410 Ag_411 119.90(15) . . ?
Ag_611 Ag_410 Ag_411 61.04(12) . . ?
Ag_612 Ag_410 Ag_411 123.96(15) . . ?
Ag_418 Ag_410 Ag_409 120.90(15) . . ?
Ag_417 Ag_410 Ag_409 59.72(11) . . ?
Ag_404 Ag_410 Ag_409 120.20(15) . . ?
Ag_403 Ag_410 Ag_409 59.80(12) . . ?
Ag_611 Ag_410 Ag_409 122.28(15) . . ?
Ag_612 Ag_410 Ag_409 59.31(12) . . ?
Ag_411 Ag_410 Ag_409 176.37(16) . . ?
Ag_418 Ag_410 Ag_309 59.23(11) . . ?
Ag_417 Ag_410 Ag_309 59.50(11) . . ?
Ag_404 Ag_410 Ag_309 118.22(14) . . ?
Ag_403 Ag_410 Ag_309 118.19(14) . . ?
Ag_611 Ag_410 Ag_309 146.03(17) . . ?
Ag_612 Ag_410 Ag_309 146.46(16) . . ?
Ag_411 Ag_410 Ag_309 87.85(13) . . ?
Ag_409 Ag_410 Ag_309 89.26(13) . . ?
Ag_418 Ag_410 Ag_303 88.15(13) . . ?
Ag_417 Ag_410 Ag_303 117.95(13) . . ?
Ag_404 Ag_410 Ag_303 59.76(11) . . ?
Ag_403 Ag_410 Ag_303 88.94(13) . . ?
Ag_611 Ag_410 Ag_303 108.80(15) . . ?
Ag_612 Ag_410 Ag_303 144.49(16) . . ?
Ag_411 Ag_410 Ag_303 58.48(11) . . ?
Ag_409 Ag_410 Ag_303 118.03(14) . . ?
Ag_309 Ag_410 Ag_303 58.47(10) . . ?
Ag_418 Ag_410 Ag_302 118.08(13) . . ?
Ag_417 Ag_410 Ag_302 87.74(13) . . ?
Ag_404 Ag_410 Ag_302 90.25(13) . . ?
Ag_403 Ag_410 Ag_302 59.37(11) . . ?
Ag_611 Ag_410 Ag_302 146.36(16) . . ?
Ag_612 Ag_410 Ag_302 106.71(15) . . ?
Ag_411 Ag_410 Ag_302 118.02(14) . . ?
Ag_409 Ag_410 Ag_302 58.48(11) . . ?
Ag_309 Ag_410 Ag_302 58.85(10) . . ?
Ag_303 Ag_410 Ag_302 59.54(11) . . ?
Ag_418 Ag_411 Ag_303 90.02(13) . . ?
Ag_418 Ag_411 Ag_310 61.21(11) . . ?
Ag_303 Ag_411 Ag_310 60.57(10) . . ?
Ag_418 Ag_411 Ag_404 119.49(16) . . ?
Ag_303 Ag_411 Ag_404 60.80(11) . . ?
Ag_310 Ag_411 Ag_404 121.36(14) . . ?
Ag_418 Ag_411 Ag_420 111.22(15) . . ?
Ag_303 Ag_411 Ag_420 90.04(13) . . ?
Ag_310 Ag_411 Ag_420 59.89(11) . . ?
Ag_404 Ag_411 Ag_420 119.62(15) . . ?
Ag_418 Ag_411 Ag_419 61.37(12) . . ?
Ag_303 Ag_411 Ag_419 120.65(14) . . ?
Ag_310 Ag_411 Ag_419 60.09(11) . . ?
Ag_404 Ag_411 Ag_419 178.49(18) . . ?
Ag_420 Ag_411 Ag_419 60.46(12) . . ?
Ag_418 Ag_411 Ag_410 59.64(11) . . ?
Ag_303 Ag_411 Ag_410 61.26(11) . . ?
Ag_310 Ag_411 Ag_410 92.28(13) . . ?
Ag_404 Ag_411 Ag_410 59.85(12) . . ?
Ag_420 Ag_411 Ag_410 148.33(15) . . ?
Ag_419 Ag_411 Ag_410 120.99(15) . . ?
Ag_418 Ag_411 Ag_412 148.61(15) . . ?
Ag_303 Ag_411 Ag_412 61.42(11) . . ?
Ag_310 Ag_411 Ag_412 91.50(13) . . ?
Ag_404 Ag_411 Ag_412 59.71(12) . . ?
Ag_420 Ag_411 Ag_412 59.91(12) . . ?
Ag_419 Ag_411 Ag_412 120.33(16) . . ?
Ag_410 Ag_411 Ag_412 110.46(15) . . ?
Ag_418 Ag_411 Ag_611 90.31(14) . . ?
Ag_303 Ag_411 Ag_611 109.67(15) . . ?
Ag_310 Ag_411 Ag_611 148.35(16) . . ?
Ag_404 Ag_411 Ag_611 58.85(12) . . ?
Ag_420 Ag_411 Ag_611 151.11(16) . . ?
Ag_419 Ag_411 Ag_611 120.26(16) . . ?
Ag_410 Ag_411 Ag_611 59.35(12) . . ?
Ag_412 Ag_411 Ag_611 110.54(15) . . ?
Ag_418 Ag_411 Ag_610 151.25(16) . . ?
Ag_303 Ag_411 Ag_610 110.17(14) . . ?
Ag_310 Ag_411 Ag_610 146.61(16) . . ?
Ag_404 Ag_411 Ag_610 59.68(12) . . ?
Ag_420 Ag_411 Ag_610 89.70(14) . . ?
Ag_419 Ag_411 Ag_610 118.92(16) . . ?
Ag_410 Ag_411 Ag_610 111.66(15) . . ?
Ag_412 Ag_411 Ag_610 59.06(11) . . ?
Ag_611 Ag_411 Ag_610 64.12(13) . . ?
Ag_418 Ag_411 Ag_623 57.15(12) . . ?
Ag_303 Ag_411 Ag_623 144.22(16) . . ?
Ag_310 Ag_411 Ag_623 107.23(14) . . ?
Ag_404 Ag_411 Ag_623 120.33(16) . . ?
Ag_420 Ag_411 Ag_623 113.56(16) . . ?
Ag_419 Ag_411 Ag_623 58.87(13) . . ?
Ag_410 Ag_411 Ag_623 87.67(14) . . ?
Ag_412 Ag_411 Ag_623 153.64(16) . . ?
Ag_611 Ag_411 Ag_623 61.57(13) . . ?
Ag_610 Ag_411 Ag_623 97.02(14) . . ?
Ag_418 Ag_411 Ag1_622 113.19(15) . . ?
Ag_303 Ag_411 Ag1_622 144.54(16) . . ?
Ag_310 Ag_411 Ag1_622 106.33(15) . . ?
Ag_404 Ag_411 Ag1_622 120.69(15) . . ?
Ag_420 Ag_411 Ag1_622 57.31(12) . . ?
Ag_419 Ag_411 Ag1_622 57.94(12) . . ?
Ag_410 Ag_411 Ag1_622 153.62(16) . . ?
Ag_412 Ag_411 Ag1_622 88.01(14) . . ?
Ag_611 Ag_411 Ag1_622 97.15(14) . . ?
Ag_610 Ag_411 Ag1_622 61.07(13) . . ?
Ag_623 Ag_411 Ag1_622 69.26(14) . . ?
Ag1C_621 Ag_412 Ag_405 123.7(3) . . ?
Ag1C_621 Ag_412 Ag_442 58.1(2) . 17_554 ?
Ag_405 Ag_412 Ag_442 119.36(15) . 17_554 ?
Ag1C_621 Ag_412 Ag_404 124.9(3) . . ?
Ag_405 Ag_412 Ag_404 60.35(12) . . ?
Ag_442 Ag_412 Ag_404 176.88(16) 17_554 . ?
Ag1C_621 Ag_412 Ag_446 90.4(2) . 17_554 ?
Ag_405 Ag_412 Ag_446 59.73(12) . 17_554 ?
Ag_442 Ag_412 Ag_446 59.64(12) 17_554 17_554 ?
Ag_404 Ag_412 Ag_446 120.05(15) . 17_554 ?
Ag1C_621 Ag_412 Ag_610 64.5(2) . . ?
Ag_405 Ag_412 Ag_610 91.39(14) . . ?
Ag_442 Ag_412 Ag_610 122.58(16) 17_554 . ?
Ag_404 Ag_412 Ag_610 60.41(13) . . ?
Ag_446 Ag_412 Ag_610 122.64(15) 17_554 . ?
Ag1C_621 Ag_412 Ag_420 59.3(2) . . ?
Ag_405 Ag_412 Ag_420 176.92(16) . . ?
Ag_442 Ag_412 Ag_420 60.91(12) 17_554 . ?
Ag_404 Ag_412 Ag_420 119.19(15) . . ?
Ag_446 Ag_412 Ag_420 120.52(15) 17_554 . ?
Ag_610 Ag_412 Ag_420 90.85(14) . . ?
Ag1C_621 Ag_412 Ag_411 93.1(2) . . ?
Ag_405 Ag_412 Ag_411 119.86(16) . . ?
Ag_442 Ag_412 Ag_411 120.46(15) 17_554 . ?
Ag_404 Ag_412 Ag_411 59.58(12) . . ?
Ag_446 Ag_412 Ag_411 175.68(16) 17_554 . ?
Ag_610 Ag_412 Ag_411 61.33(12) . . ?
Ag_420 Ag_412 Ag_411 59.62(12) . . ?
Ag1C_621 Ag_412 Ag_609 63.4(3) . . ?
Ag_405 Ag_412 Ag_609 60.41(12) . . ?
Ag_442 Ag_412 Ag_609 91.23(14) 17_554 . ?
Ag_404 Ag_412 Ag_609 91.16(14) . . ?
Ag_446 Ag_412 Ag_609 60.86(12) 17_554 . ?
Ag_610 Ag_412 Ag_609 61.78(12) . . ?
Ag_420 Ag_412 Ag_609 122.59(15) . . ?
Ag_411 Ag_412 Ag_609 123.09(15) . . ?
Ag1C_621 Ag_412 Ag_303 145.7(3) . . ?
Ag_405 Ag_412 Ag_303 89.15(13) . . ?
Ag_442 Ag_412 Ag_303 117.41(14) 17_554 . ?
Ag_404 Ag_412 Ag_303 59.70(11) . . ?
Ag_446 Ag_412 Ag_303 117.48(14) 17_554 . ?
Ag_610 Ag_412 Ag_303 109.51(15) . . ?
Ag_420 Ag_412 Ag_303 88.11(12) . . ?
Ag_411 Ag_412 Ag_303 58.35(11) . . ?
Ag_609 Ag_412 Ag_303 146.60(17) . . ?
Ag1C_621 Ag_412 Ag4_311 106.6(3) . . ?
Ag_405 Ag_412 Ag4_311 117.76(14) . . ?
Ag_442 Ag_412 Ag4_311 59.05(11) 17_554 . ?
Ag_404 Ag_412 Ag4_311 118.07(14) . . ?
Ag_446 Ag_412 Ag4_311 88.32(13) 17_554 . ?
Ag_610 Ag_412 Ag4_311 146.39(16) . . ?
Ag_420 Ag_412 Ag4_311 59.48(11) . . ?
Ag_411 Ag_412 Ag4_311 88.27(12) . . ?
Ag_609 Ag_412 Ag4_311 146.16(16) . . ?
Ag_303 Ag_412 Ag4_311 58.37(10) . . ?
Ag1C_621 Ag_412 Ag_304 143.8(3) . . ?
Ag_405 Ag_412 Ag_304 59.55(11) . . ?
Ag_442 Ag_412 Ag_304 88.00(13) 17_554 . ?
Ag_404 Ag_412 Ag_304 89.32(13) . . ?
Ag_446 Ag_412 Ag_304 58.83(11) 17_554 . ?
Ag_610 Ag_412 Ag_304 146.76(17) . . ?
Ag_420 Ag_412 Ag_304 117.68(14) . . ?
Ag_411 Ag_412 Ag_304 116.99(14) . . ?
Ag_609 Ag_412 Ag_304 109.36(14) . . ?
Ag_303 Ag_412 Ag_304 58.65(10) . . ?
Ag4_311 Ag_412 Ag_304 58.21(10) . . ?
Ag_523 Ag_413 Ag1_316 88.42(14) 17_554 . ?
Ag_523 Ag_413 Ag_628 151.92(17) 17_554 . ?
Ag1_316 Ag_413 Ag_628 111.60(17) . . ?
Ag_523 Ag_413 Ag_407 118.56(15) 17_554 . ?
Ag1_316 Ag_413 Ag_407 60.29(11) . . ?
Ag_628 Ag_413 Ag_407 61.53(14) . . ?
Ag_523 Ag_413 Ag_414 145.83(16) 17_554 . ?
Ag1_316 Ag_413 Ag_414 60.35(11) . . ?
Ag_628 Ag_413 Ag_414 61.18(13) . . ?
Ag_407 Ag_413 Ag_414 59.76(12) . . ?
Ag_523 Ag_413 Ag_501 60.41(14) 17_554 . ?
Ag1_316 Ag_413 Ag_501 118.12(18) . . ?
Ag_628 Ag_413 Ag_501 120.05(17) . . ?
Ag_407 Ag_413 Ag_501 178.3(2) . . ?
Ag_414 Ag_413 Ag_501 120.19(16) . . ?
Ag_523 Ag_413 Ag_421 60.34(13) 17_554 . ?
Ag1_316 Ag_413 Ag_421 59.22(11) . . ?
Ag_628 Ag_413 Ag_421 146.80(17) . . ?
Ag_407 Ag_413 Ag_421 119.51(14) . . ?
Ag_414 Ag_413 Ag_421 89.81(13) . . ?
Ag_501 Ag_413 Ag_421 58.90(14) . . ?
Ag_523 Ag_413 Ag_502 110.23(18) 17_554 . ?
Ag1_316 Ag_413 Ag_502 87.79(13) . . ?
Ag_628 Ag_413 Ag_502 90.73(16) . . ?
Ag_407 Ag_413 Ag_502 118.74(16) . . ?
Ag_414 Ag_413 Ag_502 59.02(12) . . ?
Ag_501 Ag_413 Ag_502 61.17(13) . . ?
Ag_421 Ag_413 Ag_502 58.66(13) . . ?
Ag_523 Ag_413 Ag_436 59.42(12) 17_554 17_554 ?
Ag1_316 Ag_413 Ag_436 61.66(11) . 17_554 ?
Ag_628 Ag_413 Ag_436 111.94(17) . 17_554 ?
Ag_407 Ag_413 Ag_436 59.22(12) . 17_554 ?
Ag_414 Ag_413 Ag_436 109.90(15) . 17_554 ?
Ag_501 Ag_413 Ag_436 119.82(18) . 17_554 ?
Ag_421 Ag_413 Ag_436 92.09(14) . 17_554 ?
Ag_502 Ag_413 Ag_436 146.64(16) . 17_554 ?
Ag_523 Ag_413 Ag_629 89.21(15) 17_554 . ?
Ag1_316 Ag_413 Ag_629 111.18(15) . . ?
Ag_628 Ag_413 Ag_629 65.68(15) . . ?
Ag_407 Ag_413 Ag_629 61.55(14) . . ?
Ag_414 Ag_413 Ag_629 113.67(18) . . ?
Ag_501 Ag_413 Ag_629 119.37(17) . . ?
Ag_421 Ag_413 Ag_629 146.84(18) . . ?
Ag_502 Ag_413 Ag_629 153.60(18) . . ?
Ag_436 Ag_413 Ag_629 58.79(12) 17_554 . ?
Ag_523 Ag_413 Ag_704 57.25(16) 17_554 . ?
Ag1_316 Ag_413 Ag_704 143.05(19) . . ?
Ag_628 Ag_413 Ag_704 97.45(19) . . ?
Ag_407 Ag_413 Ag_704 121.5(2) . . ?
Ag_414 Ag_413 Ag_704 156.2(2) . . ?
Ag_501 Ag_413 Ag_704 59.29(19) . . ?
Ag_421 Ag_413 Ag_704 106.7(2) . . ?
Ag_502 Ag_413 Ag_704 115.02(19) . . ?
Ag_436 Ag_413 Ag_704 86.98(16) 17_554 . ?
Ag_629 Ag_413 Ag_704 60.15(19) . . ?
Ag_523 Ag_413 Ag_701 109.07(17) 17_554 . ?
Ag1_316 Ag_413 Ag_701 140.54(16) . . ?
Ag_628 Ag_413 Ag_701 68.18(15) . . ?
Ag_407 Ag_413 Ag_701 129.14(18) . . ?
Ag_414 Ag_413 Ag_701 90.21(15) . . ?
Ag_501 Ag_413 Ag_701 52.33(15) . . ?
Ag_421 Ag_413 Ag_701 98.35(16) . . ?
Ag_502 Ag_413 Ag_701 53.24(13) . . ?
Ag_436 Ag_413 Ag_701 157.40(16) 17_554 . ?
Ag_629 Ag_413 Ag_701 104.35(16) . . ?
Ag_704 Ag_413 Ag_701 70.86(16) . . ?
Ag_627 Ag_414 Ag_502 93.80(15) . . ?
Ag_627 Ag_414 Ag_408 86.71(15) . . ?
Ag_502 Ag_414 Ag_408 177.68(16) . . ?
Ag_627 Ag_414 Ag_503 64.13(13) . . ?
Ag_502 Ag_414 Ag_503 60.62(12) . . ?
Ag_408 Ag_414 Ag_503 117.73(16) . . ?
Ag_627 Ag_414 Ag_407 118.27(16) . . ?
Ag_502 Ag_414 Ag_407 120.30(16) . . ?
Ag_408 Ag_414 Ag_407 61.25(12) . . ?
Ag_503 Ag_414 Ag_407 176.88(17) . . ?
Ag_627 Ag_414 Ag1_316 177.95(18) . . ?
Ag_502 Ag_414 Ag1_316 88.03(15) . . ?
Ag_408 Ag_414 Ag1_316 91.50(13) . . ?
Ag_503 Ag_414 Ag1_316 117.68(15) . . ?
Ag_407 Ag_414 Ag1_316 59.88(11) . . ?
Ag_627 Ag_414 Ag_413 121.03(15) . . ?
Ag_502 Ag_414 Ag_413 60.62(13) . . ?
Ag_408 Ag_414 Ag_413 120.97(15) . . ?
Ag_503 Ag_414 Ag_413 121.23(17) . . ?
Ag_407 Ag_414 Ag_413 59.73(12) . . ?
Ag1_316 Ag_414 Ag_413 59.18(11) . . ?
Ag_627 Ag_414 Ag_307 119.76(15) . . ?
Ag_502 Ag_414 Ag_307 116.69(15) . . ?
Ag_408 Ag_414 Ag_307 61.19(11) . . ?
Ag_503 Ag_414 Ag_307 86.49(12) . . ?
Ag_407 Ag_414 Ag_307 90.50(12) . . ?
Ag1_316 Ag_414 Ag_307 60.02(11) . . ?
Ag_413 Ag_414 Ag_307 119.19(15) . . ?
Ag_627 Ag_414 Ag_415 60.32(12) . . ?
Ag_502 Ag_414 Ag_415 118.61(15) . . ?
Ag_408 Ag_414 Ag_415 59.75(12) . . ?
Ag_503 Ag_414 Ag_415 57.99(12) . . ?
Ag_407 Ag_414 Ag_415 120.96(16) . . ?
Ag1_316 Ag_414 Ag_415 119.52(14) . . ?
Ag_413 Ag_414 Ag_415 178.24(19) . . ?
Ag_307 Ag_414 Ag_415 59.51(11) . . ?
Ag_627 Ag_414 Ag_628 70.29(13) . . ?
Ag_502 Ag_414 Ag_628 90.36(15) . . ?
Ag_408 Ag_414 Ag_628 91.94(15) . . ?
Ag_503 Ag_414 Ag_628 122.37(15) . . ?
Ag_407 Ag_414 Ag_628 60.75(12) . . ?
Ag1_316 Ag_414 Ag_628 108.79(15) . . ?
Ag_413 Ag_414 Ag_628 58.97(13) . . ?
Ag_307 Ag_414 Ag_628 148.65(16) . . ?
Ag_415 Ag_414 Ag_628 122.78(17) . . ?
Ag_627 Ag_414 Ag_422 122.46(15) . . ?
Ag_502 Ag_414 Ag_422 58.37(12) . . ?
Ag_408 Ag_414 Ag_422 119.51(14) . . ?
Ag_503 Ag_414 Ag_422 58.32(11) . . ?
Ag_407 Ag_414 Ag_422 119.24(15) . . ?
Ag1_316 Ag_414 Ag_422 59.37(11) . . ?
Ag_413 Ag_414 Ag_422 89.82(15) . . ?
Ag_307 Ag_414 Ag_422 58.32(10) . . ?
Ag_415 Ag_414 Ag_422 88.46(13) . . ?
Ag_628 Ag_414 Ag_422 145.05(18) . . ?
Ag_503 Ag_415 Ag_626 119.72(16) . . ?
Ag_503 Ag_415 Ag_504 61.25(12) . . ?
Ag_626 Ag_415 Ag_504 92.52(15) . . ?
Ag_503 Ag_415 Ag_409 176.75(17) . . ?
Ag_626 Ag_415 Ag_409 63.28(13) . . ?
Ag_504 Ag_415 Ag_409 118.26(15) . . ?
Ag_503 Ag_415 Ag_408 119.62(16) . . ?
Ag_626 Ag_415 Ag_408 90.40(15) . . ?
Ag_504 Ag_415 Ag_408 175.81(17) . . ?
Ag_409 Ag_415 Ag_408 60.61(12) . . ?
Ag_503 Ag_415 Ag_627 64.26(13) . . ?
Ag_626 Ag_415 Ag_627 68.30(14) . . ?
Ag_504 Ag_415 Ag_627 98.43(14) . . ?
Ag_409 Ag_415 Ag_627 118.81(16) . . ?
Ag_408 Ag_415 Ag_627 85.44(13) . . ?
Ag_503 Ag_415 Ag_307 88.07(14) . . ?
Ag_626 Ag_415 Ag_307 148.57(17) . . ?
Ag_504 Ag_415 Ag_307 115.16(15) . . ?
Ag_409 Ag_415 Ag_307 89.37(13) . . ?
Ag_408 Ag_415 Ag_307 61.25(11) . . ?
Ag_627 Ag_415 Ag_307 118.39(15) . . ?
Ag_503 Ag_415 Ag_414 60.27(12) . . ?
Ag_626 Ag_415 Ag_414 118.89(16) . . ?
Ag_504 Ag_415 Ag_414 121.42(16) . . ?
Ag_409 Ag_415 Ag_414 119.93(15) . . ?
Ag_408 Ag_415 Ag_414 59.36(12) . . ?
Ag_627 Ag_415 Ag_414 58.40(12) . . ?
Ag_307 Ag_415 Ag_414 60.06(11) . . ?
Ag_503 Ag_415 Ag_416 120.63(15) . . ?
Ag_626 Ag_415 Ag_416 62.16(13) . . ?
Ag_504 Ag_415 Ag_416 59.41(12) . . ?
Ag_409 Ag_415 Ag_416 59.08(12) . . ?
Ag_408 Ag_415 Ag_416 119.69(16) . . ?
Ag_627 Ag_415 Ag_416 123.21(15) . . ?
Ag_307 Ag_415 Ag_416 118.31(14) . . ?
Ag_414 Ag_415 Ag_416 178.30(16) . . ?
Ag_503 Ag_415 Ag_308 117.46(15) . . ?
Ag_626 Ag_415 Ag_308 112.16(16) . . ?
Ag_504 Ag_415 Ag_308 85.03(12) . . ?
Ag_409 Ag_415 Ag_308 59.41(11) . . ?
Ag_408 Ag_415 Ag_308 91.09(13) . . ?
Ag_627 Ag_415 Ag_308 176.50(17) . . ?
Ag_307 Ag_415 Ag_308 59.29(11) . . ?
Ag_414 Ag_415 Ag_308 119.35(14) . . ?
Ag_416 Ag_415 Ag_308 59.02(11) . . ?
Ag_503 Ag_415 Ag_423 60.18(11) . . ?
Ag_626 Ag_415 Ag_423 146.49(16) . . ?
Ag_504 Ag_415 Ag_423 56.74(11) . . ?
Ag_409 Ag_415 Ag_423 116.70(14) . . ?
Ag_408 Ag_415 Ag_423 119.67(14) . . ?
Ag_627 Ag_415 Ag_423 124.37(16) . . ?
Ag_307 Ag_415 Ag_423 58.43(10) . . ?
Ag_414 Ag_415 Ag_423 90.96(14) . . ?
Ag_416 Ag_415 Ag_423 88.41(12) . . ?
Ag_308 Ag_415 Ag_423 57.28(10) . . ?
Ag_409 Ag_416 Ag_504 118.06(16) . . ?
Ag_409 Ag_416 Ag_505 177.88(17) . . ?
Ag_504 Ag_416 Ag_505 61.16(13) . . ?
Ag_409 Ag_416 Ag_308 60.29(11) . . ?
Ag_504 Ag_416 Ag_308 85.92(13) . . ?
Ag_505 Ag_416 Ag_308 117.59(15) . . ?
Ag_409 Ag_416 Ag_417 60.20(11) . . ?
Ag_504 Ag_416 Ag_417 141.37(16) . . ?
Ag_505 Ag_416 Ag_417 118.98(15) . . ?
Ag_308 Ag_416 Ag_417 58.93(11) . . ?
Ag_409 Ag_416 Ag_415 59.45(12) . . ?
Ag_504 Ag_416 Ag_415 58.84(12) . . ?
Ag_505 Ag_416 Ag_415 119.92(16) . . ?
Ag_308 Ag_416 Ag_415 61.20(11) . . ?
Ag_417 Ag_416 Ag_415 109.22(14) . . ?
Ag_409 Ag_416 Ag_506 118.54(15) . . ?
Ag_504 Ag_416 Ag_506 109.17(14) . . ?
Ag_505 Ag_416 Ag_506 60.68(12) . . ?
Ag_308 Ag_416 Ag_506 87.83(13) . . ?
Ag_417 Ag_416 Ag_506 58.34(11) . . ?
Ag_415 Ag_416 Ag_506 146.18(15) . . ?
Ag_409 Ag_416 Ag_424 118.87(14) . . ?
Ag_504 Ag_416 Ag_424 58.90(11) . . ?
Ag_505 Ag_416 Ag_424 59.01(12) . . ?
Ag_308 Ag_416 Ag_424 58.59(10) . . ?
Ag_417 Ag_416 Ag_424 87.17(13) . . ?
Ag_415 Ag_416 Ag_424 91.79(14) . . ?
Ag_506 Ag_416 Ag_424 58.33(11) . . ?
Ag_409 Ag_416 Ag_625 60.55(12) . . ?
Ag_504 Ag_416 Ag_625 159.43(17) . . ?
Ag_505 Ag_416 Ag_625 120.96(16) . . ?
Ag_308 Ag_416 Ag_625 107.94(15) . . ?
Ag_417 Ag_416 Ag_625 58.02(13) . . ?
Ag_415 Ag_416 Ag_625 113.97(15) . . ?
Ag_506 Ag_416 Ag_625 87.00(15) . . ?
Ag_424 Ag_416 Ag_625 141.33(17) . . ?
Ag_409 Ag_416 Ag_626 61.62(12) . . ?
Ag_504 Ag_416 Ag_626 89.20(15) . . ?
Ag_505 Ag_416 Ag_626 119.99(15) . . ?
Ag_308 Ag_416 Ag_626 109.84(14) . . ?
Ag_417 Ag_416 Ag_626 116.04(15) . . ?
Ag_415 Ag_416 Ag_626 57.23(12) . . ?
Ag_506 Ag_416 Ag_626 155.70(18) . . ?
Ag_424 Ag_416 Ag_626 145.22(18) . . ?
Ag_625 Ag_416 Ag_626 72.00(14) . . ?
Ag_409 Ag_416 Ag_713 120.62(16) . . ?
Ag_504 Ag_416 Ag_713 57.03(13) . . ?
Ag_505 Ag_416 Ag_713 60.87(13) . . ?
Ag_308 Ag_416 Ag_713 139.62(18) . . ?
Ag_417 Ag_416 Ag_713 161.02(18) . . ?
Ag_415 Ag_416 Ag_713 84.15(15) . . ?
Ag_506 Ag_416 Ag_713 117.28(15) . . ?
Ag_424 Ag_416 Ag_713 106.32(15) . . ?
Ag_625 Ag_416 Ag_713 104.66(16) . . ?
Ag_626 Ag_416 Ag_713 59.26(13) . . ?
Ag_624 Ag_417 Ag_506 91.07(14) . . ?
Ag_624 Ag_417 Ag_625 65.22(14) . . ?
Ag_506 Ag_417 Ag_625 90.77(14) . . ?
Ag_624 Ag_417 Ag_308 177.24(18) . . ?
Ag_506 Ag_417 Ag_308 90.28(13) . . ?
Ag_625 Ag_417 Ag_308 112.35(16) . . ?
Ag_624 Ag_417 Ag_410 86.37(14) . . ?
Ag_506 Ag_417 Ag_410 177.44(18) . . ?
Ag_625 Ag_417 Ag_410 88.11(14) . . ?
Ag_308 Ag_417 Ag_410 92.28(13) . . ?
Ag_624 Ag_417 Ag_309 120.19(16) . . ?
Ag_506 Ag_417 Ag_309 120.12(14) . . ?
Ag_625 Ag_417 Ag_309 147.20(16) . . ?
Ag_308 Ag_417 Ag_309 60.99(11) . . ?
Ag_410 Ag_417 Ag_309 61.46(11) . . ?
Ag_624 Ag_417 Ag_507 62.59(12) . . ?
Ag_506 Ag_417 Ag_507 60.87(12) . . ?
Ag_625 Ag_417 Ag_507 118.60(16) . . ?
Ag_308 Ag_417 Ag_507 120.16(14) . . ?
Ag_410 Ag_417 Ag_507 117.77(15) . . ?
Ag_309 Ag_417 Ag_507 88.37(13) . . ?
Ag_624 Ag_417 Ag_409 116.88(15) . . ?
Ag_506 Ag_417 Ag_409 120.11(15) . . ?
Ag_625 Ag_417 Ag_409 61.46(12) . . ?
Ag_308 Ag_417 Ag_409 60.37(11) . . ?
Ag_410 Ag_417 Ag_409 61.24(12) . . ?
Ag_309 Ag_417 Ag_409 91.24(13) . . ?
Ag_507 Ag_417 Ag_409 178.99(19) . . ?
Ag_624 Ag_417 Ag_416 118.33(15) . . ?
Ag_506 Ag_417 Ag_416 61.14(12) . . ?
Ag_625 Ag_417 Ag_416 61.85(14) . . ?
Ag_308 Ag_417 Ag_416 60.39(11) . . ?
Ag_410 Ag_417 Ag_416 120.16(15) . . ?
Ag_309 Ag_417 Ag_416 121.37(15) . . ?
Ag_507 Ag_417 Ag_416 122.01(14) . . ?
Ag_409 Ag_417 Ag_416 58.97(11) . . ?
Ag_624 Ag_417 Ag_425 121.81(15) . . ?
Ag_506 Ag_417 Ag_425 60.50(11) . . ?
Ag_625 Ag_417 Ag_425 149.17(17) . . ?
Ag_308 Ag_417 Ag_425 60.94(11) . . ?
Ag_410 Ag_417 Ag_425 121.05(14) . . ?
Ag_309 Ag_417 Ag_425 59.62(10) . . ?
Ag_507 Ag_417 Ag_425 59.23(11) . . ?
Ag_409 Ag_417 Ag_425 121.31(15) . . ?
Ag_416 Ag_417 Ag_425 92.29(13) . . ?
Ag_624 Ag_417 Ag_418 60.97(12) . . ?
Ag_506 Ag_417 Ag_418 119.30(15) . . ?
Ag_625 Ag_417 Ag_418 117.21(16) . . ?
Ag_308 Ag_417 Ag_418 120.27(14) . . ?
Ag_410 Ag_417 Ag_418 59.37(11) . . ?
Ag_309 Ag_417 Ag_418 59.28(11) . . ?
Ag_507 Ag_417 Ag_418 58.43(11) . . ?
Ag_409 Ag_417 Ag_418 120.59(14) . . ?
Ag_416 Ag_417 Ag_418 179.04(18) . . ?
Ag_425 Ag_417 Ag_418 88.66(13) . . ?
Ag_623 Ag_418 Ag_507 116.07(15) . . ?
Ag_623 Ag_418 Ag_411 64.20(13) . . ?
Ag_507 Ag_418 Ag_411 179.0(2) . . ?
Ag_623 Ag_418 Ag_410 92.54(15) . . ?
Ag_507 Ag_418 Ag_410 119.62(15) . . ?
Ag_411 Ag_418 Ag_410 61.18(12) . . ?
Ag_623 Ag_418 Ag_508 87.64(15) . . ?
Ag_507 Ag_418 Ag_508 60.63(12) . . ?
Ag_411 Ag_418 Ag_508 118.57(16) . . ?
Ag_410 Ag_418 Ag_508 179.56(19) . . ?
Ag_623 Ag_418 Ag_309 151.04(16) . . ?
Ag_507 Ag_418 Ag_309 89.65(13) . . ?
Ag_411 Ag_418 Ag_309 90.32(13) . . ?
Ag_410 Ag_418 Ag_309 61.63(11) . . ?
Ag_508 Ag_418 Ag_309 118.11(14) . . ?
Ag_623 Ag_418 Ag_624 68.90(13) . . ?
Ag_507 Ag_418 Ag_624 62.08(12) . . ?
Ag_411 Ag_418 Ag_624 118.76(15) . . ?
Ag_410 Ag_418 Ag_624 84.66(14) . . ?
Ag_508 Ag_418 Ag_624 95.78(14) . . ?
Ag_309 Ag_418 Ag_624 117.43(15) . . ?
Ag_623 Ag_418 Ag_310 111.70(15) . . ?
Ag_507 Ag_418 Ag_310 119.42(14) . . ?
Ag_411 Ag_418 Ag_310 59.76(11) . . ?
Ag_410 Ag_418 Ag_310 92.34(13) . . ?
Ag_508 Ag_418 Ag_310 87.22(13) . . ?
Ag_309 Ag_418 Ag_310 60.52(11) . . ?
Ag_624 Ag_418 Ag_310 176.97(18) . . ?
Ag_623 Ag_418 Ag_417 120.24(16) . . ?
Ag_507 Ag_418 Ag_417 60.22(11) . . ?
Ag_411 Ag_418 Ag_417 120.55(15) . . ?
Ag_410 Ag_418 Ag_417 59.43(11) . . ?
Ag_508 Ag_418 Ag_417 120.81(15) . . ?
Ag_309 Ag_418 Ag_417 59.70(11) . . ?
Ag_624 Ag_418 Ag_417 57.79(12) . . ?
Ag_310 Ag_418 Ag_417 120.23(14) . . ?
Ag_623 Ag_418 Ag_426 143.45(17) . . ?
Ag_507 Ag_418 Ag_426 60.65(11) . . ?
Ag_411 Ag_418 Ag_426 118.53(14) . . ?
Ag_410 Ag_418 Ag_426 121.55(14) . . ?
Ag_508 Ag_418 Ag_426 58.18(11) . . ?
Ag_309 Ag_418 Ag_426 59.93(10) . . ?
Ag_624 Ag_418 Ag_426 122.66(15) . . ?
Ag_310 Ag_418 Ag_426 58.77(10) . . ?
Ag_417 Ag_418 Ag_426 90.77(13) . . ?
Ag_623 Ag_418 Ag_419 60.75(13) . . ?
Ag_507 Ag_418 Ag_419 119.00(15) . . ?
Ag_411 Ag_418 Ag_419 60.22(12) . . ?
Ag_410 Ag_418 Ag_419 121.38(15) . . ?
Ag_508 Ag_418 Ag_419 58.38(12) . . ?
Ag_309 Ag_418 Ag_419 119.77(15) . . ?
Ag_624 Ag_418 Ag_419 122.78(15) . . ?
Ag_310 Ag_418 Ag_419 59.25(11) . . ?
Ag_417 Ag_418 Ag_419 178.87(18) . . ?
Ag_426 Ag_418 Ag_419 88.10(13) . . ?
Ag_508 Ag_419 Ag1_622 155.74(18) . . ?
Ag_508 Ag_419 Ag_510 111.32(16) . . ?
Ag1_622 Ag_419 Ag_510 85.57(15) . . ?
Ag_508 Ag_419 Ag_427 60.92(12) . . ?
Ag1_622 Ag_419 Ag_427 142.13(17) . . ?
Ag_510 Ag_419 Ag_427 59.63(12) . . ?
Ag_508 Ag_419 Ag_310 88.28(13) . . ?
Ag1_622 Ag_419 Ag_310 109.87(15) . . ?
Ag_510 Ag_419 Ag_310 89.54(14) . . ?
Ag_427 Ag_419 Ag_310 59.62(11) . . ?
Ag_508 Ag_419 Ag_509 60.12(12) . . ?
Ag1_622 Ag_419 Ag_509 119.77(16) . . ?
Ag_510 Ag_419 Ag_509 61.18(13) . . ?
Ag_427 Ag_419 Ag_509 58.14(12) . . ?
Ag_310 Ag_419 Ag_509 117.72(15) . . ?
Ag_508 Ag_419 Ag_411 117.89(16) . . ?
Ag1_622 Ag_419 Ag_411 63.08(13) . . ?
Ag_510 Ag_419 Ag_411 118.91(15) . . ?
Ag_427 Ag_419 Ag_411 119.01(14) . . ?
Ag_310 Ag_419 Ag_411 59.40(11) . . ?
Ag_509 Ag_419 Ag_411 176.93(17) . . ?
Ag_508 Ag_419 Ag_623 86.35(15) . . ?
Ag1_622 Ag_419 Ag_623 72.71(14) . . ?
Ag_510 Ag_419 Ag_623 154.85(17) . . ?
Ag_427 Ag_419 Ag_623 144.38(17) . . ?
Ag_310 Ag_419 Ag_623 109.41(16) . . ?
Ag_509 Ag_419 Ag_623 119.10(17) . . ?
Ag_411 Ag_419 Ag_623 62.29(13) . . ?
Ag_508 Ag_419 Ag_420 144.77(16) . . ?
Ag1_622 Ag_419 Ag_420 58.67(12) . . ?
Ag_510 Ag_419 Ag_420 59.45(12) . . ?
Ag_427 Ag_419 Ag_420 88.75(14) . . ?
Ag_310 Ag_419 Ag_420 59.33(11) . . ?
Ag_509 Ag_419 Ag_420 120.53(17) . . ?
Ag_411 Ag_419 Ag_420 59.46(12) . . ?
Ag_623 Ag_419 Ag_420 115.72(16) . . ?
Ag_508 Ag_419 Ag_418 59.51(12) . . ?
Ag1_622 Ag_419 Ag_418 115.12(16) . . ?
Ag_510 Ag_419 Ag_418 146.97(16) . . ?
Ag_427 Ag_419 Ag_418 91.68(13) . . ?
Ag_310 Ag_419 Ag_418 59.97(11) . . ?
Ag_509 Ag_419 Ag_418 119.63(15) . . ?
Ag_411 Ag_419 Ag_418 58.41(12) . . ?
Ag_623 Ag_419 Ag_418 57.36(12) . . ?
Ag_420 Ag_419 Ag_418 107.97(14) . . ?
Ag_508 Ag_419 Ag_733 109.86(16) . . ?
Ag1_622 Ag_419 Ag_733 62.30(14) . . ?
Ag_510 Ag_419 Ag_733 60.69(14) . . ?
Ag_427 Ag_419 Ag_733 106.53(16) . . ?
Ag_310 Ag_419 Ag_733 148.89(18) . . ?
Ag_509 Ag_419 Ag_733 57.76(13) . . ?
Ag_411 Ag_419 Ag_733 125.19(16) . . ?
Ag_623 Ag_419 Ag_733 97.14(16) . . ?
Ag_420 Ag_419 Ag_733 94.97(15) . . ?
Ag_418 Ag_419 Ag_733 151.08(18) . . ?
Ag_508 Ag_419 Ag_729 58.82(12) . . ?
Ag1_622 Ag_419 Ag_729 99.51(15) . . ?
Ag_510 Ag_419 Ag_729 111.08(16) . . ?
Ag_427 Ag_419 Ag_729 106.34(15) . . ?
Ag_310 Ag_419 Ag_729 145.40(17) . . ?
Ag_509 Ag_419 Ag_729 57.28(14) . . ?
Ag_411 Ag_419 Ag_729 124.22(17) . . ?
Ag_623 Ag_419 Ag_729 61.93(14) . . ?
Ag_420 Ag_419 Ag_729 155.20(16) . . ?
Ag_418 Ag_419 Ag_729 91.48(15) . . ?
Ag_733 Ag_419 Ag_729 62.24(14) . . ?
Ag1B_621 Ag_420 Ag1C_621 28.4(3) . . ?
Ag1B_621 Ag_420 Ag1_622 66.77(19) . . ?
Ag1C_621 Ag_420 Ag1_622 63.4(2) . . ?
Ag1B_621 Ag_420 Ag_511 63.6(2) . . ?
Ag1C_621 Ag_420 Ag_511 87.0(3) . . ?
Ag1_622 Ag_420 Ag_511 117.47(15) . . ?
Ag1B_621 Ag_420 Ag_310 176.6(3) . . ?
Ag1C_621 Ag_420 Ag_310 148.4(3) . . ?
Ag1_622 Ag_420 Ag_310 111.44(15) . . ?
Ag_511 Ag_420 Ag_310 119.62(15) . . ?
Ag1B_621 Ag_420 Ag_510 92.6(2) . . ?
Ag1C_621 Ag_420 Ag_510 119.4(3) . . ?
Ag1_622 Ag_420 Ag_510 86.40(15) . . ?
Ag_511 Ag_420 Ag_510 61.17(12) . . ?
Ag_310 Ag_420 Ag_510 90.06(13) . . ?
Ag1B_621 Ag_420 Ag_411 117.0(2) . . ?
Ag1C_621 Ag_420 Ag_411 93.2(3) . . ?
Ag1_622 Ag_420 Ag_411 63.75(13) . . ?
Ag_511 Ag_420 Ag_411 178.64(16) . . ?
Ag_310 Ag_420 Ag_411 59.82(11) . . ?
Ag_510 Ag_420 Ag_411 119.82(15) . . ?
Ag1B_621 Ag_420 Ag_428 122.9(2) . . ?
Ag1C_621 Ag_420 Ag_428 142.4(3) . . ?
Ag1_622 Ag_420 Ag_428 145.01(17) . . ?
Ag_511 Ag_420 Ag_428 59.38(11) . . ?
Ag_310 Ag_420 Ag_428 60.24(11) . . ?
Ag_510 Ag_420 Ag_428 60.96(12) . . ?
Ag_411 Ag_420 Ag_428 120.05(14) . . ?
Ag1B_621 Ag_420 Ag_412 85.5(2) . . ?
Ag1C_621 Ag_420 Ag_412 58.6(3) . . ?
Ag1_622 Ag_420 Ag_412 92.01(14) . . ?
Ag_511 Ag_420 Ag_412 118.58(15) . . ?
Ag_310 Ag_420 Ag_412 91.79(13) . . ?
Ag_510 Ag_420 Ag_412 177.91(17) . . ?
Ag_411 Ag_420 Ag_412 60.47(12) . . ?
Ag_428 Ag_420 Ag_412 120.89(14) . . ?
Ag1B_621 Ag_420 Ag4_311 119.7(2) . . ?
Ag1C_621 Ag_420 Ag4_311 107.3(3) . . ?
Ag1_622 Ag_420 Ag4_311 149.98(17) . . ?
Ag_511 Ag_420 Ag4_311 88.97(13) . . ?
Ag_310 Ag_420 Ag4_311 60.30(10) . . ?
Ag_510 Ag_420 Ag4_311 120.71(15) . . ?
Ag_411 Ag_420 Ag4_311 89.70(13) . . ?
Ag_428 Ag_420 Ag4_311 59.75(10) . . ?
Ag_412 Ag_420 Ag4_311 61.16(11) . . ?
Ag1B_621 Ag_420 Ag_419 120.0(2) . . ?
Ag1C_621 Ag_420 Ag_419 123.2(2) . . ?
Ag1_622 Ag_420 Ag_419 59.91(12) . . ?
Ag_511 Ag_420 Ag_419 120.89(16) . . ?
Ag_310 Ag_420 Ag_419 59.94(11) . . ?
Ag_510 Ag_420 Ag_419 59.74(12) . . ?
Ag_411 Ag_420 Ag_419 60.09(12) . . ?
Ag_428 Ag_420 Ag_419 90.69(13) . . ?
Ag_412 Ag_420 Ag_419 120.52(16) . . ?
Ag4_311 Ag_420 Ag_419 120.24(14) . . ?
Ag1B_621 Ag_420 Ag_442 60.75(18) . 17_554 ?
Ag1C_621 Ag_420 Ag_442 57.3(2) . 17_554 ?
Ag1_622 Ag_420 Ag_442 120.64(15) . 17_554 ?
Ag_511 Ag_420 Ag_442 59.38(12) . 17_554 ?
Ag_310 Ag_420 Ag_442 119.36(14) . 17_554 ?
Ag_510 Ag_420 Ag_442 120.55(16) . 17_554 ?
Ag_411 Ag_420 Ag_442 119.63(15) . 17_554 ?
Ag_428 Ag_420 Ag_442 88.93(13) . 17_554 ?
Ag_412 Ag_420 Ag_442 59.22(12) . 17_554 ?
Ag4_311 Ag_420 Ag_442 59.06(11) . 17_554 ?
Ag_419 Ag_420 Ag_442 179.29(17) . 17_554 ?
Ag_316 Ag_421 Ag_512 118.27(15) . . ?
Ag_316 Ag_421 Ag_502 119.60(14) . . ?
Ag_512 Ag_421 Ag_502 89.54(12) . . ?
Ag_316 Ag_421 Ag1_316 62.32(10) . . ?
Ag_512 Ag_421 Ag1_316 178.78(16) . . ?
Ag_502 Ag_421 Ag1_316 89.25(15) . . ?
Ag_316 Ag_421 Ag_501 177.1(2) . . ?
Ag_512 Ag_421 Ag_501 59.23(13) . . ?
Ag_502 Ag_421 Ag_501 62.47(14) . . ?
Ag1_316 Ag_421 Ag_501 120.21(18) . . ?
Ag_316 Ag_421 Ag_513 91.20(13) . 17_554 ?
Ag_512 Ag_421 Ag_513 59.92(10) . 17_554 ?
Ag_502 Ag_421 Ag_513 145.29(16) . 17_554 ?
Ag1_316 Ag_421 Ag_513 121.27(15) . 17_554 ?
Ag_501 Ag_421 Ag_513 86.26(16) . 17_554 ?
Ag_316 Ag_421 Ag_422 59.82(9) . . ?
Ag_512 Ag_421 Ag_422 118.05(13) . . ?
Ag_502 Ag_421 Ag_422 59.79(12) . . ?
Ag1_316 Ag_421 Ag_422 61.17(11) . . ?
Ag_501 Ag_421 Ag_422 122.24(17) . . ?
Ag_513 Ag_421 Ag_422 147.20(17) 17_554 . ?
Ag_316 Ag_421 Ag_523 119.10(13) . 17_554 ?
Ag_512 Ag_421 Ag_523 92.57(12) . 17_554 ?
Ag_502 Ag_421 Ag_523 110.95(16) . 17_554 ?
Ag1_316 Ag_421 Ag_523 87.97(13) . 17_554 ?
Ag_501 Ag_421 Ag_523 60.55(12) . 17_554 ?
Ag_513 Ag_421 Ag_523 59.14(12) 17_554 17_554 ?
Ag_422 Ag_421 Ag_523 146.51(17) . 17_554 ?
Ag_316 Ag_421 Ag_413 121.99(14) . . ?
Ag_512 Ag_421 Ag_413 119.74(14) . . ?
Ag_502 Ag_421 Ag_413 60.75(13) . . ?
Ag1_316 Ag_421 Ag_413 59.67(12) . . ?
Ag_501 Ag_421 Ag_413 60.55(14) . . ?
Ag_513 Ag_421 Ag_413 118.13(15) 17_554 . ?
Ag_422 Ag_421 Ag_413 91.92(15) . . ?
Ag_523 Ag_421 Ag_413 59.12(13) 17_554 . ?
Ag_316 Ag_421 Ag_429 61.12(9) . 17_554 ?
Ag_512 Ag_421 Ag_429 121.12(15) . 17_554 ?
Ag_502 Ag_421 Ag_429 146.04(17) . 17_554 ?
Ag1_316 Ag_421 Ag_429 60.08(11) . 17_554 ?
Ag_501 Ag_421 Ag_429 118.50(15) . 17_554 ?
Ag_513 Ag_421 Ag_429 61.23(12) 17_554 17_554 ?
Ag_422 Ag_421 Ag_429 109.86(13) . 17_554 ?
Ag_523 Ag_421 Ag_429 57.98(11) 17_554 17_554 ?
Ag_413 Ag_421 Ag_429 89.29(13) . 17_554 ?
Ag_316 Ag_421 Ag_421 59.04(9) . 17_554 ?
Ag_512 Ag_421 Ag_421 59.22(9) . 17_554 ?
Ag_502 Ag_421 Ag_421 118.30(18) . 17_554 ?
Ag1_316 Ag_421 Ag_421 121.35(9) . 17_554 ?
Ag_501 Ag_421 Ag_421 118.44(13) . 17_554 ?
Ag_513 Ag_421 Ag_421 62.12(15) 17_554 17_554 ?
Ag_422 Ag_421 Ag_421 88.13(14) . 17_554 ?
Ag_523 Ag_421 Ag_421 121.2(2) 17_554 17_554 ?
Ag_413 Ag_421 Ag_421 178.78(17) . 17_554 ?
Ag_429 Ag_421 Ag_421 91.85(16) 17_554 17_554 ?
Ag_316 Ag_421 Ag_513 88.90(11) . . ?
Ag_512 Ag_421 Ag_513 58.58(10) . . ?
Ag_502 Ag_421 Ag_513 60.06(13) . . ?
Ag1_316 Ag_421 Ag_513 120.62(15) . . ?
Ag_501 Ag_421 Ag_513 90.68(14) . . ?
Ag_513 Ag_421 Ag_513 109.06(16) 17_554 . ?
Ag_422 Ag_421 Ag_513 59.47(11) . . ?
Ag_523 Ag_421 Ag_513 148.07(15) 17_554 . ?
Ag_413 Ag_421 Ag_513 120.79(17) . . ?
Ag_429 Ag_421 Ag_513 146.72(16) 17_554 . ?
Ag_421 Ag_421 Ag_513 58.24(13) 17_554 . ?
Ag_316 Ag_422 Ag_502 118.68(15) . . ?
Ag_316 Ag_422 Ag_503 178.87(14) . . ?
Ag_502 Ag_422 Ag_503 60.89(12) . . ?
Ag_316 Ag_422 Ag_307 91.94(13) . . ?
Ag_502 Ag_422 Ag_307 117.96(15) . . ?
Ag_503 Ag_422 Ag_307 87.43(14) . . ?
Ag_316 Ag_422 Ag_421 59.20(12) . . ?
Ag_502 Ag_422 Ag_421 59.47(12) . . ?
Ag_503 Ag_422 Ag_421 120.34(14) . . ?
Ag_307 Ag_422 Ag_421 119.01(14) . . ?
Ag_316 Ag_422 Ag_423 119.34(14) . . ?
Ag_502 Ag_422 Ag_423 121.98(15) . . ?
Ag_503 Ag_422 Ag_423 61.10(11) . . ?
Ag_307 Ag_422 Ag_423 60.00(11) . . ?
Ag_421 Ag_422 Ag_423 178.43(16) . . ?
Ag_316 Ag_422 Ag_317 60.62(11) . . ?
Ag_502 Ag_422 Ag_317 179.26(18) . . ?
Ag_503 Ag_422 Ag_317 119.81(14) . . ?
Ag_307 Ag_422 Ag_317 62.05(10) . . ?
Ag_421 Ag_422 Ag_317 119.82(15) . . ?
Ag_423 Ag_422 Ag_317 58.72(10) . . ?
Ag_316 Ag_422 Ag_513 90.00(15) . . ?
Ag_502 Ag_422 Ag_513 60.84(13) . . ?
Ag_503 Ag_422 Ag_513 90.62(14) . . ?
Ag_307 Ag_422 Ag_513 178.05(17) . . ?
Ag_421 Ag_422 Ag_513 61.98(11) . . ?
Ag_423 Ag_422 Ag_513 119.04(14) . . ?
Ag_317 Ag_422 Ag_513 119.17(15) . . ?
Ag_316 Ag_422 Ag_429 60.83(9) . . ?
Ag_502 Ag_422 Ag_429 121.50(15) . . ?
Ag_503 Ag_422 Ag_429 120.31(14) . . ?
Ag_307 Ag_422 Ag_429 120.53(13) . . ?
Ag_421 Ag_422 Ag_429 92.29(14) . . ?
Ag_423 Ag_422 Ag_429 87.33(12) . . ?
Ag_317 Ag_422 Ag_429 58.51(10) . . ?
Ag_513 Ag_422 Ag_429 60.66(11) . . ?
Ag_316 Ag_422 Ag1_316 61.29(9) . . ?
Ag_502 Ag_422 Ag1_316 87.75(12) . . ?
Ag_503 Ag_422 Ag1_316 117.58(15) . . ?
Ag_307 Ag_422 Ag1_316 60.16(11) . . ?
Ag_421 Ag_422 Ag1_316 58.85(11) . . ?
Ag_423 Ag_422 Ag1_316 120.14(14) . . ?
Ag_317 Ag_422 Ag1_316 91.66(12) . . ?
Ag_513 Ag_422 Ag1_316 120.82(14) . . ?
Ag_429 Ag_422 Ag1_316 122.09(14) . . ?
Ag_316 Ag_422 Ag_514 119.44(14) . . ?
Ag_502 Ag_422 Ag_514 92.61(13) . . ?
Ag_503 Ag_422 Ag_514 61.69(12) . . ?
Ag_307 Ag_422 Ag_514 118.69(14) . . ?
Ag_421 Ag_422 Ag_514 122.29(15) . . ?
Ag_423 Ag_422 Ag_514 58.73(11) . . ?
Ag_317 Ag_422 Ag_514 87.99(12) . . ?
Ag_513 Ag_422 Ag_514 60.31(11) . . ?
Ag_429 Ag_422 Ag_514 58.62(11) . . ?
Ag1_316 Ag_422 Ag_514 178.80(18) . . ?
Ag_316 Ag_422 Ag_414 119.99(12) . . ?
Ag_502 Ag_422 Ag_414 58.55(12) . . ?
Ag_503 Ag_422 Ag_414 58.87(12) . . ?
Ag_307 Ag_422 Ag_414 59.41(11) . . ?
Ag_421 Ag_422 Ag_414 88.45(13) . . ?
Ag_423 Ag_422 Ag_414 91.94(14) . . ?
Ag_317 Ag_422 Ag_414 121.46(14) . . ?
Ag_513 Ag_422 Ag_414 119.37(14) . . ?
Ag_429 Ag_422 Ag_414 179.13(18) . . ?
Ag1_316 Ag_422 Ag_414 58.72(11) . . ?
Ag_514 Ag_422 Ag_414 120.57(15) . . ?
Ag_504 Ag_423 Ag_317 179.62(17) . . ?
Ag_504 Ag_423 Ag_514 89.57(14) . . ?
Ag_317 Ag_423 Ag_514 90.77(13) . . ?
Ag_504 Ag_423 Ag_308 87.94(14) . . ?
Ag_317 Ag_423 Ag_308 91.72(12) . . ?
Ag_514 Ag_423 Ag_308 177.48(16) . . ?
Ag_504 Ag_423 Ag_307 117.22(14) . . ?
Ag_317 Ag_423 Ag_307 62.72(10) . . ?
Ag_514 Ag_423 Ag_307 121.11(14) . . ?
Ag_308 Ag_423 Ag_307 60.54(11) . . ?
Ag_504 Ag_423 Ag_422 119.45(14) . . ?
Ag_317 Ag_423 Ag_422 60.88(11) . . ?
Ag_514 Ag_423 Ag_422 61.41(11) . . ?
Ag_308 Ag_423 Ag_422 120.28(13) . . ?
Ag_307 Ag_423 Ag_422 59.74(11) . . ?
Ag_504 Ag_423 Ag_318 118.72(15) . . ?
Ag_317 Ag_423 Ag_318 60.95(10) . . ?
Ag_514 Ag_423 Ag_318 120.01(14) . . ?
Ag_308 Ag_423 Ag_318 61.08(10) . . ?
Ag_307 Ag_423 Ag_318 92.87(12) . . ?
Ag_422 Ag_423 Ag_318 121.82(14) . . ?
Ag_504 Ag_423 Ag_430 119.33(14) . . ?
Ag_317 Ag_423 Ag_430 60.73(10) . . ?
Ag_514 Ag_423 Ag_430 60.92(11) . . ?
Ag_308 Ag_423 Ag_430 120.15(13) . . ?
Ag_307 Ag_423 Ag_430 123.44(14) . . ?
Ag_422 Ag_423 Ag_430 92.64(13) . . ?
Ag_318 Ag_423 Ag_430 59.10(10) . . ?
Ag_504 Ag_423 Ag_503 60.49(12) . . ?
Ag_317 Ag_423 Ag_503 119.82(14) . . ?
Ag_514 Ag_423 Ag_503 61.88(12) . . ?
Ag_308 Ag_423 Ag_503 117.02(14) . . ?
Ag_307 Ag_423 Ag_503 86.12(12) . . ?
Ag_422 Ag_423 Ag_503 58.96(11) . . ?
Ag_318 Ag_423 Ag_503 178.09(18) . . ?
Ag_430 Ag_423 Ag_503 122.80(15) . . ?
Ag_504 Ag_423 Ag_424 59.71(11) . . ?
Ag_317 Ag_423 Ag_424 119.96(13) . . ?
Ag_514 Ag_423 Ag_424 119.26(14) . . ?
Ag_308 Ag_423 Ag_424 59.01(11) . . ?
Ag_307 Ag_423 Ag_424 119.53(14) . . ?
Ag_422 Ag_423 Ag_424 178.69(18) . . ?
Ag_318 Ag_423 Ag_424 59.02(10) . . ?
Ag_430 Ag_423 Ag_424 88.66(12) . . ?
Ag_503 Ag_423 Ag_424 120.16(15) . . ?
Ag_504 Ag_423 Ag_515 59.71(11) . . ?
Ag_317 Ag_423 Ag_515 120.35(14) . . ?
Ag_514 Ag_423 Ag_515 60.40(11) . . ?
Ag_308 Ag_423 Ag_515 117.85(14) . . ?
Ag_307 Ag_423 Ag_515 176.87(16) . . ?
Ag_422 Ag_423 Ag_515 121.81(14) . . ?
Ag_318 Ag_423 Ag_515 88.40(12) . . ?
Ag_430 Ag_423 Ag_515 59.62(11) . . ?
Ag_503 Ag_423 Ag_515 92.53(12) . . ?
Ag_424 Ag_423 Ag_515 58.86(11) . . ?
Ag_504 Ag_423 Ag_415 58.50(11) . . ?
Ag_317 Ag_423 Ag_415 121.45(13) . . ?
Ag_514 Ag_423 Ag_415 118.32(14) . . ?
Ag_308 Ag_423 Ag_415 60.51(11) . . ?
Ag_307 Ag_423 Ag_415 58.73(10) . . ?
Ag_422 Ag_423 Ag_415 88.61(12) . . ?
Ag_318 Ag_423 Ag_415 121.58(14) . . ?
Ag_430 Ag_423 Ag_415 177.83(15) . . ?
Ag_503 Ag_423 Ag_415 56.52(11) . . ?
Ag_424 Ag_423 Ag_415 90.08(13) . . ?
Ag_515 Ag_423 Ag_415 118.20(14) . . ?
Ag_516 Ag_424 Ag_504 93.61(13) . . ?
Ag_516 Ag_424 Ag_308 179.48(18) . . ?
Ag_504 Ag_424 Ag_308 86.91(12) . . ?
Ag_516 Ag_424 Ag_506 89.77(14) . . ?
Ag_504 Ag_424 Ag_506 111.38(15) . . ?
Ag_308 Ag_424 Ag_506 90.05(13) . . ?
Ag_516 Ag_424 Ag_505 60.51(12) . . ?
Ag_504 Ag_424 Ag_505 61.51(12) . . ?
Ag_308 Ag_424 Ag_505 119.79(15) . . ?
Ag_506 Ag_424 Ag_505 61.74(12) . . ?
Ag_516 Ag_424 Ag_318 118.20(14) . . ?
Ag_504 Ag_424 Ag_318 117.48(14) . . ?
Ag_308 Ag_424 Ag_318 61.50(10) . . ?
Ag_506 Ag_424 Ag_318 120.19(14) . . ?
Ag_505 Ag_424 Ag_318 177.94(17) . . ?
Ag_516 Ag_424 Ag_425 118.10(14) . . ?
Ag_504 Ag_424 Ag_425 146.15(15) . . ?
Ag_308 Ag_424 Ag_425 61.40(10) . . ?
Ag_506 Ag_424 Ag_425 60.79(11) . . ?
Ag_505 Ag_424 Ag_425 122.53(15) . . ?
Ag_318 Ag_424 Ag_425 59.39(10) . . ?
Ag_516 Ag_424 Ag_515 60.01(11) . . ?
Ag_504 Ag_424 Ag_515 59.78(12) . . ?
Ag_308 Ag_424 Ag_515 120.30(14) . . ?
Ag_506 Ag_424 Ag_515 145.81(15) . . ?
Ag_505 Ag_424 Ag_515 87.81(14) . . ?
Ag_318 Ag_424 Ag_515 90.13(13) . . ?
Ag_425 Ag_424 Ag_515 145.61(15) . . ?
Ag_516 Ag_424 Ag_431 59.58(11) . . ?
Ag_504 Ag_424 Ag_431 120.70(15) . . ?
Ag_308 Ag_424 Ag_431 120.13(14) . . ?
Ag_506 Ag_424 Ag_431 119.34(14) . . ?
Ag_505 Ag_424 Ag_431 120.06(14) . . ?
Ag_318 Ag_424 Ag_431 58.63(10) . . ?
Ag_425 Ag_424 Ag_431 87.71(12) . . ?
Ag_515 Ag_424 Ag_431 61.07(11) . . ?
Ag_516 Ag_424 Ag_423 120.97(15) . . ?
Ag_504 Ag_424 Ag_423 57.59(11) . . ?
Ag_308 Ag_424 Ag_423 59.33(11) . . ?
Ag_506 Ag_424 Ag_423 146.27(15) . . ?
Ag_505 Ag_424 Ag_423 119.07(14) . . ?
Ag_318 Ag_424 Ag_423 59.89(10) . . ?
Ag_425 Ag_424 Ag_423 108.85(13) . . ?
Ag_515 Ag_424 Ag_423 60.99(11) . . ?
Ag_431 Ag_424 Ag_423 90.33(13) . . ?
Ag_516 Ag_424 Ag_416 120.21(15) . . ?
Ag_504 Ag_424 Ag_416 59.17(12) . . ?
Ag_308 Ag_424 Ag_416 60.08(11) . . ?
Ag_506 Ag_424 Ag_416 60.66(12) . . ?
Ag_505 Ag_424 Ag_416 59.73(12) . . ?
Ag_318 Ag_424 Ag_416 121.58(13) . . ?
Ag_425 Ag_424 Ag_416 92.48(13) . . ?
Ag_515 Ag_424 Ag_416 118.79(14) . . ?
Ag_431 Ag_424 Ag_416 179.77(19) . . ?
Ag_423 Ag_424 Ag_416 89.73(13) . . ?
Ag_516 Ag_424 Ag_517 58.78(11) . . ?
Ag_504 Ag_424 Ag_517 149.90(15) . . ?
Ag_308 Ag_424 Ag_517 120.72(14) . . ?
Ag_506 Ag_424 Ag_517 61.19(11) . . ?
Ag_505 Ag_424 Ag_517 92.10(13) . . ?
Ag_318 Ag_424 Ag_517 88.40(12) . . ?
Ag_425 Ag_424 Ag_517 59.32(10) . . ?
Ag_515 Ag_424 Ag_517 108.42(13) . . ?
Ag_431 Ag_424 Ag_517 58.15(11) . . ?
Ag_423 Ag_424 Ag_517 144.90(15) . . ?
Ag_416 Ag_424 Ag_517 121.85(15) . . ?
Ag_318 Ag_425 Ag_507 179.31(19) . . ?
Ag_318 Ag_425 Ag_424 60.15(11) . . ?
Ag_507 Ag_425 Ag_424 119.63(14) . . ?
Ag_318 Ag_425 Ag_309 90.82(12) . . ?
Ag_507 Ag_425 Ag_309 88.76(12) . . ?
Ag_424 Ag_425 Ag_309 119.04(13) . . ?
Ag_318 Ag_425 Ag_426 119.39(14) . . ?
Ag_507 Ag_425 Ag_426 60.83(11) . . ?
Ag_424 Ag_425 Ag_426 179.30(18) . . ?
Ag_309 Ag_425 Ag_426 60.32(10) . . ?
Ag_318 Ag_425 Ag_319 60.59(10) . . ?
Ag_507 Ag_425 Ag_319 119.62(14) . . ?
Ag_424 Ag_425 Ag_319 120.73(14) . . ?
Ag_309 Ag_425 Ag_319 61.06(10) . . ?
Ag_426 Ag_425 Ag_319 58.80(10) . . ?
Ag_318 Ag_425 Ag_517 90.41(12) . . ?
Ag_507 Ag_425 Ag_517 90.01(13) . . ?
Ag_424 Ag_425 Ag_517 62.10(11) . . ?
Ag_309 Ag_425 Ag_517 178.65(17) . . ?
Ag_426 Ag_425 Ag_517 118.55(13) . . ?
Ag_319 Ag_425 Ag_517 119.19(13) . . ?
Ag_318 Ag_425 Ag_506 119.35(14) . . ?
Ag_507 Ag_425 Ag_506 60.42(12) . . ?
Ag_424 Ag_425 Ag_506 59.20(11) . . ?
Ag_309 Ag_425 Ag_506 118.12(14) . . ?
Ag_426 Ag_425 Ag_506 121.26(14) . . ?
Ag_319 Ag_425 Ag_506 179.12(19) . . ?
Ag_517 Ag_425 Ag_506 61.63(11) . . ?
Ag_318 Ag_425 Ag_417 119.40(13) . . ?
Ag_507 Ag_425 Ag_417 59.91(11) . . ?
Ag_424 Ag_425 Ag_417 88.06(12) . . ?
Ag_309 Ag_425 Ag_417 59.62(10) . . ?
Ag_426 Ag_425 Ag_417 91.78(13) . . ?
Ag_319 Ag_425 Ag_417 120.68(13) . . ?
Ag_517 Ag_425 Ag_417 120.12(14) . . ?
Ag_506 Ag_425 Ag_417 58.50(11) . . ?
Ag_318 Ag_425 Ag_432 60.99(10) . . ?
Ag_507 Ag_425 Ag_432 119.70(14) . . ?
Ag_424 Ag_425 Ag_432 92.73(12) . . ?
Ag_309 Ag_425 Ag_432 119.84(13) . . ?
Ag_426 Ag_425 Ag_432 87.42(12) . . ?
Ag_319 Ag_425 Ag_432 58.79(10) . . ?
Ag_517 Ag_425 Ag_432 60.40(10) . . ?
Ag_506 Ag_425 Ag_432 122.03(13) . . ?
Ag_417 Ag_425 Ag_432 179.20(17) . . ?
Ag_318 Ag_425 Ag_308 60.88(10) . . ?
Ag_507 Ag_425 Ag_308 118.43(14) . . ?
Ag_424 Ag_425 Ag_308 58.89(10) . . ?
Ag_309 Ag_425 Ag_308 60.16(10) . . ?
Ag_426 Ag_425 Ag_308 120.47(13) . . ?
Ag_319 Ag_425 Ag_308 91.51(12) . . ?
Ag_517 Ag_425 Ag_308 120.99(14) . . ?
Ag_506 Ag_425 Ag_308 87.73(12) . . ?
Ag_417 Ag_425 Ag_308 58.52(11) . . ?
Ag_432 Ag_425 Ag_308 121.86(14) . . ?
Ag_318 Ag_425 Ag_518 119.21(13) . . ?
Ag_507 Ag_425 Ag_518 61.48(11) . . ?
Ag_424 Ag_425 Ag_518 121.99(13) . . ?
Ag_309 Ag_425 Ag_518 118.97(14) . . ?
Ag_426 Ag_425 Ag_518 58.65(10) . . ?
Ag_319 Ag_425 Ag_518 87.81(12) . . ?
Ag_517 Ag_425 Ag_518 59.89(11) . . ?
Ag_506 Ag_425 Ag_518 92.94(13) . . ?
Ag_417 Ag_425 Ag_518 121.38(14) . . ?
Ag_432 Ag_425 Ag_518 58.22(10) . . ?
Ag_308 Ag_425 Ag_518 179.10(17) . . ?
Ag_508 Ag_426 Ag_319 180.0(3) . . ?
Ag_508 Ag_426 Ag_518 89.56(13) . . ?
Ag_319 Ag_426 Ag_518 90.44(12) . . ?
Ag_508 Ag_426 Ag_310 88.93(13) . . ?
Ag_319 Ag_426 Ag_310 91.07(12) . . ?
Ag_518 Ag_426 Ag_310 178.14(16) . . ?
Ag_508 Ag_426 Ag_425 119.34(15) . . ?
Ag_319 Ag_426 Ag_425 60.66(10) . . ?
Ag_518 Ag_426 Ag_425 61.39(11) . . ?
Ag_310 Ag_426 Ag_425 120.35(13) . . ?
Ag_508 Ag_426 Ag_309 118.53(14) . . ?
Ag_319 Ag_426 Ag_309 61.48(10) . . ?
Ag_518 Ag_426 Ag_309 121.06(14) . . ?
Ag_310 Ag_426 Ag_309 60.68(10) . . ?
Ag_425 Ag_426 Ag_309 59.68(10) . . ?
Ag_508 Ag_426 Ag_320 119.24(14) . . ?
Ag_319 Ag_426 Ag_320 60.75(10) . . ?
Ag_518 Ag_426 Ag_320 119.76(14) . . ?
Ag_310 Ag_426 Ag_320 60.21(10) . . ?
Ag_425 Ag_426 Ag_320 121.41(13) . . ?
Ag_309 Ag_426 Ag_320 91.62(12) . . ?
Ag_508 Ag_426 Ag_433 119.28(14) . . ?
Ag_319 Ag_426 Ag_433 60.71(10) . . ?
Ag_518 Ag_426 Ag_433 60.69(11) . . ?
Ag_310 Ag_426 Ag_433 119.26(14) . . ?
Ag_425 Ag_426 Ag_433 92.54(12) . . ?
Ag_309 Ag_426 Ag_433 122.17(13) . . ?
Ag_320 Ag_426 Ag_433 59.07(10) . . ?
Ag_508 Ag_426 Ag_507 60.18(12) . . ?
Ag_319 Ag_426 Ag_507 119.83(14) . . ?
Ag_518 Ag_426 Ag_507 61.84(11) . . ?
Ag_310 Ag_426 Ag_507 118.19(14) . . ?
Ag_425 Ag_426 Ag_507 59.17(11) . . ?
Ag_309 Ag_426 Ag_507 87.47(12) . . ?
Ag_320 Ag_426 Ag_507 178.39(14) . . ?
Ag_433 Ag_426 Ag_507 122.53(13) . . ?
Ag_508 Ag_426 Ag_427 60.62(11) . . ?
Ag_319 Ag_426 Ag_427 119.38(14) . . ?
Ag_518 Ag_426 Ag_427 118.78(14) . . ?
Ag_310 Ag_426 Ag_427 59.48(10) . . ?
Ag_425 Ag_426 Ag_427 179.8(2) . . ?
Ag_309 Ag_426 Ag_427 120.16(13) . . ?
Ag_320 Ag_426 Ag_427 58.63(10) . . ?
Ag_433 Ag_426 Ag_427 87.64(12) . . ?
Ag_507 Ag_426 Ag_427 120.79(14) . . ?
Ag_508 Ag_426 Ag_418 59.66(11) . . ?
Ag_319 Ag_426 Ag_418 120.35(13) . . ?
Ag_518 Ag_426 Ag_418 119.75(14) . . ?
Ag_310 Ag_426 Ag_418 60.25(11) . . ?
Ag_425 Ag_426 Ag_418 88.77(12) . . ?
Ag_309 Ag_426 Ag_418 58.87(10) . . ?
Ag_320 Ag_426 Ag_418 120.46(13) . . ?
Ag_433 Ag_426 Ag_418 178.65(16) . . ?
Ag_507 Ag_426 Ag_418 57.93(11) . . ?
Ag_427 Ag_426 Ag_418 91.06(13) . . ?
Ag_508 Ag_426 Ag_519 60.03(11) . . ?
Ag_319 Ag_426 Ag_519 119.96(14) . . ?
Ag_518 Ag_426 Ag_519 60.34(11) . . ?
Ag_310 Ag_426 Ag_519 117.91(14) . . ?
Ag_425 Ag_426 Ag_519 121.72(13) . . ?
Ag_309 Ag_426 Ag_519 178.26(16) . . ?
Ag_320 Ag_426 Ag_519 88.39(12) . . ?
Ag_433 Ag_426 Ag_519 59.25(10) . . ?
Ag_507 Ag_426 Ag_519 92.47(13) . . ?
Ag_427 Ag_426 Ag_519 58.44(11) . . ?
Ag_418 Ag_426 Ag_519 119.69(14) . . ?
Ag_509 Ag_427 Ag_520 60.60(12) . . ?
Ag_509 Ag_427 Ag_320 176.91(16) . . ?
Ag_520 Ag_427 Ag_320 117.51(15) . . ?
Ag_509 Ag_427 Ag_519 86.01(13) . . ?
Ag_520 Ag_427 Ag_519 59.86(11) . . ?
Ag_320 Ag_427 Ag_519 90.91(13) . . ?
Ag_509 Ag_427 Ag_510 62.33(12) . . ?
Ag_520 Ag_427 Ag_510 90.33(14) . . ?
Ag_320 Ag_427 Ag_510 120.58(15) . . ?
Ag_519 Ag_427 Ag_510 145.21(15) . . ?
Ag_509 Ag_427 Ag_310 121.18(15) . . ?
Ag_520 Ag_427 Ag_310 178.12(17) . . ?
Ag_320 Ag_427 Ag_310 60.74(10) . . ?
Ag_519 Ag_427 Ag_310 120.29(14) . . ?
Ag_510 Ag_427 Ag_310 90.12(13) . . ?
Ag_509 Ag_427 Ag_428 123.35(15) . . ?
Ag_520 Ag_427 Ag_428 118.47(15) . . ?
Ag_320 Ag_427 Ag_428 59.55(10) . . ?
Ag_519 Ag_427 Ag_428 147.04(16) . . ?
Ag_510 Ag_427 Ag_428 61.03(11) . . ?
Ag_310 Ag_427 Ag_428 60.25(11) . . ?
Ag_509 Ag_427 Ag_419 61.03(12) . . ?
Ag_520 Ag_427 Ag_419 121.55(15) . . ?
Ag_320 Ag_427 Ag_419 120.93(14) . . ?
Ag_519 Ag_427 Ag_419 118.38(15) . . ?
Ag_510 Ag_427 Ag_419 60.05(12) . . ?
Ag_310 Ag_427 Ag_419 60.19(11) . . ?
Ag_428 Ag_427 Ag_419 91.20(13) . . ?
Ag_509 Ag_427 Ag_508 60.26(13) . . ?
Ag_520 Ag_427 Ag_508 94.32(14) . . ?
Ag_320 Ag_427 Ag_508 118.25(14) . . ?
Ag_519 Ag_427 Ag_508 60.01(12) . . ?
Ag_510 Ag_427 Ag_508 109.63(14) . . ?
Ag_310 Ag_427 Ag_508 87.24(13) . . ?
Ag_428 Ag_427 Ag_508 144.72(16) . . ?
Ag_419 Ag_427 Ag_508 58.48(12) . . ?
Ag_509 Ag_427 Ag_447 118.87(15) . . ?
Ag_520 Ag_427 Ag_447 58.33(11) . . ?
Ag_320 Ag_427 Ag_447 59.19(10) . . ?
Ag_519 Ag_427 Ag_447 61.98(12) . . ?
Ag_510 Ag_427 Ag_447 119.51(15) . . ?
Ag_310 Ag_427 Ag_447 119.92(14) . . ?
Ag_428 Ag_427 Ag_447 88.52(13) . . ?
Ag_419 Ag_427 Ag_447 179.55(19) . . ?
Ag_508 Ag_427 Ag_447 121.90(14) . . ?
Ag_509 Ag_427 Ag_426 118.05(16) . . ?
Ag_520 Ag_427 Ag_426 120.79(14) . . ?
Ag_320 Ag_427 Ag_426 60.38(10) . . ?
Ag_519 Ag_427 Ag_426 61.02(11) . . ?
Ag_510 Ag_427 Ag_426 145.60(16) . . ?
Ag_310 Ag_427 Ag_426 59.28(10) . . ?
Ag_428 Ag_427 Ag_426 108.83(13) . . ?
Ag_419 Ag_427 Ag_426 89.12(13) . . ?
Ag_508 Ag_427 Ag_426 57.88(11) . . ?
Ag_447 Ag_427 Ag_426 91.29(12) . . ?
Ag_509 Ag_427 Ag_521 90.87(14) . . ?
Ag_520 Ag_427 Ag_521 58.98(12) . . ?
Ag_320 Ag_427 Ag_521 89.99(13) . . ?
Ag_519 Ag_427 Ag_521 110.55(14) . . ?
Ag_510 Ag_427 Ag_521 59.53(12) . . ?
Ag_310 Ag_427 Ag_521 119.81(14) . . ?
Ag_428 Ag_427 Ag_521 59.58(11) . . ?
Ag_419 Ag_427 Ag_521 119.58(15) . . ?
Ag_508 Ag_427 Ag_521 148.97(15) . . ?
Ag_447 Ag_427 Ag_521 59.97(12) . . ?
Ag_426 Ag_427 Ag_521 147.52(15) . . ?
Ag_511 Ag_428 Ag_320 179.6(2) . . ?
Ag_511 Ag_428 Ag_435 118.84(15) . . ?
Ag_320 Ag_428 Ag_435 61.06(11) . . ?
Ag_511 Ag_428 Ag4_311 89.58(13) . . ?
Ag_320 Ag_428 Ag4_311 90.81(12) . . ?
Ag_435 Ag_428 Ag4_311 119.49(14) . . ?
Ag_511 Ag_428 Ag_427 119.98(14) . . ?
Ag_320 Ag_428 Ag_427 59.69(10) . . ?
Ag_435 Ag_428 Ag_427 91.91(13) . . ?
Ag4_311 Ag_428 Ag_427 119.95(14) . . ?
Ag_511 Ag_428 Ag_420 59.90(12) . . ?
Ag_320 Ag_428 Ag_420 120.21(14) . . ?
Ag_435 Ag_428 Ag_420 178.58(17) . . ?
Ag4_311 Ag_428 Ag_420 60.29(11) . . ?
Ag_427 Ag_428 Ag_420 89.35(13) . . ?
Ag_511 Ag_428 Ag_435 61.14(11) . 17_554 ?
Ag_320 Ag_428 Ag_435 119.19(14) . 17_554 ?
Ag_435 Ag_428 Ag_435 87.12(13) . 17_554 ?
Ag4_311 Ag_428 Ag_435 60.08(11) . 17_554 ?
Ag_427 Ag_428 Ag_435 178.81(16) . 17_554 ?
Ag_420 Ag_428 Ag_435 91.63(13) . 17_554 ?
Ag_511 Ag_428 Ag_310 119.53(15) . . ?
Ag_320 Ag_428 Ag_310 60.59(10) . . ?
Ag_435 Ag_428 Ag_310 121.63(13) . . ?
Ag4_311 Ag_428 Ag_310 60.27(11) . . ?
Ag_427 Ag_428 Ag_310 59.67(11) . . ?
Ag_420 Ag_428 Ag_310 59.63(11) . . ?
Ag_435 Ag_428 Ag_310 120.34(14) 17_554 . ?
Ag_511 Ag_428 Ag_521 88.69(13) . . ?
Ag_320 Ag_428 Ag_521 90.92(13) . . ?
Ag_435 Ag_428 Ag_521 61.49(12) . . ?
Ag4_311 Ag_428 Ag_521 178.26(17) . . ?
Ag_427 Ag_428 Ag_521 61.04(11) . . ?
Ag_420 Ag_428 Ag_521 118.69(14) . . ?
Ag_435 Ag_428 Ag_521 118.97(15) 17_554 . ?
Ag_310 Ag_428 Ag_521 120.69(14) . . ?
Ag_511 Ag_428 Ag_311 119.82(14) . . ?
Ag_320 Ag_428 Ag_311 60.51(9) . . ?
Ag_435 Ag_428 Ag_311 58.80(9) . . ?
Ag4_311 Ag_428 Ag_311 60.72(9) . . ?
Ag_427 Ag_428 Ag_311 120.20(12) . . ?
Ag_420 Ag_428 Ag_311 121.00(13) . . ?
Ag_435 Ag_428 Ag_311 58.68(9) 17_554 . ?
Ag_310 Ag_428 Ag_311 91.00(12) . . ?
Ag_521 Ag_428 Ag_311 120.29(14) . . ?
Ag_511 Ag_428 Ag_510 60.76(11) . . ?
Ag_320 Ag_428 Ag_510 118.91(14) . . ?
Ag_435 Ag_428 Ag_510 120.92(14) . . ?
Ag4_311 Ag_428 Ag_510 119.58(15) . . ?
Ag_427 Ag_428 Ag_510 59.22(11) . . ?
Ag_420 Ag_428 Ag_510 59.29(11) . . ?
Ag_435 Ag_428 Ag_510 121.90(14) 17_554 . ?
Ag_310 Ag_428 Ag_510 88.75(13) . . ?
Ag_521 Ag_428 Ag_510 59.43(12) . . ?
Ag_311 Ag_428 Ag_510 179.41(15) . . ?
Ag_511 Ag_428 Ag_522 59.94(10) . . ?
Ag_320 Ag_428 Ag_522 119.95(13) . . ?
Ag_435 Ag_428 Ag_522 58.89(10) . . ?
Ag4_311 Ag_428 Ag_522 118.84(13) . . ?
Ag_427 Ag_428 Ag_522 121.22(13) . . ?
Ag_420 Ag_428 Ag_522 119.84(13) . . ?
Ag_435 Ag_428 Ag_522 58.78(10) 17_554 . ?
Ag_310 Ag_428 Ag_522 179.08(18) . . ?
Ag_521 Ag_428 Ag_522 60.19(10) . . ?
Ag_311 Ag_428 Ag_522 88.70(13) . . ?
Ag_510 Ag_428 Ag_522 91.56(13) . . ?
Ag_523 Ag_429 Ag_317 179.4(2) . . ?
Ag_523 Ag_429 Ag_514 89.27(14) . . ?
Ag_317 Ag_429 Ag_514 90.61(13) . . ?
Ag_523 Ag_429 Ag_315 118.37(15) . . ?
Ag_317 Ag_429 Ag_315 62.17(10) . . ?
Ag_514 Ag_429 Ag_315 121.03(14) . . ?
Ag_523 Ag_429 Ag1_316 89.01(14) . 17_554 ?
Ag_317 Ag_429 Ag1_316 91.11(12) . 17_554 ?
Ag_514 Ag_429 Ag1_316 178.19(15) . 17_554 ?
Ag_315 Ag_429 Ag1_316 60.39(11) . 17_554 ?
Ag_523 Ag_429 Ag_430 119.44(14) . . ?
Ag_317 Ag_429 Ag_430 60.96(10) . . ?
Ag_514 Ag_429 Ag_430 61.10(11) . . ?
Ag_315 Ag_429 Ag_430 59.94(10) . . ?
Ag1_316 Ag_429 Ag_430 120.33(14) 17_554 . ?
Ag_523 Ag_429 Ag_421 60.88(11) . 17_554 ?
Ag_317 Ag_429 Ag_421 118.72(13) . 17_554 ?
Ag_514 Ag_429 Ag_421 119.57(15) . 17_554 ?
Ag_315 Ag_429 Ag_421 119.38(15) . 17_554 ?
Ag1_316 Ag_429 Ag_421 58.99(11) 17_554 17_554 ?
Ag_430 Ag_429 Ag_421 179.32(16) . 17_554 ?
Ag_523 Ag_429 Ag_422 118.88(14) . . ?
Ag_317 Ag_429 Ag_422 60.58(10) . . ?
Ag_514 Ag_429 Ag_422 61.07(11) . . ?
Ag_315 Ag_429 Ag_422 122.74(13) . . ?
Ag1_316 Ag_429 Ag_422 119.41(13) 17_554 . ?
Ag_430 Ag_429 Ag_422 92.60(13) . . ?
Ag_421 Ag_429 Ag_422 87.70(13) 17_554 . ?
Ag_523 Ag_429 Ag_316 119.06(15) . . ?
Ag_317 Ag_429 Ag_316 60.54(11) . . ?
Ag_514 Ag_429 Ag_316 119.58(13) . . ?
Ag_315 Ag_429 Ag_316 92.37(12) . . ?
Ag1_316 Ag_429 Ag_316 60.91(9) 17_554 . ?
Ag_430 Ag_429 Ag_316 121.49(14) . . ?
Ag_421 Ag_429 Ag_316 58.19(11) 17_554 . ?
Ag_422 Ag_429 Ag_316 58.52(9) . . ?
Ag_523 Ag_429 Ag_524 60.15(11) . . ?
Ag_317 Ag_429 Ag_524 120.25(14) . . ?
Ag_514 Ag_429 Ag_524 61.19(12) . . ?
Ag_315 Ag_429 Ag_524 87.62(12) . . ?
Ag1_316 Ag_429 Ag_524 118.30(14) 17_554 . ?
Ag_430 Ag_429 Ag_524 59.30(11) . . ?
Ag_421 Ag_429 Ag_524 121.01(14) 17_554 . ?
Ag_422 Ag_429 Ag_524 122.26(15) . . ?
Ag_316 Ag_429 Ag_524 179.04(16) . . ?
Ag_523 Ag_429 Ag_513 59.24(12) . . ?
Ag_317 Ag_429 Ag_513 120.21(15) . . ?
Ag_514 Ag_429 Ag_513 60.78(12) . . ?
Ag_315 Ag_429 Ag_513 177.37(18) . . ?
Ag1_316 Ag_429 Ag_513 117.76(14) 17_554 . ?
Ag_430 Ag_429 Ag_513 121.88(15) . . ?
Ag_421 Ag_429 Ag_513 58.80(12) 17_554 . ?
Ag_422 Ag_429 Ag_513 59.63(11) . . ?
Ag_316 Ag_429 Ag_513 88.11(13) . . ?
Ag_524 Ag_429 Ag_513 91.87(12) . . ?
Ag_523 Ag_429 Ag_436 59.22(12) . . ?
Ag_317 Ag_429 Ag_436 121.32(14) . . ?
Ag_514 Ag_429 Ag_436 118.73(14) . . ?
Ag_315 Ag_429 Ag_436 59.15(10) . . ?
Ag1_316 Ag_429 Ag_436 60.72(11) 17_554 . ?
Ag_430 Ag_429 Ag_436 88.88(12) . . ?
Ag_421 Ag_429 Ag_436 90.83(13) 17_554 . ?
Ag_422 Ag_429 Ag_436 178.05(16) . . ?
Ag_316 Ag_429 Ag_436 121.63(13) . . ?
Ag_524 Ag_429 Ag_436 57.58(11) . . ?
Ag_513 Ag_429 Ag_436 118.46(14) . . ?
Ag_318 Ag_430 Ag_525 119.27(14) . . ?
Ag_318 Ag_430 Ag_524 179.57(16) . . ?
Ag_525 Ag_430 Ag_524 60.36(11) . . ?
Ag_318 Ag_430 Ag_431 59.15(10) . . ?
Ag_525 Ag_430 Ag_431 60.13(11) . . ?
Ag_524 Ag_430 Ag_431 120.48(13) . . ?
Ag_318 Ag_430 Ag_315 91.83(12) . . ?
Ag_525 Ag_430 Ag_315 118.67(14) . . ?
Ag_524 Ag_430 Ag_315 88.57(13) . . ?
Ag_431 Ag_430 Ag_315 119.84(14) . . ?
Ag_318 Ag_430 Ag_429 119.28(13) . . ?
Ag_525 Ag_430 Ag_429 121.45(14) . . ?
Ag_524 Ag_430 Ag_429 61.09(11) . . ?
Ag_431 Ag_430 Ag_429 178.42(15) . . ?
Ag_315 Ag_430 Ag_429 59.85(11) . . ?
Ag_318 Ag_430 Ag3_319 61.23(10) . . ?
Ag_525 Ag_430 Ag3_319 88.61(12) . . ?
Ag_524 Ag_430 Ag3_319 118.86(14) . . ?
Ag_431 Ag_430 Ag3_319 59.44(10) . . ?
Ag_315 Ag_430 Ag3_319 60.40(10) . . ?
Ag_429 Ag_430 Ag3_319 120.23(14) . . ?
Ag_318 Ag_430 Ag_317 60.55(10) . . ?
Ag_525 Ag_430 Ag_317 179.82(19) . . ?
Ag_524 Ag_430 Ag_317 119.82(14) . . ?
Ag_431 Ag_430 Ag_317 119.70(13) . . ?
Ag_315 Ag_430 Ag_317 61.36(10) . . ?
Ag_429 Ag_430 Ag_317 58.73(10) . . ?
Ag3_319 Ag_430 Ag_317 91.26(11) . . ?
Ag_318 Ag_430 Ag_423 60.20(10) . . ?
Ag_525 Ag_430 Ag_423 121.52(14) . . ?
Ag_524 Ag_430 Ag_423 119.73(14) . . ?
Ag_431 Ag_430 Ag_423 91.51(13) . . ?
Ag_315 Ag_430 Ag_423 119.80(13) . . ?
Ag_429 Ag_430 Ag_423 87.42(12) . . ?
Ag3_319 Ag_430 Ag_423 121.40(13) . . ?
Ag_317 Ag_430 Ag_423 58.46(10) . . ?
Ag_318 Ag_430 Ag_515 89.77(13) . . ?
Ag_525 Ag_430 Ag_515 60.58(11) . . ?
Ag_524 Ag_430 Ag_515 89.83(13) . . ?
Ag_431 Ag_430 Ag_515 61.24(11) . . ?
Ag_315 Ag_430 Ag_515 178.39(15) . . ?
Ag_429 Ag_430 Ag_515 119.11(14) . . ?
Ag3_319 Ag_430 Ag_515 120.66(14) . . ?
Ag_317 Ag_430 Ag_515 119.40(14) . . ?
Ag_423 Ag_430 Ag_515 60.94(11) . . ?
Ag_318 Ag_430 Ag_514 118.83(14) . . ?
Ag_525 Ag_430 Ag_514 92.00(12) . . ?
Ag_524 Ag_430 Ag_514 61.09(12) . . ?
Ag_431 Ag_430 Ag_514 121.32(15) . . ?
Ag_315 Ag_430 Ag_514 118.84(14) . . ?
Ag_429 Ag_430 Ag_514 59.00(11) . . ?
Ag3_319 Ag_430 Ag_514 179.21(17) . . ?
Ag_317 Ag_430 Ag_514 88.13(12) . . ?
Ag_423 Ag_430 Ag_514 58.64(11) . . ?
Ag_515 Ag_430 Ag_514 60.10(11) . . ?
Ag_318 Ag_430 Ag_437 120.74(13) . . ?
Ag_525 Ag_430 Ag_437 58.74(11) . . ?
Ag_524 Ag_430 Ag_437 59.34(11) . . ?
Ag_431 Ag_430 Ag_437 89.51(12) . . ?
Ag_315 Ag_430 Ag_437 59.92(10) . . ?
Ag_429 Ag_430 Ag_437 91.57(13) . . ?
Ag3_319 Ag_430 Ag_437 59.52(10) . . ?
Ag_317 Ag_430 Ag_437 121.29(14) . . ?
Ag_423 Ag_430 Ag_437 178.90(17) . . ?
Ag_515 Ag_430 Ag_437 119.30(13) . . ?
Ag_514 Ag_430 Ag_437 120.43(14) . . ?
Ag_526 Ag_431 Ag_318 177.63(16) . . ?
Ag_526 Ag_431 Ag_516 59.67(12) . . ?
Ag_318 Ag_431 Ag_516 118.20(14) . . ?
Ag_526 Ag_431 Ag3_319 120.20(14) . . ?
Ag_318 Ag_431 Ag3_319 61.95(10) . . ?
Ag_516 Ag_431 Ag3_319 179.31(16) . . ?
Ag_526 Ag_431 Ag_517 86.60(13) . . ?
Ag_318 Ag_431 Ag_517 91.35(13) . . ?
Ag_516 Ag_431 Ag_517 59.74(12) . . ?
Ag3_319 Ag_431 Ag_517 120.95(14) . . ?
Ag_526 Ag_431 Ag_430 121.53(14) . . ?
Ag_318 Ag_431 Ag_430 60.13(10) . . ?
Ag_516 Ag_431 Ag_430 118.88(14) . . ?
Ag3_319 Ag_431 Ag_430 60.54(11) . . ?
Ag_517 Ag_431 Ag_430 148.07(14) . . ?
Ag_526 Ag_431 Ag_525 61.66(11) . . ?
Ag_318 Ag_431 Ag_525 120.01(14) . . ?
Ag_516 Ag_431 Ag_525 90.26(13) . . ?
Ag3_319 Ag_431 Ag_525 89.10(13) . . ?
Ag_517 Ag_431 Ag_525 145.29(15) . . ?
Ag_430 Ag_431 Ag_525 59.88(11) . . ?
Ag_526 Ag_431 Ag_432 118.37(14) . . ?
Ag_318 Ag_431 Ag_432 61.43(10) . . ?
Ag_516 Ag_431 Ag_432 120.78(14) . . ?
Ag3_319 Ag_431 Ag_432 59.90(10) . . ?
Ag_517 Ag_431 Ag_432 61.07(11) . . ?
Ag_430 Ag_431 Ag_432 109.89(13) . . ?
Ag_525 Ag_431 Ag_432 145.20(15) . . ?
Ag_526 Ag_431 Ag_438 60.31(11) . . ?
Ag_318 Ag_431 Ag_438 121.85(14) . . ?
Ag_516 Ag_431 Ag_438 119.95(14) . . ?
Ag3_319 Ag_431 Ag_438 59.90(11) . . ?
Ag_517 Ag_431 Ag_438 118.32(14) . . ?
Ag_430 Ag_431 Ag_438 90.70(13) . . ?
Ag_525 Ag_431 Ag_438 59.47(11) . . ?
Ag_432 Ag_431 Ag_438 89.35(12) . . ?
Ag_526 Ag_431 Ag_424 118.05(14) . . ?
Ag_318 Ag_431 Ag_424 59.81(10) . . ?
Ag_516 Ag_431 Ag_424 58.39(11) . . ?
Ag3_319 Ag_431 Ag_424 121.75(13) . . ?
Ag_517 Ag_431 Ag_424 62.00(11) . . ?
Ag_430 Ag_431 Ag_424 89.45(12) . . ?
Ag_525 Ag_431 Ag_424 119.07(14) . . ?
Ag_432 Ag_431 Ag_424 92.39(12) . . ?
Ag_438 Ag_431 Ag_424 178.08(16) . . ?
Ag_526 Ag_431 Ag_527 60.22(11) . . ?
Ag_318 Ag_431 Ag_527 119.63(14) . . ?
Ag_516 Ag_431 Ag_527 92.54(13) . . ?
Ag3_319 Ag_431 Ag_527 87.92(12) . . ?
Ag_517 Ag_431 Ag_527 59.56(11) . . ?
Ag_430 Ag_431 Ag_527 145.30(15) . . ?
Ag_525 Ag_431 Ag_527 109.40(13) . . ?
Ag_432 Ag_431 Ag_527 58.19(10) . . ?
Ag_438 Ag_431 Ag_527 58.87(11) . . ?
Ag_424 Ag_431 Ag_527 121.54(14) . . ?
Ag_526 Ag_431 Ag_515 89.97(13) . . ?
Ag_318 Ag_431 Ag_515 89.60(12) . . ?
Ag_516 Ag_431 Ag_515 58.91(11) . . ?
Ag3_319 Ag_431 Ag_515 120.50(14) . . ?
Ag_517 Ag_431 Ag_515 109.86(14) . . ?
Ag_430 Ag_431 Ag_515 59.98(11) . . ?
Ag_525 Ag_431 Ag_515 60.07(11) . . ?
Ag_432 Ag_431 Ag_515 147.89(14) . . ?
Ag_438 Ag_431 Ag_515 119.52(14) . . ?
Ag_424 Ag_431 Ag_515 59.00(11) . . ?
Ag_527 Ag_431 Ag_515 147.52(15) . . ?
Ag_527 Ag_432 Ag_518 89.46(13) . . ?
Ag_527 Ag_432 Ag_319 179.43(18) . . ?
Ag_518 Ag_432 Ag_319 90.18(12) . . ?
Ag_527 Ag_432 Ag3_319 89.57(12) . . ?
Ag_518 Ag_432 Ag3_319 178.71(15) . . ?
Ag_319 Ag_432 Ag3_319 90.78(12) . . ?
Ag_527 Ag_432 Ag2_320 118.93(14) . . ?
Ag_518 Ag_432 Ag2_320 120.94(14) . . ?
Ag_319 Ag_432 Ag2_320 61.64(10) . . ?
Ag3_319 Ag_432 Ag2_320 60.31(10) . . ?
Ag_527 Ag_432 Ag_433 119.38(13) . . ?
Ag_518 Ag_432 Ag_433 61.00(11) . . ?
Ag_319 Ag_432 Ag_433 60.79(10) . . ?
Ag3_319 Ag_432 Ag_433 120.25(14) . . ?
Ag2_320 Ag_432 Ag_433 59.94(10) . . ?
Ag_527 Ag_432 Ag_431 61.60(11) . . ?
Ag_518 Ag_432 Ag_431 119.37(14) . . ?
Ag_319 Ag_432 Ag_431 118.23(13) . . ?
Ag3_319 Ag_432 Ag_431 59.39(10) . . ?
Ag2_320 Ag_432 Ag_431 119.69(13) . . ?
Ag_433 Ag_432 Ag_431 179.02(17) . . ?
Ag_527 Ag_432 Ag_425 119.35(14) . . ?
Ag_518 Ag_432 Ag_425 61.01(11) . . ?
Ag_319 Ag_432 Ag_425 60.08(10) . . ?
Ag3_319 Ag_432 Ag_425 118.82(13) . . ?
Ag2_320 Ag_432 Ag_425 121.71(13) . . ?
Ag_433 Ag_432 Ag_425 92.30(12) . . ?
Ag_431 Ag_432 Ag_425 87.16(12) . . ?
Ag_527 Ag_432 Ag_318 119.76(13) . . ?
Ag_518 Ag_432 Ag_318 119.21(13) . . ?
Ag_319 Ag_432 Ag_318 60.07(10) . . ?
Ag3_319 Ag_432 Ag_318 60.64(10) . . ?
Ag2_320 Ag_432 Ag_318 91.53(12) . . ?
Ag_433 Ag_432 Ag_318 120.86(13) . . ?
Ag_431 Ag_432 Ag_318 58.16(10) . . ?
Ag_425 Ag_432 Ag_318 58.19(10) . . ?
Ag_527 Ag_432 Ag_517 59.96(11) . . ?
Ag_518 Ag_432 Ag_517 60.48(11) . . ?
Ag_319 Ag_432 Ag_517 119.46(13) . . ?
Ag3_319 Ag_432 Ag_517 118.27(13) . . ?
Ag2_320 Ag_432 Ag_517 178.42(15) . . ?
Ag_433 Ag_432 Ag_517 121.47(14) . . ?
Ag_431 Ag_432 Ag_517 58.90(11) . . ?
Ag_425 Ag_432 Ag_517 59.38(10) . . ?
Ag_318 Ag_432 Ag_517 88.22(12) . . ?
Ag_527 Ag_432 Ag_439 59.58(11) . . ?
Ag_518 Ag_432 Ag_439 119.29(13) . . ?
Ag_319 Ag_432 Ag_439 120.99(13) . . ?
Ag3_319 Ag_432 Ag_439 60.85(10) . . ?
Ag2_320 Ag_432 Ag_439 59.35(10) . . ?
Ag_433 Ag_432 Ag_439 88.89(12) . . ?
Ag_431 Ag_432 Ag_439 91.65(12) . . ?
Ag_425 Ag_432 Ag_439 178.72(16) . . ?
Ag_318 Ag_432 Ag_439 121.48(13) . . ?
Ag_517 Ag_432 Ag_439 119.54(13) . . ?
Ag_527 Ag_432 Ag_528 59.81(11) . . ?
Ag_518 Ag_432 Ag_528 61.14(11) . . ?
Ag_319 Ag_432 Ag_528 120.36(13) . . ?
Ag3_319 Ag_432 Ag_528 119.01(13) . . ?
Ag2_320 Ag_432 Ag_528 88.53(12) . . ?
Ag_433 Ag_432 Ag_528 59.57(10) . . ?
Ag_431 Ag_432 Ag_528 121.41(13) . . ?
Ag_425 Ag_432 Ag_528 122.15(14) . . ?
Ag_318 Ag_432 Ag_528 179.52(18) . . ?
Ag_517 Ag_432 Ag_528 91.71(12) . . ?
Ag_439 Ag_432 Ag_528 58.16(10) . . ?
Ag_320 Ag_433 Ag_447 59.39(10) . . ?
Ag_320 Ag_433 Ag2_320 91.10(12) . . ?
Ag_447 Ag_433 Ag2_320 119.00(14) . . ?
Ag_320 Ag_433 Ag_432 119.52(13) . . ?
Ag_447 Ag_433 Ag_432 178.67(16) . . ?
Ag2_320 Ag_433 Ag_432 59.94(10) . . ?
Ag_320 Ag_433 Ag_519 90.14(12) . . ?
Ag_447 Ag_433 Ag_519 62.00(11) . . ?
Ag2_320 Ag_433 Ag_519 178.71(16) . . ?
Ag_432 Ag_433 Ag_519 119.07(14) . . ?
Ag_320 Ag_433 Ag_528 179.33(17) . . ?
Ag_447 Ag_433 Ag_528 119.97(13) . . ?
Ag2_320 Ag_433 Ag_528 89.41(12) . . ?
Ag_432 Ag_433 Ag_528 61.13(10) . . ?
Ag_519 Ag_433 Ag_528 89.36(12) . . ?
Ag_320 Ag_433 Ag_529 119.64(14) . . ?
Ag_447 Ag_433 Ag_529 60.26(11) . . ?
Ag2_320 Ag_433 Ag_529 118.79(14) . . ?
Ag_432 Ag_433 Ag_529 120.84(13) . . ?
Ag_519 Ag_433 Ag_529 60.80(11) . . ?
Ag_528 Ag_433 Ag_529 59.71(11) . . ?
Ag_320 Ag_433 Ag_319 60.46(10) . . ?
Ag_447 Ag_433 Ag_319 119.84(13) . . ?
Ag2_320 Ag_433 Ag_319 61.05(10) . . ?
Ag_432 Ag_433 Ag_319 59.06(10) . . ?
Ag_519 Ag_433 Ag_319 119.36(14) . . ?
Ag_528 Ag_433 Ag_319 120.18(13) . . ?
Ag_529 Ag_433 Ag_319 179.8(2) . . ?
Ag_320 Ag_433 Ag_312 60.76(10) . . ?
Ag_447 Ag_433 Ag_312 58.66(11) . . ?
Ag2_320 Ag_433 Ag_312 60.34(10) . . ?
Ag_432 Ag_433 Ag_312 120.27(13) . . ?
Ag_519 Ag_433 Ag_312 120.65(14) . . ?
Ag_528 Ag_433 Ag_312 119.18(14) . . ?
Ag_529 Ag_433 Ag_312 88.78(12) . . ?
Ag_319 Ag_433 Ag_312 91.17(12) . . ?
Ag_320 Ag_433 Ag_440 120.39(14) . . ?
Ag_447 Ag_433 Ag_440 88.93(13) . . ?
Ag2_320 Ag_433 Ag_440 60.01(10) . . ?
Ag_432 Ag_433 Ag_440 91.11(12) . . ?
Ag_519 Ag_433 Ag_440 119.57(13) . . ?
Ag_528 Ag_433 Ag_440 59.55(11) . . ?
Ag_529 Ag_433 Ag_440 58.78(11) . . ?
Ag_319 Ag_433 Ag_440 121.06(13) . . ?
Ag_312 Ag_433 Ag_440 59.63(11) . . ?
Ag_320 Ag_433 Ag_426 60.46(10) . . ?
Ag_447 Ag_433 Ag_426 92.23(13) . . ?
Ag2_320 Ag_433 Ag_426 119.48(13) . . ?
Ag_432 Ag_433 Ag_426 87.74(12) . . ?
Ag_519 Ag_433 Ag_426 60.92(11) . . ?
Ag_528 Ag_433 Ag_426 119.61(14) . . ?
Ag_529 Ag_433 Ag_426 121.72(14) . . ?
Ag_319 Ag_433 Ag_426 58.44(10) . . ?
Ag_312 Ag_433 Ag_426 121.20(13) . . ?
Ag_440 Ag_433 Ag_426 178.83(17) . . ?
Ag_320 Ag_433 Ag_518 119.12(14) . . ?
Ag_447 Ag_433 Ag_518 122.22(14) . . ?
Ag2_320 Ag_433 Ag_518 118.77(13) . . ?
Ag_432 Ag_433 Ag_518 58.84(11) . . ?
Ag_519 Ag_433 Ag_518 60.24(11) . . ?
Ag_528 Ag_433 Ag_518 60.95(11) . . ?
Ag_529 Ag_433 Ag_518 92.09(12) . . ?
Ag_319 Ag_433 Ag_518 87.96(12) . . ?
Ag_312 Ag_433 Ag_518 179.01(14) . . ?
Ag_440 Ag_433 Ag_518 120.49(13) . . ?
Ag_426 Ag_433 Ag_518 58.66(11) . . ?
Ag_531 Ag_435 Ag_311 178.76(18) . . ?
Ag_531 Ag_435 Ag_522 89.47(13) . . ?
Ag_311 Ag_435 Ag_522 91.59(13) . . ?
Ag_531 Ag_435 Ag_428 119.10(15) . . ?
Ag_311 Ag_435 Ag_428 60.94(9) . . ?
Ag_522 Ag_435 Ag_428 61.75(10) . . ?
Ag_531 Ag_435 Ag_428 120.31(15) . 17_554 ?
Ag_311 Ag_435 Ag_428 60.81(9) . 17_554 ?
Ag_522 Ag_435 Ag_428 61.62(10) . 17_554 ?
Ag_428 Ag_435 Ag_428 92.87(13) . 17_554 ?
Ag_531 Ag_435 Ag4_311 118.55(15) . 17_554 ?
Ag_311 Ag_435 Ag4_311 61.36(9) . 17_554 ?
Ag_522 Ag_435 Ag4_311 121.45(13) . 17_554 ?
Ag_428 Ag_435 Ag4_311 122.28(13) . 17_554 ?
Ag_428 Ag_435 Ag4_311 59.86(11) 17_554 17_554 ?
Ag_531 Ag_435 Ag_312 88.26(13) . . ?
Ag_311 Ag_435 Ag_312 90.68(12) . . ?
Ag_522 Ag_435 Ag_312 177.71(16) . . ?
Ag_428 Ag_435 Ag_312 119.27(14) . . ?
Ag_428 Ag_435 Ag_312 119.90(14) 17_554 . ?
Ag4_311 Ag_435 Ag_312 60.05(10) 17_554 . ?
Ag_531 Ag_435 Ag_447 59.84(12) . . ?
Ag_311 Ag_435 Ag_447 119.02(13) . . ?
Ag_522 Ag_435 Ag_447 120.18(13) . . ?
Ag_428 Ag_435 Ag_447 88.55(13) . . ?
Ag_428 Ag_435 Ag_447 178.14(16) 17_554 . ?
Ag4_311 Ag_435 Ag_447 118.34(14) 17_554 . ?
Ag_312 Ag_435 Ag_447 58.29(11) . . ?
Ag_531 Ag_435 Ag_320 118.33(15) . . ?
Ag_311 Ag_435 Ag_320 60.53(9) . . ?
Ag_522 Ag_435 Ag_320 120.77(13) . . ?
Ag_428 Ag_435 Ag_320 59.02(10) . . ?
Ag_428 Ag_435 Ag_320 121.34(13) 17_554 . ?
Ag4_311 Ag_435 Ag_320 91.23(12) 17_554 . ?
Ag_312 Ag_435 Ag_320 60.27(10) . . ?
Ag_447 Ag_435 Ag_320 58.50(10) . . ?
Ag_531 Ag_435 Ag_442 59.32(12) . . ?
Ag_311 Ag_435 Ag_442 120.60(13) . . ?
Ag_522 Ag_435 Ag_442 118.93(13) . . ?
Ag_428 Ag_435 Ag_442 177.98(17) . . ?
Ag_428 Ag_435 Ag_442 89.09(13) 17_554 . ?
Ag4_311 Ag_435 Ag_442 59.24(11) 17_554 . ?
Ag_312 Ag_435 Ag_442 59.97(11) . . ?
Ag_447 Ag_435 Ag_442 89.51(13) . . ?
Ag_320 Ag_435 Ag_442 120.24(14) . . ?
Ag_531 Ag_435 Ag_511 61.54(12) . 17_554 ?
Ag_311 Ag_435 Ag_511 119.58(14) . 17_554 ?
Ag_522 Ag_435 Ag_511 60.12(10) . 17_554 ?
Ag_428 Ag_435 Ag_511 121.86(14) . 17_554 ?
Ag_428 Ag_435 Ag_511 58.77(11) 17_554 17_554 ?
Ag4_311 Ag_435 Ag_511 88.10(13) 17_554 17_554 ?
Ag_312 Ag_435 Ag_511 118.85(14) . 17_554 ?
Ag_447 Ag_435 Ag_511 121.35(14) . 17_554 ?
Ag_320 Ag_435 Ag_511 179.10(17) . 17_554 ?
Ag_442 Ag_435 Ag_511 58.89(11) . 17_554 ?
Ag_531 Ag_435 Ag_521 59.63(12) . . ?
Ag_311 Ag_435 Ag_521 120.43(14) . . ?
Ag_522 Ag_435 Ag_521 60.46(10) . . ?
Ag_428 Ag_435 Ag_521 59.49(11) . . ?
Ag_428 Ag_435 Ag_521 122.08(14) 17_554 . ?
Ag4_311 Ag_435 Ag_521 177.70(16) 17_554 . ?
Ag_312 Ag_435 Ag_521 117.99(14) . . ?
Ag_447 Ag_435 Ag_521 59.72(11) . . ?
Ag_320 Ag_435 Ag_521 88.62(13) . . ?
Ag_442 Ag_435 Ag_521 118.95(14) . . ?
Ag_511 Ag_435 Ag_521 92.02(13) 17_554 . ?
Ag_524 Ag_436 Ag_629 119.62(15) . 17_554 ?
Ag_524 Ag_436 Ag_407 177.79(15) . 17_554 ?
Ag_629 Ag_436 Ag_407 62.40(13) 17_554 17_554 ?
Ag_524 Ag_436 Ag_523 60.63(12) . . ?
Ag_629 Ag_436 Ag_523 90.30(16) 17_554 . ?
Ag_407 Ag_436 Ag_523 119.11(15) 17_554 . ?
Ag_524 Ag_436 Ag_443 119.20(15) . . ?
Ag_629 Ag_436 Ag_443 91.82(16) 17_554 . ?
Ag_407 Ag_436 Ag_443 60.95(12) 17_554 . ?
Ag_523 Ag_436 Ag_443 177.52(16) . . ?
Ag_524 Ag_436 Ag_315 89.09(13) . . ?
Ag_629 Ag_436 Ag_315 148.74(18) 17_554 . ?
Ag_407 Ag_436 Ag_315 89.15(13) 17_554 . ?
Ag_523 Ag_436 Ag_315 116.36(15) . . ?
Ag_443 Ag_436 Ag_315 61.24(11) . . ?
Ag_524 Ag_436 Ag_622 63.94(13) . . ?
Ag_629 Ag_436 Ag_622 70.19(13) 17_554 . ?
Ag_407 Ag_436 Ag_622 118.14(16) 17_554 . ?
Ag_523 Ag_436 Ag_622 97.60(14) . . ?
Ag_443 Ag_436 Ag_622 84.33(13) . . ?
Ag_315 Ag_436 Ag_622 118.31(15) . . ?
Ag_524 Ag_436 Ag_437 59.97(11) . . ?
Ag_629 Ag_436 Ag_437 121.59(15) 17_554 . ?
Ag_407 Ag_436 Ag_437 120.11(15) 17_554 . ?
Ag_523 Ag_436 Ag_437 120.51(16) . . ?
Ag_443 Ag_436 Ag_437 59.23(11) . . ?
Ag_315 Ag_436 Ag_437 60.07(10) . . ?
Ag_622 Ag_436 Ag_437 58.37(11) . . ?
Ag_524 Ag_436 Ag_413 120.02(16) . 17_554 ?
Ag_629 Ag_436 Ag_413 60.65(13) 17_554 17_554 ?
Ag_407 Ag_436 Ag_413 59.78(12) 17_554 17_554 ?
Ag_523 Ag_436 Ag_413 59.40(13) . 17_554 ?
Ag_443 Ag_436 Ag_413 120.73(16) . 17_554 ?
Ag_315 Ag_436 Ag_413 117.67(13) . 17_554 ?
Ag_622 Ag_436 Ag_413 123.93(14) . 17_554 ?
Ag_437 Ag_436 Ag_413 177.63(15) . 17_554 ?
Ag_524 Ag_436 Ag1_316 118.55(15) . 17_554 ?
Ag_629 Ag_436 Ag1_316 109.94(15) 17_554 17_554 ?
Ag_407 Ag_436 Ag1_316 59.33(11) 17_554 17_554 ?
Ag_523 Ag_436 Ag1_316 86.52(13) . 17_554 ?
Ag_443 Ag_436 Ag1_316 91.55(13) . 17_554 ?
Ag_315 Ag_436 Ag1_316 59.34(10) . 17_554 ?
Ag_622 Ag_436 Ag1_316 175.88(18) . 17_554 ?
Ag_437 Ag_436 Ag1_316 119.41(13) . 17_554 ?
Ag_413 Ag_436 Ag1_316 58.33(11) 17_554 17_554 ?
Ag_524 Ag_436 Ag_429 60.46(11) . . ?
Ag_629 Ag_436 Ag_429 144.46(17) 17_554 . ?
Ag_407 Ag_436 Ag_429 117.41(13) 17_554 . ?
Ag_523 Ag_436 Ag_429 57.58(11) . . ?
Ag_443 Ag_436 Ag_429 120.02(13) . . ?
Ag_315 Ag_436 Ag_429 58.79(10) . . ?
Ag_622 Ag_436 Ag_429 124.30(16) . . ?
Ag_437 Ag_436 Ag_429 90.29(13) . . ?
Ag_413 Ag_436 Ag_429 87.78(13) 17_554 . ?
Ag1_316 Ag_436 Ag_429 58.08(11) 17_554 . ?
Ag_622 Ag_437 Ag_525 93.62(14) . . ?
Ag_622 Ag_437 Ag_616 67.71(13) . . ?
Ag_525 Ag_437 Ag_616 90.51(14) . . ?
Ag_622 Ag_437 Ag_443 85.85(14) . . ?
Ag_525 Ag_437 Ag_443 179.41(16) . . ?
Ag_616 Ag_437 Ag_443 89.51(14) . . ?
Ag_622 Ag_437 Ag_524 64.29(13) . . ?
Ag_525 Ag_437 Ag_524 60.69(12) . . ?
Ag_616 Ag_437 Ag_524 120.65(14) . . ?
Ag_443 Ag_437 Ag_524 118.82(15) . . ?
Ag_622 Ag_437 Ag_444 117.17(15) . . ?
Ag_525 Ag_437 Ag_444 119.65(14) . . ?
Ag_616 Ag_437 Ag_444 61.08(12) . . ?
Ag_443 Ag_437 Ag_444 60.85(12) . . ?
Ag_524 Ag_437 Ag_444 178.26(16) . . ?
Ag_622 Ag_437 Ag_438 120.09(14) . . ?
Ag_525 Ag_437 Ag_438 60.05(11) . . ?
Ag_616 Ag_437 Ag_438 60.67(12) . . ?
Ag_443 Ag_437 Ag_438 120.45(15) . . ?
Ag_524 Ag_437 Ag_438 120.74(15) . . ?
Ag_444 Ag_437 Ag_438 59.62(11) . . ?
Ag_622 Ag_437 Ag3_319 176.54(18) . . ?
Ag_525 Ag_437 Ag3_319 89.17(13) . . ?
Ag_616 Ag_437 Ag3_319 110.25(14) . . ?
Ag_443 Ag_437 Ag3_319 91.37(13) . . ?
Ag_524 Ag_437 Ag3_319 118.99(14) . . ?
Ag_444 Ag_437 Ag3_319 59.53(10) . . ?
Ag_438 Ag_437 Ag3_319 59.75(10) . . ?
Ag_622 Ag_437 Ag_315 119.90(15) . . ?
Ag_525 Ag_437 Ag_315 118.81(14) . . ?
Ag_616 Ag_437 Ag_315 147.40(16) . . ?
Ag_443 Ag_437 Ag_315 61.32(11) . . ?
Ag_524 Ag_437 Ag_315 88.17(12) . . ?
Ag_444 Ag_437 Ag_315 90.23(12) . . ?
Ag_438 Ag_437 Ag_315 119.91(14) . . ?
Ag3_319 Ag_437 Ag_315 60.16(10) . . ?
Ag_622 Ag_437 Ag_436 60.44(11) . . ?
Ag_525 Ag_437 Ag_436 119.54(15) . . ?
Ag_616 Ag_437 Ag_436 120.08(15) . . ?
Ag_443 Ag_437 Ag_436 59.97(12) . . ?
Ag_524 Ag_437 Ag_436 58.85(12) . . ?
Ag_444 Ag_437 Ag_436 120.78(15) . . ?
Ag_438 Ag_437 Ag_436 179.23(17) . . ?
Ag3_319 Ag_437 Ag_436 119.76(13) . . ?
Ag_315 Ag_437 Ag_436 59.59(10) . . ?
Ag_622 Ag_437 Ag_430 123.69(15) . . ?
Ag_525 Ag_437 Ag_430 59.64(11) . . ?
Ag_616 Ag_437 Ag_430 146.89(16) . . ?
Ag_443 Ag_437 Ag_430 120.48(13) . . ?
Ag_524 Ag_437 Ag_430 59.41(11) . . ?
Ag_444 Ag_437 Ag_430 119.11(14) . . ?
Ag_438 Ag_437 Ag_430 89.98(13) . . ?
Ag3_319 Ag_437 Ag_430 59.58(10) . . ?
Ag_315 Ag_437 Ag_430 59.16(10) . . ?
Ag_436 Ag_437 Ag_430 89.24(13) . . ?
Ag_525 Ag_438 Ag_444 119.43(15) . . ?
Ag_525 Ag_438 Ag_527 111.63(15) . . ?
Ag_444 Ag_438 Ag_527 117.43(14) . . ?
Ag_525 Ag_438 Ag_617 155.12(16) . . ?
Ag_444 Ag_438 Ag_617 63.85(13) . . ?
Ag_527 Ag_438 Ag_617 84.26(14) . . ?
Ag_525 Ag_438 Ag3_319 88.97(12) . . ?
Ag_444 Ag_438 Ag3_319 59.85(10) . . ?
Ag_527 Ag_438 Ag3_319 88.86(12) . . ?
Ag_617 Ag_438 Ag3_319 111.11(15) . . ?
Ag_525 Ag_438 Ag_526 61.17(12) . . ?
Ag_444 Ag_438 Ag_526 177.20(15) . . ?
Ag_527 Ag_438 Ag_526 60.40(12) . . ?
Ag_617 Ag_438 Ag_526 116.92(15) . . ?
Ag3_319 Ag_438 Ag_526 117.77(14) . . ?
Ag_525 Ag_438 Ag_437 59.27(11) . . ?
Ag_444 Ag_438 Ag_437 60.16(11) . . ?
Ag_527 Ag_438 Ag_437 146.38(14) . . ?
Ag_617 Ag_438 Ag_437 117.39(16) . . ?
Ag3_319 Ag_438 Ag_437 60.17(10) . . ?
Ag_526 Ag_438 Ag_437 120.42(15) . . ?
Ag_525 Ag_438 Ag_616 89.22(14) . . ?
Ag_444 Ag_438 Ag_616 60.77(12) . . ?
Ag_527 Ag_438 Ag_616 152.89(16) . . ?
Ag_617 Ag_438 Ag_616 70.70(14) . . ?
Ag3_319 Ag_438 Ag_616 109.40(14) . . ?
Ag_526 Ag_438 Ag_616 122.01(15) . . ?
Ag_437 Ag_438 Ag_616 59.22(12) . . ?
Ag_525 Ag_438 Ag_431 59.86(11) . . ?
Ag_444 Ag_438 Ag_431 119.13(13) . . ?
Ag_527 Ag_438 Ag_431 61.14(11) . . ?
Ag_617 Ag_438 Ag_431 143.02(16) . . ?
Ag3_319 Ag_438 Ag_431 59.28(10) . . ?
Ag_526 Ag_438 Ag_431 58.50(11) . . ?
Ag_437 Ag_438 Ag_431 89.80(12) . . ?
Ag_616 Ag_438 Ag_431 145.50(16) . . ?
Ag_525 Ag_438 Ag_439 146.85(14) . . ?
Ag_444 Ag_438 Ag_439 58.42(11) . . ?
Ag_527 Ag_438 Ag_439 59.02(11) . . ?
Ag_617 Ag_438 Ag_439 57.64(11) . . ?
Ag3_319 Ag_438 Ag_439 60.61(10) . . ?
Ag_526 Ag_438 Ag_439 119.41(15) . . ?
Ag_437 Ag_438 Ag_439 109.12(13) . . ?
Ag_616 Ag_438 Ag_439 112.04(15) . . ?
Ag_431 Ag_438 Ag_439 91.17(12) . . ?
Ag_525 Ag_438 Ag_716 57.13(12) . . ?
Ag_444 Ag_438 Ag_716 125.98(16) . . ?
Ag_527 Ag_438 Ag_716 110.89(15) . . ?
Ag_617 Ag_438 Ag_716 99.95(15) . . ?
Ag3_319 Ag_438 Ag_716 144.83(16) . . ?
Ag_526 Ag_438 Ag_716 56.79(13) . . ?
Ag_437 Ag_438 Ag_716 91.39(14) . . ?
Ag_616 Ag_438 Ag_716 65.23(14) . . ?
Ag_431 Ag_438 Ag_716 104.16(15) . . ?
Ag_439 Ag_438 Ag_716 154.56(16) . . ?
Ag_617 Ag_439 Ag_444 65.06(12) . . ?
Ag_617 Ag_439 Ag_528 115.13(15) . . ?
Ag_444 Ag_439 Ag_528 178.81(18) . . ?
Ag_617 Ag_439 Ag_527 85.54(14) . . ?
Ag_444 Ag_439 Ag_527 118.49(15) . . ?
Ag_528 Ag_439 Ag_527 60.48(11) . . ?
Ag_617 Ag_439 Ag_445 95.27(15) . . ?
Ag_444 Ag_439 Ag_445 61.56(12) . . ?
Ag_528 Ag_439 Ag_445 119.46(15) . . ?
Ag_527 Ag_439 Ag_445 179.08(18) . . ?
Ag_617 Ag_439 Ag2_320 152.43(17) . . ?
Ag_444 Ag_439 Ag2_320 89.80(12) . . ?
Ag_528 Ag_439 Ag2_320 90.25(12) . . ?
Ag_527 Ag_439 Ag2_320 118.00(13) . . ?
Ag_445 Ag_439 Ag2_320 61.11(10) . . ?
Ag_617 Ag_439 Ag_440 121.95(15) . . ?
Ag_444 Ag_439 Ag_440 120.76(15) . . ?
Ag_528 Ag_439 Ag_440 60.24(11) . . ?
Ag_527 Ag_439 Ag_440 120.67(15) . . ?
Ag_445 Ag_439 Ag_440 59.23(11) . . ?
Ag2_320 Ag_439 Ag_440 60.27(10) . . ?
Ag_617 Ag_439 Ag_618 68.79(13) . . ?
Ag_444 Ag_439 Ag_618 118.84(14) . . ?
Ag_528 Ag_439 Ag_618 62.13(12) . . ?
Ag_527 Ag_439 Ag_618 94.88(13) . . ?
Ag_445 Ag_439 Ag_618 85.83(13) . . ?
Ag2_320 Ag_439 Ag_618 119.19(14) . . ?
Ag_440 Ag_439 Ag_618 58.97(11) . . ?
Ag_617 Ag_439 Ag_432 141.57(16) . . ?
Ag_444 Ag_439 Ag_432 118.03(13) . . ?
Ag_528 Ag_439 Ag_432 61.03(11) . . ?
Ag_527 Ag_439 Ag_432 58.57(11) . . ?
Ag_445 Ag_439 Ag_432 120.53(13) . . ?
Ag2_320 Ag_439 Ag_432 59.43(10) . . ?
Ag_440 Ag_439 Ag_432 90.59(12) . . ?
Ag_618 Ag_439 Ag_432 123.12(15) . . ?
Ag_617 Ag_439 Ag3_319 111.19(14) . . ?
Ag_444 Ag_439 Ag3_319 59.42(10) . . ?
Ag_528 Ag_439 Ag3_319 119.64(13) . . ?
Ag_527 Ag_439 Ag3_319 87.69(12) . . ?
Ag_445 Ag_439 Ag3_319 91.60(12) . . ?
Ag2_320 Ag_439 Ag3_319 59.57(10) . . ?
Ag_440 Ag_439 Ag3_319 119.84(13) . . ?
Ag_618 Ag_439 Ag3_319 177.41(17) . . ?
Ag_432 Ag_439 Ag3_319 58.61(10) . . ?
Ag_617 Ag_439 Ag_438 59.86(12) . . ?
Ag_444 Ag_439 Ag_438 59.38(11) . . ?
Ag_528 Ag_439 Ag_438 119.60(14) . . ?
Ag_527 Ag_439 Ag_438 59.12(11) . . ?
Ag_445 Ag_439 Ag_438 120.94(14) . . ?
Ag2_320 Ag_439 Ag_438 118.05(13) . . ?
Ag_440 Ag_439 Ag_438 178.17(15) . . ?
Ag_618 Ag_439 Ag_438 122.74(14) . . ?
Ag_432 Ag_439 Ag_438 87.82(12) . . ?
Ag3_319 Ag_439 Ag_438 58.48(10) . . ?
Ag_619 Ag_440 Ag_445 89.44(14) . . ?
Ag_619 Ag_440 Ag_618 66.13(13) . . ?
Ag_445 Ag_440 Ag_618 87.35(14) . . ?
Ag_619 Ag_440 Ag_529 89.37(14) . . ?
Ag_445 Ag_440 Ag_529 178.56(17) . . ?
Ag_618 Ag_440 Ag_529 91.42(14) . . ?
Ag_619 Ag_440 Ag_528 117.95(14) . . ?
Ag_445 Ag_440 Ag_528 119.50(15) . . ?
Ag_618 Ag_440 Ag_528 62.45(12) . . ?
Ag_529 Ag_440 Ag_528 60.46(12) . . ?
Ag_619 Ag_440 Ag_439 118.44(15) . . ?
Ag_445 Ag_440 Ag_439 60.18(11) . . ?
Ag_618 Ag_440 Ag_439 60.79(11) . . ?
Ag_529 Ag_440 Ag_439 119.79(15) . . ?
Ag_528 Ag_440 Ag_439 59.33(11) . . ?
Ag_619 Ag_440 Ag_312 111.77(15) . . ?
Ag_445 Ag_440 Ag_312 91.10(13) . . ?
Ag_618 Ag_440 Ag_312 177.38(17) . . ?
Ag_529 Ag_440 Ag_312 90.09(13) . . ?
Ag_528 Ag_440 Ag_312 120.16(14) . . ?
Ag_439 Ag_440 Ag_312 120.11(13) . . ?
Ag_619 Ag_440 Ag2_320 148.04(16) . . ?
Ag_445 Ag_440 Ag2_320 61.24(11) . . ?
Ag_618 Ag_440 Ag2_320 120.47(15) . . ?
Ag_529 Ag_440 Ag2_320 120.10(14) . . ?
Ag_528 Ag_440 Ag2_320 89.42(12) . . ?
Ag_439 Ag_440 Ag2_320 59.74(10) . . ?
Ag_312 Ag_440 Ag2_320 60.37(10) . . ?
Ag_619 Ag_440 Ag_441 61.40(13) . . ?
Ag_445 Ag_440 Ag_441 119.46(15) . . ?
Ag_618 Ag_440 Ag_441 119.25(14) . . ?
Ag_529 Ag_440 Ag_441 60.56(12) . . ?
Ag_528 Ag_440 Ag_441 121.02(15) . . ?
Ag_439 Ag_440 Ag_441 179.64(18) . . ?
Ag_312 Ag_440 Ag_441 59.83(11) . . ?
Ag2_320 Ag_440 Ag_441 120.20(14) . . ?
Ag_619 Ag_440 Ag_433 147.40(17) . . ?
Ag_445 Ag_440 Ag_433 120.80(13) . . ?
Ag_618 Ag_440 Ag_433 122.46(15) . . ?
Ag_529 Ag_440 Ag_433 60.54(11) . . ?
Ag_528 Ag_440 Ag_433 60.01(11) . . ?
Ag_439 Ag_440 Ag_433 89.40(12) . . ?
Ag_312 Ag_440 Ag_433 60.16(10) . . ?
Ag2_320 Ag_440 Ag_433 59.55(10) . . ?
Ag_441 Ag_440 Ag_433 90.85(13) . . ?
Ag_619 Ag_440 Ag_446 62.13(12) . . ?
Ag_445 Ag_440 Ag_446 60.95(12) . . ?
Ag_618 Ag_440 Ag_446 117.90(15) . . ?
Ag_529 Ag_440 Ag_446 119.10(15) . . ?
Ag_528 Ag_440 Ag_446 179.51(17) . . ?
Ag_439 Ag_440 Ag_446 121.11(15) . . ?
Ag_312 Ag_440 Ag_446 59.48(11) . . ?
Ag2_320 Ag_440 Ag_446 90.66(12) . . ?
Ag_441 Ag_440 Ag_446 58.54(12) . . ?
Ag_433 Ag_440 Ag_446 119.64(14) . . ?
Ag_446 Ag_441 Ag_530 178.98(19) . . ?
Ag_446 Ag_441 Ag_531 118.02(16) . . ?
Ag_530 Ag_441 Ag_531 61.17(13) . . ?
Ag_446 Ag_441 Ag_312 60.23(11) . . ?
Ag_530 Ag_441 Ag_312 118.89(15) . . ?
Ag_531 Ag_441 Ag_312 87.34(13) . . ?
Ag_446 Ag_441 Ag_447 118.80(14) . . ?
Ag_530 Ag_441 Ag_447 60.32(12) . . ?
Ag_531 Ag_441 Ag_447 59.29(12) . . ?
Ag_312 Ag_441 Ag_447 58.57(11) . . ?
Ag_446 Ag_441 Ag_529 119.59(15) . . ?
Ag_530 Ag_441 Ag_529 60.60(12) . . ?
Ag_531 Ag_441 Ag_529 109.95(16) . . ?
Ag_312 Ag_441 Ag_529 89.05(13) . . ?
Ag_447 Ag_441 Ag_529 59.99(12) . . ?
Ag_446 Ag_441 Ag_440 60.81(12) . . ?
Ag_530 Ag_441 Ag_440 119.37(16) . . ?
Ag_531 Ag_441 Ag_440 143.71(15) . . ?
Ag_312 Ag_441 Ag_440 59.81(11) . . ?
Ag_447 Ag_441 Ag_440 88.49(13) . . ?
Ag_529 Ag_441 Ag_440 58.78(11) . . ?
Ag_446 Ag_441 Ag_620 63.42(14) . . ?
Ag_530 Ag_441 Ag_620 116.87(16) . . ?
Ag_531 Ag_441 Ag_620 85.56(16) . . ?
Ag_312 Ag_441 Ag_620 110.34(16) . . ?
Ag_447 Ag_441 Ag_620 142.12(17) . . ?
Ag_529 Ag_441 Ag_620 156.10(17) . . ?
Ag_440 Ag_441 Ag_620 118.48(17) . . ?
Ag_446 Ag_441 Ag_442 59.55(12) . . ?
Ag_530 Ag_441 Ag_442 119.66(16) . . ?
Ag_531 Ag_441 Ag_442 58.50(12) . . ?
Ag_312 Ag_441 Ag_442 59.97(11) . . ?
Ag_447 Ag_441 Ag_442 89.47(13) . . ?
Ag_529 Ag_441 Ag_442 145.78(15) . . ?
Ag_440 Ag_441 Ag_442 109.46(14) . . ?
Ag_620 Ag_441 Ag_442 57.84(13) . . ?
Ag_446 Ag_441 Ag_619 61.77(13) . . ?
Ag_530 Ag_441 Ag_619 119.23(16) . . ?
Ag_531 Ag_441 Ag_619 157.36(17) . . ?
Ag_312 Ag_441 Ag_619 109.00(15) . . ?
Ag_447 Ag_441 Ag_619 142.67(16) . . ?
Ag_529 Ag_441 Ag_619 86.52(14) . . ?
Ag_440 Ag_441 Ag_619 58.12(12) . . ?
Ag_620 Ag_441 Ag_619 74.25(15) . . ?
Ag_442 Ag_441 Ag_619 115.65(16) . . ?
Ag_446 Ag_441 Ag_736 124.32(17) . . ?
Ag_530 Ag_441 Ag_736 55.96(14) . . ?
Ag_531 Ag_441 Ag_736 56.91(14) . . ?
Ag_312 Ag_441 Ag_736 142.64(17) . . ?
Ag_447 Ag_441 Ag_736 104.29(17) . . ?
Ag_529 Ag_441 Ag_736 111.66(16) . . ?
Ag_440 Ag_441 Ag_736 157.55(17) . . ?
Ag_620 Ag_441 Ag_736 60.91(15) . . ?
Ag_442 Ag_441 Ag_736 89.35(15) . . ?
Ag_619 Ag_441 Ag_736 103.18(16) . . ?
Ag_446 Ag_441 Ag_732 126.53(18) . . ?
Ag_530 Ag_441 Ag_732 54.46(15) . . ?
Ag_531 Ag_441 Ag_732 111.21(17) . . ?
Ag_312 Ag_441 Ag_732 143.40(18) . . ?
Ag_447 Ag_441 Ag_732 103.10(18) . . ?
Ag_529 Ag_441 Ag_732 55.42(14) . . ?
Ag_440 Ag_441 Ag_732 90.79(15) . . ?
Ag_620 Ag_441 Ag_732 102.57(17) . . ?
Ag_442 Ag_441 Ag_732 156.57(17) . . ?
Ag_619 Ag_441 Ag_732 64.76(16) . . ?
Ag_736 Ag_441 Ag_732 68.57(16) . . ?
Ag1C_621 Ag_442 Ag_620 59.9(2) 17_554 . ?
Ag1C_621 Ag_442 Ag_531 121.1(3) 17_554 . ?
Ag_620 Ag_442 Ag_531 87.91(15) . . ?
Ag1C_621 Ag_442 Ag_446 91.7(3) 17_554 . ?
Ag_620 Ag_442 Ag_446 64.18(13) . . ?
Ag_531 Ag_442 Ag_446 118.49(16) . . ?
Ag1C_621 Ag_442 Ag_511 88.1(3) 17_554 17_554 ?
Ag_620 Ag_442 Ag_511 115.95(16) . 17_554 ?
Ag_531 Ag_442 Ag_511 61.90(13) . 17_554 ?
Ag_446 Ag_442 Ag_511 179.61(19) . 17_554 ?
Ag1C_621 Ag_442 Ag4_311 109.8(2) 17_554 17_554 ?
Ag_620 Ag_442 Ag4_311 150.67(18) . 17_554 ?
Ag_531 Ag_442 Ag4_311 118.42(15) . 17_554 ?
Ag_446 Ag_442 Ag4_311 90.31(13) . 17_554 ?
Ag_511 Ag_442 Ag4_311 89.46(13) 17_554 17_554 ?
Ag1C_621 Ag_442 Ag_412 59.4(3) 17_554 17_554 ?
Ag_620 Ag_442 Ag_412 91.70(16) . 17_554 ?
Ag_531 Ag_442 Ag_412 178.97(18) . 17_554 ?
Ag_446 Ag_442 Ag_412 60.49(12) . 17_554 ?
Ag_511 Ag_442 Ag_412 119.11(15) 17_554 17_554 ?
Ag4_311 Ag_442 Ag_412 61.73(11) 17_554 17_554 ?
Ag1C_621 Ag_442 Ag1B_621 28.1(3) 17_554 17_554 ?
Ag_620 Ag_442 Ag1B_621 67.80(19) . 17_554 ?
Ag_531 Ag_442 Ag1B_621 96.6(2) . 17_554 ?
Ag_446 Ag_442 Ag1B_621 117.5(2) . 17_554 ?
Ag_511 Ag_442 Ag1B_621 62.3(2) 17_554 17_554 ?
Ag4_311 Ag_442 Ag1B_621 117.4(2) 17_554 17_554 ?
Ag_412 Ag_442 Ag1B_621 84.1(2) 17_554 17_554 ?
Ag1C_621 Ag_442 Ag_312 147.9(3) 17_554 . ?
Ag_620 Ag_442 Ag_312 112.28(16) . . ?
Ag_531 Ag_442 Ag_312 87.72(14) . . ?
Ag_446 Ag_442 Ag_312 59.74(11) . . ?
Ag_511 Ag_442 Ag_312 120.40(15) 17_554 . ?
Ag4_311 Ag_442 Ag_312 60.21(10) 17_554 . ?
Ag_412 Ag_442 Ag_312 91.55(13) 17_554 . ?
Ag1B_621 Ag_442 Ag_312 175.6(2) 17_554 . ?
Ag1C_621 Ag_442 Ag_435 145.6(3) 17_554 . ?
Ag_620 Ag_442 Ag_435 144.56(17) . . ?
Ag_531 Ag_442 Ag_435 58.54(12) . . ?
Ag_446 Ag_442 Ag_435 119.53(14) . . ?
Ag_511 Ag_442 Ag_435 60.60(12) 17_554 . ?
Ag4_311 Ag_442 Ag_435 59.90(11) 17_554 . ?
Ag_412 Ag_442 Ag_435 121.63(14) 17_554 . ?
Ag1B_621 Ag_442 Ag_435 122.9(2) 17_554 . ?
Ag_312 Ag_442 Ag_435 59.80(11) . . ?
Ag1C_621 Ag_442 Ag_420 59.4(2) 17_554 17_554 ?
Ag_620 Ag_442 Ag_420 119.18(16) . 17_554 ?
Ag_531 Ag_442 Ag_420 121.13(16) . 17_554 ?
Ag_446 Ag_442 Ag_420 120.34(15) . 17_554 ?
Ag_511 Ag_442 Ag_420 59.27(12) 17_554 17_554 ?
Ag4_311 Ag_442 Ag_420 60.01(11) 17_554 17_554 ?
Ag_412 Ag_442 Ag_420 59.88(12) 17_554 17_554 ?
Ag1B_621 Ag_442 Ag_420 57.52(17) 17_554 17_554 ?
Ag_312 Ag_442 Ag_420 120.22(14) . 17_554 ?
Ag_435 Ag_442 Ag_420 90.34(13) . 17_554 ?
Ag1C_621 Ag_442 Ag_441 120.5(2) 17_554 . ?
Ag_620 Ag_442 Ag_441 60.72(13) . . ?
Ag_531 Ag_442 Ag_441 59.80(12) . . ?
Ag_446 Ag_442 Ag_441 58.72(12) . . ?
Ag_511 Ag_442 Ag_441 121.67(16) 17_554 . ?
Ag4_311 Ag_442 Ag_441 119.54(14) 17_554 . ?
Ag_412 Ag_442 Ag_441 119.19(15) 17_554 . ?
Ag1B_621 Ag_442 Ag_441 122.85(19) 17_554 . ?
Ag_312 Ag_442 Ag_441 59.34(11) . . ?
Ag_435 Ag_442 Ag_441 90.08(13) . . ?
Ag_420 Ag_442 Ag_441 179.06(18) 17_554 . ?
Ag_437 Ag_443 Ag_402 176.69(15) . 17_554 ?
Ag_437 Ag_443 Ag_436 60.80(12) . . ?
Ag_402 Ag_443 Ag_436 118.98(15) 17_554 . ?
Ag_437 Ag_443 Ag_406 119.69(15) . 17_554 ?
Ag_402 Ag_443 Ag_406 60.33(12) 17_554 17_554 ?
Ag_436 Ag_443 Ag_406 176.86(15) . 17_554 ?
Ag_437 Ag_443 Ag1_627 123.21(15) . 17_554 ?
Ag_402 Ag_443 Ag1_627 59.81(12) 17_554 17_554 ?
Ag_436 Ag_443 Ag1_627 89.84(14) . 17_554 ?
Ag_406 Ag_443 Ag1_627 92.23(15) 17_554 17_554 ?
Ag_437 Ag_443 Ag_444 59.95(11) . . ?
Ag_402 Ag_443 Ag_444 120.02(15) 17_554 . ?
Ag_436 Ag_443 Ag_444 120.71(15) . . ?
Ag_406 Ag_443 Ag_444 59.75(11) 17_554 . ?
Ag1_627 Ag_443 Ag_444 124.77(14) 17_554 . ?
Ag_437 Ag_443 Ag_407 119.79(15) . 17_554 ?
Ag_402 Ag_443 Ag_407 59.92(12) 17_554 17_554 ?
Ag_436 Ag_443 Ag_407 59.06(12) . 17_554 ?
Ag_406 Ag_443 Ag_407 120.19(15) 17_554 17_554 ?
Ag1_627 Ag_443 Ag_407 59.66(12) 17_554 17_554 ?
Ag_444 Ag_443 Ag_407 175.31(15) . 17_554 ?
Ag_437 Ag_443 Ag_305 88.53(13) . . ?
Ag_402 Ag_443 Ag_305 88.80(13) 17_554 . ?
Ag_436 Ag_443 Ag_305 117.86(14) . . ?
Ag_406 Ag_443 Ag_305 59.41(11) 17_554 . ?
Ag1_627 Ag_443 Ag_305 146.43(17) 17_554 . ?
Ag_444 Ag_443 Ag_305 58.74(10) . . ?
Ag_407 Ag_443 Ag_305 116.84(13) 17_554 . ?
Ag_437 Ag_443 Ag_315 59.97(11) . . ?
Ag_402 Ag_443 Ag_315 116.87(13) 17_554 . ?
Ag_436 Ag_443 Ag_315 59.42(11) . . ?
Ag_406 Ag_443 Ag_315 117.84(14) 17_554 . ?
Ag1_627 Ag_443 Ag_315 144.17(16) 17_554 . ?
Ag_444 Ag_443 Ag_315 88.96(12) . . ?
Ag_407 Ag_443 Ag_315 87.10(12) 17_554 . ?
Ag_305 Ag_443 Ag_315 58.44(10) . . ?
Ag_437 Ag_443 Ag_301 117.63(13) . 17_554 ?
Ag_402 Ag_443 Ag_301 59.21(11) 17_554 17_554 ?
Ag_436 Ag_443 Ag_301 88.15(12) . 17_554 ?
Ag_406 Ag_443 Ag_301 88.97(12) 17_554 17_554 ?
Ag1_627 Ag_443 Ag_301 107.67(14) 17_554 17_554 ?
Ag_444 Ag_443 Ag_301 117.24(13) . 17_554 ?
Ag_407 Ag_443 Ag_301 58.35(10) 17_554 17_554 ?
Ag_305 Ag_443 Ag_301 58.50(10) . 17_554 ?
Ag_315 Ag_443 Ag_301 57.66(10) . 17_554 ?
Ag_437 Ag_443 Ag_606 91.97(13) . . ?
Ag_402 Ag_443 Ag_606 90.68(14) 17_554 . ?
Ag_436 Ag_443 Ag_606 124.97(15) . . ?
Ag_406 Ag_443 Ag_606 58.12(12) 17_554 . ?
Ag1_627 Ag_443 Ag_606 65.16(12) 17_554 . ?
Ag_444 Ag_443 Ag_606 59.61(11) . . ?
Ag_407 Ag_443 Ag_606 124.75(15) 17_554 . ?
Ag_305 Ag_443 Ag_606 107.05(14) . . ?
Ag_315 Ag_443 Ag_606 146.58(16) . . ?
Ag_301 Ag_443 Ag_606 144.65(16) 17_554 . ?
Ag_439 Ag_444 Ag3_319 62.03(11) . . ?
Ag_439 Ag_444 Ag_305 90.37(12) . . ?
Ag3_319 Ag_444 Ag_305 59.77(10) . . ?
Ag_439 Ag_444 Ag_438 62.20(11) . . ?
Ag3_319 Ag_444 Ag_438 60.21(11) . . ?
Ag_305 Ag_444 Ag_438 119.98(14) . . ?
Ag_439 Ag_444 Ag_607 89.10(14) . . ?
Ag3_319 Ag_444 Ag_607 147.91(16) . . ?
Ag_305 Ag_444 Ag_607 110.40(14) . . ?
Ag_438 Ag_444 Ag_607 120.38(14) . . ?
Ag_439 Ag_444 Ag_437 112.28(14) . . ?
Ag3_319 Ag_444 Ag_437 60.31(11) . . ?
Ag_305 Ag_444 Ag_437 89.43(12) . . ?
Ag_438 Ag_444 Ag_437 60.22(11) . . ?
Ag_607 Ag_444 Ag_437 151.13(15) . . ?
Ag_439 Ag_444 Ag_406 118.67(15) . 17_554 ?
Ag3_319 Ag_444 Ag_406 119.99(13) . 17_554 ?
Ag_305 Ag_444 Ag_406 60.22(10) . 17_554 ?
Ag_438 Ag_444 Ag_406 179.13(16) . 17_554 ?
Ag_607 Ag_444 Ag_406 59.97(12) . 17_554 ?
Ag_437 Ag_444 Ag_406 119.05(14) . 17_554 ?
Ag_439 Ag_444 Ag_443 148.80(14) . . ?
Ag3_319 Ag_444 Ag_443 90.85(12) . . ?
Ag_305 Ag_444 Ag_443 61.06(10) . . ?
Ag_438 Ag_444 Ag_443 119.39(15) . . ?
Ag_607 Ag_444 Ag_443 111.50(15) . . ?
Ag_437 Ag_444 Ag_443 59.20(11) . . ?
Ag_406 Ag_444 Ag_443 59.86(12) 17_554 . ?
Ag_439 Ag_444 Ag_616 114.80(15) . . ?
Ag3_319 Ag_444 Ag_616 109.22(14) . . ?
Ag_305 Ag_444 Ag_616 144.75(16) . . ?
Ag_438 Ag_444 Ag_616 60.18(12) . . ?
Ag_607 Ag_444 Ag_616 95.00(14) . . ?
Ag_437 Ag_444 Ag_616 59.04(11) . . ?
Ag_406 Ag_444 Ag_616 119.11(15) 17_554 . ?
Ag_443 Ag_444 Ag_616 87.44(14) . . ?
Ag_439 Ag_444 Ag_445 59.77(11) . . ?
Ag3_319 Ag_444 Ag_445 92.07(12) . . ?
Ag_305 Ag_444 Ag_445 61.25(10) . . ?
Ag_438 Ag_444 Ag_445 121.97(14) . . ?
Ag_607 Ag_444 Ag_445 59.35(11) . . ?
Ag_437 Ag_444 Ag_445 148.14(14) . . ?
Ag_406 Ag_444 Ag_445 58.90(11) 17_554 . ?
Ag_443 Ag_444 Ag_445 109.96(14) . . ?
Ag_616 Ag_444 Ag_445 152.57(15) . . ?
Ag_439 Ag_444 Ag_606 148.03(15) . . ?
Ag3_319 Ag_444 Ag_606 149.56(16) . . ?
Ag_305 Ag_444 Ag_606 110.36(14) . . ?
Ag_438 Ag_444 Ag_606 120.58(14) . . ?
Ag_607 Ag_444 Ag_606 61.35(13) . . ?
Ag_437 Ag_444 Ag_606 92.63(14) . . ?
Ag_406 Ag_444 Ag_606 58.76(12) 17_554 . ?
Ag_443 Ag_444 Ag_606 61.44(11) . . ?
Ag_616 Ag_444 Ag_606 60.56(12) . . ?
Ag_445 Ag_444 Ag_606 108.43(15) . . ?
Ag_439 Ag_444 Ag_617 56.97(11) . . ?
Ag3_319 Ag_444 Ag_617 106.90(14) . . ?
Ag_305 Ag_444 Ag_617 145.27(15) . . ?
Ag_438 Ag_444 Ag_617 58.18(12) . . ?
Ag_607 Ag_444 Ag_617 62.32(13) . . ?
Ag_437 Ag_444 Ag_617 112.43(15) . . ?
Ag_406 Ag_444 Ag_617 122.22(15) 17_554 . ?
Ag_443 Ag_444 Ag_617 153.37(15) . . ?
Ag_616 Ag_444 Ag_617 68.25(13) . . ?
Ag_445 Ag_444 Ag_617 89.51(13) . . ?
Ag_606 Ag_444 Ag_617 95.81(13) . . ?
Ag_440 Ag_445 Ag_406 177.82(16) . 17_554 ?
Ag_440 Ag_445 Ag_439 60.58(11) . . ?
Ag_406 Ag_445 Ag_439 118.65(15) 17_554 . ?
Ag_440 Ag_445 Ag_607 121.21(15) . . ?
Ag_406 Ag_445 Ag_607 60.42(12) 17_554 . ?
Ag_439 Ag_445 Ag_607 88.58(13) . . ?
Ag_440 Ag_445 Ag_405 119.58(15) . 17_554 ?
Ag_406 Ag_445 Ag_405 61.10(12) 17_554 17_554 ?
Ag_439 Ag_445 Ag_405 177.83(16) . 17_554 ?
Ag_607 Ag_445 Ag_405 93.02(14) . 17_554 ?
Ag_440 Ag_445 Ag_304 88.97(13) . 17_554 ?
Ag_406 Ag_445 Ag_304 89.74(13) 17_554 17_554 ?
Ag_439 Ag_445 Ag_304 118.48(13) . 17_554 ?
Ag_607 Ag_445 Ag_304 147.79(16) . 17_554 ?
Ag_405 Ag_445 Ag_304 59.54(10) 17_554 17_554 ?
Ag_440 Ag_445 Ag_446 60.61(11) . . ?
[truncated: 420,931 more chars]
